# Supplementary material for: Structural optimization of drug molecules with incrementally trained language models
Source: Nat Commun. 2026 Apr 11;17:3456. doi: 10.1038/s41467-026-71591-w (PMC13076696; doi:10.1038/s41467-026-71591-w)
Supplement: Supplementary file 3 — Supplementary Data 1 [file 41467_2026_71591_MOESM3_ESM.xlsx]

## Sheet: Contents
Sheet Name	Description
Contents	The Table of Contents
pparg_pretraining_[train/val/test]	The data for the pretraining of the PPARγ naïve CLM (training, validation, and test set).
rorg_pretraining_[train/val/test]	The data for the pretraining of the RORγ naïve CLM (training, validation, and test set).
pparg_designs_inc5_1_top100	The top-100 CLM designs obtained from a model that was incrementally fine-tuned with increasingly potent PPARγ template molecules.
pparg_designs_all_1_top100	The top-100 CLM designs obtained from a model fine-tuned with all PPARγ template molecules.
pparg_designs_best_1_top100	The top-100 CLM designs obtained from a model fine-tuned with only the most active PPARγ template molecules.
pparg_designs_inc5_[1-5]_filtered	The filtered CLM designs obtained from models fine-tuned that were incrementally fine-tuned with increasingly potent PPARγ template molecules (repeated five times).
pparg_designs_inc5_[1-5]_samples_[1-5]	The raw sampled (five times) CLM designs obtained from models fine-tuned that were incrementally fine-tuned with increasingly potent PPARγ template molecules (repeated five times).
pparg_designs_all_[1-5]_filtered	The filtered CLM designs obtained from models fine-tuned with all PPARγ template molecules (repeated five times).
pparg_designs_all_[1-5]_samples_[1-5]	The raw sampled (five times) CLM designs obtained from models fine-tuned with all PPARγ template molecules (repeated five times).
pparg_designs_best_[1-5]_filtered	The filtered CLM designs obtained from models fine-tuned with only the most active PPARγ template molecules (repeated five times).
pparg_designs_best_[1-5]_samples_[1-5]	The raw sampled (five times) CLM designs obtained from models fine-tuned with only the most active PPARγ template molecules (repeated five times).
rorg_designs_top10	The top-10 CLM designs obtained in the prospective application on RORγ.
rorg_designs_filtered	The filtered CLM designs obtained in the prospective application on RORγ.
rorg_designs_samples_[1-5]	The raw sampled (five times) CLM designs obtained in the prospective application on RORγ.
pparg_sar_series	The PPARγ SAR series used for CLM fine-tuning.
rorg_sar_series	The RORγ SAR series used for CLM fine-tuning.
pparg_retrospective	The results of retrospective evaluation for PPARγ summarized in Figure 2i.
rorg_retrospective	The results of retrospective evaluation for RORγ summarized in Figure 4c.

## Sheet: pparg_pretraining_train
Cc1cc(CN2CCN(c3c(Br)cnc4[nH]c(-c5cncn5C)nc34)CC2)no1
CCc1cc2c(cc1N1CCN(C(=O)CCCCCNc3cccc4c3C(=O)N(C3CCC(=O)NC3=O)C4=O)CC1)C(C)(C)c1[nH]c3cc(C#N)ccc3c1C2=O
Fc1ccc(Nc2nc(-c3cccnc3)nc3ccccc23)cc1
NCc1ccc(Cl)cc1CNC(=O)CNC(=O)C(CCc1cccc[n+]1[O-])NC(=O)C(=O)O
CS(=O)(=O)N1CCc2c(c(-c3ccc(C(F)(F)F)c(SCCN4CCCCC4)c3)nn2CCCN2CCC(N3C(=O)COc4ccccc43)CC2)C1
CN(CC(N)=O)C(COCc1cc(C(F)(F)F)cc(C(F)(F)F)c1)c1ccccc1
C=CCSC1=CC(=O)C(NCCCCO)=CC1=O
N#Cc1cc(OC(F)(F)F)cc(-c2nc(-c3ccc4c(c3)cc3n4CCC3CC(=O)O)no2)c1
Nc1ccc(-c2cccs2)cc1NC(=O)c1ccc(CNC(=O)C2CCCCC2)cc1
CC(C)C1Nc2ccc(-c3cc(F)cc(C#N)c3)cc2C(C)(C)O1
N=C(N)NCc1cccc(-c2ccc(C(=O)Nc3ccc(Cl)cc3C(=O)Nc3ccc(Cl)cn3)cc2)c1
CC(C)(C)NC(=O)c1cc(F)c(F)cc1Cl
COC1CCN(CCCOc2ccc3nc(-c4ccccc4)n(CC(=O)NCC4CC4)c(=O)c3c2)CC1
O=C1C2=NCC3(CCC3)CN2c2ccc(S(=O)(=O)N3CCCC3COc3ccccc3)cc21
CCCN(CCC)C(=O)C1=Cc2ccc(C(=O)Nc3nccs3)cc2N=C(N)C1
O=C(O)C1CCC(C(=O)N2CCC(c3ccc(C(F)(C(F)(F)F)C(F)(F)F)cc3)(S(=O)(=O)c3cccc(C4CCCC4)c3)C2)CC1
CCCNc1ncc(-c2cc(-c3ccc(F)cc3)nc(-c3ccccn3)n2)s1
Cn1c(SCCCN2CCC3(CC3c3ccc(C(F)(F)F)cc3)C2)nnc1-c1cccc(-c2ncco2)c1
c1ccc(CN2CCC(c3ncc(-c4cnc(-c5ccccc5)nc4)[nH]3)CC2)cc1
COc1ccc(I)c(Sc2nc3c(N)ncnc3n2CCCNC(C)(C)C)c1
Cc1cccc(-n2c(C)nc3ccc(O)nc32)c1C
CNC(=O)C(F)CNC(=O)c1cnc(-n2ccc3cc(C#N)cnc32)cc1NC1CC1
Cc1cc(NC(=O)CCNS(=O)(=O)c2cc(Br)cnc2N)ccc1Br
COc1ccc(C(=O)N2CCC(=CC(=O)NC3CCN(Cc4ccc5cc(F)ccc5c4)C3)CC2)cc1
CN1CCc2nc(NC(=O)c3cccc(CNC(=O)c4cccc(-c5cccnc5)c4)c3)sc2C1
COc1ccc(N(CC(=O)NCCc2ccccc2)S(=O)(=O)c2ccccc2)c(OC)c1
CN(C)C(=O)N1CCC(C(=O)N2CCC(N3CCN(C(=O)c4cc(-c5ccccc5)nc(-c5ccccc5)c4)CC3)CC2)CC1
CN1CCC2CN(C(=O)Cn3cc(NC(=O)c4cnn5cccnc45)c(-c4cc(Cl)ccc4OC(F)F)n3)CC2C1
COc1cc2c(NC3CCN(C)CC3)nc(-c3ccc(C)o3)nc2cc1OCCCN1CCCC1
COc1ccccc1CCC1=NC(c2ccccc2)C(c2ccccc2)N1
CCN1CCC(Nc2ccc3c(c2)C(=C(c2cccc(F)c2)c2nc(C)c[nH]2)C(=O)N3)CC1
CCc1nc2c(n1Cc1ccc(-n3cccc3-c3nn[nH]n3)cc1)C(=CC(=O)O)CCCC2
COC12CC3CC(C1)CC(c1nnc4c(Oc5cccc(Cl)c5C)cccn14)(C3)C2
CC(=O)n1c2c(c3cc(C(=O)N4CCC(C)CC4)ccc31)CN(C1CCCC1)C2
O=C1COc2ccc(NC(=O)NC3CC(CF)(CF)Oc4cc(Cl)ccc43)cc2N1
CC1(C(=O)Nc2ncc(Cl)s2)CCCN1c1nc(Nc2cc(C3CC3)n[nH]2)c2cccn2n1
CC1CCC(NC(=O)c2cccnc2OCc2ccccc2)CC1
CC1=C(C)C(=O)C(N2CC2)=CC1=O
Cc1cc2c(cc1Cl)C1(CCN(C(=O)C3CN(C4CCOCC4)CC3c3ccc(F)cc3F)CC1)OC2C(C)(C)N1CCOCC1
CCC(C)C(NC(C)=O)C(=O)NC(CCC(=O)O)C(=O)N1CCCC1C(=O)NC(C=O)CC(=O)O
COc1ccc(Br)cc1-c1nc(CN2CCN(Cc3ccccc3)CC2)co1
COc1ccc(-c2ccc(Cn3c(CC(C)(C)C(=O)O)c(SC(C)(C)C)c4cc(OCc5cc(C)nn5C)ccc43)cc2)cn1
CC(C)(O)c1ccn2c(-c3ccc(F)c(-c4ccc(F)cc4C#N)c3)cnc2n1
Cn1ncnc1S(=O)(=O)N1CCC(CNC(=O)c2ccc(Cl)cc2Cl)(CC2CC2)CC1
COCCN(C)CCC12CCCCC1C=Cc1ccc(OC)cc12
C=CCN1CCC2(C)c3cc(O)ccc3CC1C2C
O=c1cc(CN(Cc2ccccc2)c2cnccn2)c2ccc(F)c(F)c2[nH]1
CCCCNc1nc(N)nc2ccc(Cc3ccc(CN)cc3)nc12
COC1(C)C(=O)N(C)c2cc(-c3ccc(CC(C#N)NC(=O)C4NC5CCC4C5)cc3)ccc21
COc1ccc(NC(=O)C2(NC(=O)c3cc(C(C)C)c(O)cc3O)CC2)cc1Nc1ncc(Cl)c(Nc2ccccc2S(=O)(=O)C(C)C)n1
CN1CC2CC1CN2c1ncc(-c2ccccc2)cn1
N=C(N)NOCCCOc1cc(Cl)cc(C(=O)N2CCCCCC2)c1
CCOC(=O)c1nc(NC(=O)c2cc(-c3ccc(NC(=O)CCCOc4cc5c(cc4OC)C(=O)N4CCCC4C=N5)cc3)cn2C)cn1C
CN(C)Cc1cccc(-c2cc3c(-c4cnn(C)c4)ccnc3[nH]2)c1
O=C(O)c1ccnc(-n2nccc2OCc2ccc(C3CC3)cc2Cl)c1
CCC(=O)NCCC(c1ccccc1)c1cccc(OC)c1
O=C(NN=Cc1cccn1CCCN1CCCC1)Nc1ccc(Oc2ccnc3[nH]ccc23)cc1
Cc1cccnc1CCC1CCN(S(=O)(=O)CC2(N(O)C=O)CCOCC2)CC1
COn1c(NC(CCC(F)(F)F)c2ccc(Cl)cc2)nc2c(c1=O)CN(C(=O)c1ccc(Cl)cc1)CC2
C=CC(=O)N1CCCC(Nc2ccc(C(N)=O)c3[nH]c(C)c(C)c23)C1
CCCN(CCC)c1c(C2CCCC2)c(Nc2ccc(OC)cc2Cl)nc2ccnn12
COc1ccc(-c2ccc3c(N4CCOCC4C)nc(N(CCO)C(C)C)nc3n2)cc1CO
Cn1cc(-c2cn3nccc3c(-c3cnn(C4(CC#N)CN(CC5CC5)C4)c3)n2)cn1
CCCn1c(=O)c2nc(-c3ccc(OCC(=O)NN)cc3)[nH]c2n(CCC)c1=O
CC1(C)OC2COC3(CNC(=S)Nc4ccc(S(N)(=O)=O)cc4F)OC(C)(C)OC3C2O1
CC(NS(=O)(=O)C(F)(F)F)c1ccc(S(=O)(=O)c2ccc(Cl)cc2S(=O)(=O)NC(C)(C)C)cc1
Cc1c(-c2ccc(Oc3ccccc3)cc2)c2c(N)ncnc2n1C1CCCC1
Cc1c(CCN2CCc3c(cnn3-c3ccc4c(c3)COC4=O)C2)ccc2c1COC2=O
CCCCN1C(=O)C(=O)c2cc(S(=O)(=O)N3CC(F)CC3COC)ccc21
Cc1nc(-c2ccc(Cl)cn2)nc(NCC(NC(=O)CCCN2CCNCC2)c2ccccc2)c1Cl
O=C(CN1CCN2CCCC2C1)NC1CCCCC1
CCCSCC(N)C(O)C(=O)NC(CO)c1ccccc1
Cc1c(CC(=O)O)cc2ccc(Cl)cc2c1-c1ccc(S(=O)(=O)c2c(F)cccc2F)cc1
FC(F)(F)c1nc(N2CCCCC2)c2[nH]c(-c3ccccc3)cc2n1
COc1cccc(CNC(=O)Cn2cc3c(n2)-c2c(oc(C(=O)N4CCOCC4)c2C)CC3)c1
CCN1CC(CN2CC=C(c3c[nH]c4ccc(F)cc34)CC2)Oc2c(OC)cccc21
CC(C)Cn1c[n+](CC(=O)c2cccs2)c2c1C(=O)c1ccccc1C2=O
NC(=O)CNC(=O)C1C(C(=O)Nc2ccc(Br)cc2)C2C=CC1C21CC1
O=[N+]([O-])c1ccc(CCN2CCCC2)cc1
C=CCOC(=O)C(C#N)=C1SC(CNc2ccc(C(C)=O)cc2)C(=O)N1CC
Cc1ccc(-n2nc(C3CCN(C(C)C)CC3)cc2NC(=O)c2cnn3cccnc23)cc1
COc1cc2ncnc(Nc3cccc(NS(=O)(=O)CC(F)(F)F)c3)c2cc1OC
C#CCN(C)Cc1ccccc1
O=c1[nH]c(N2CCc3cnccc3C2)nc(NC2CC(CO)C(O)C2O)c1-c1nc2ccccc2s1
FC(F)(F)c1ccc2c(c1)[nH]c1cc3[nH]ccc3cc12
COC(=O)c1oc2cc(O)c(O)cc2c1-c1c(C(=O)OC)oc2cc(O)c(O)cc12
COc1ccc2c(c1)c(C(=O)C1C(C)(C)C1(C)C)cn2CCN1CCOCC1
O=C(NCc1ncccc1F)c1nc(CNCCc2nc3ccccc3[nH]2)cs1
CNC(C)C(=O)Nc1cc(-c2c(Cl)c(C)nc3cc(Cl)cc(Cl)c23)cc(NC(=O)c2ccc(Cl)cn2)n1
COc1ccc(C(=O)c2cc3ccccc3cc2-c2cccnc2)cc1F
c1cncc(CNc2ncccc2-c2nnc(Nc3ccc4c(c3)OCO4)o2)c1
COc1ccc(N2N=C(C)C(C(=O)Nc3cccc(C(C)(F)F)c3)C2=O)cn1
O=C(CCN1CCC(c2nc(-c3ccccn3)no2)CC1)NC(c1ccc(Cl)cc1)c1ccc(Cl)cc1
Cc1cc(OCCCN2CC3CCN(C)C3C2)ccc1-c1nc2c(C)c(F)ccc2[nH]1
CC1COCCN1c1cc(-c2cnc(N)cc2C(F)F)nc(N2CCOCC2)n1
CCC(C)(C)NC(=O)Nc1nc2ccc(C(=O)Nc3c(C)cccc3C)cc2s1
COc1ccc(-c2cnc3c(-c4ccccc4)cnn3c2)cc1
CN(C(=O)Cc1ccccc1[N+](=O)[O-])C(CN1CCCC1)c1ccccc1
CC(C)Oc1cc(C(=O)Nc2ccc(C(=O)Nc3ccc(C(=O)O)cc3OC(C)C)nc2OC(C)C)ccc1N
CC1CCC(NC(=O)c2ccc(C=C3Oc4ccccc4N(C)C3=O)cc2)CC1
O=S(=O)(Nc1cc(-c2ccc3ncc(NCCN4CCOCC4)nc3c2)cnc1Cl)c1ccc(F)cc1
Cc1cn2c(-c3cnn(CC(=O)O)c3)cnc2c(Nc2cc(CN3CCCC(C)C3)ns2)n1
Cc1cc(NS(C)(=O)=O)c(F)c(-c2[nH]c(C3(C)CC3)nc2-c2ccnc(NCCC#N)n2)c1
NS(=O)(=O)c1ccc(-c2cnc(C(=O)N3CCCC3)o2)cc1
CS(=O)(=O)Nc1cc(C(O)CNCC2CCN(S(=O)(=O)c3ccc(NC(=O)NCc4cc(F)ccc4F)cc3)CC2)ccc1O
CN(C)C(=O)c1c(CNC(=O)c2ccc(N3CCOCC3)cc2)c(=O)c2ccc(Cl)cc2n1-c1ccccc1
COc1cc(C(=O)Nc2cc(C(F)(F)F)ccn2)ccc1-c1nc(C2CCC3C(C)OC(=O)N3C2)n2ccnc(N)c12
Cc1nc2cccc(-c3cc4c(s3)CNC4=O)c2nc1NC(C)(C)C
CCNC(=O)c1nnn(-c2cc(C(C)C)c(O)cc2O)c1-c1ccc(CN2CCCC2)cc1
CC(C)(C)OC(=O)N1CCN(CCCCOc2ccc(NC(=O)NC34CC5CC(CC(C5)C3)C4)cc2)CC1
CC1=C(C#N)C(NC(=O)C2CC2)(C(F)(F)F)C(=O)N1
COc1ccc2c(c1)NC(=O)Cc1c-2[nH]c2ccc([N+](=O)[O-])cc12
COc1ccc(-c2nn(C(C)c3nc4cccc(F)c4c(=O)n3C3CCCC3)c3ncnc(N)c23)cc1F
Cn1nc(C(=O)Nc2ccccc2)c2c1-c1nc(Nc3ccccc3)ncc1CC2
Cn1nnc(-c2ccc(CCCC3(O)CCN(CC4CN(CC5CCCCC5)CC4c4ccccc4)CC3)cc2)n1
Cc1nn(-c2cc(Cl)cc(CCC(N)=O)c2)c2cc(NC(C)c3ccccc3)ncc12
CCC(CN1CCCS1(=O)=O)N1C(=O)C(C)(CC(=O)O)CC(c2cccc(Cl)c2)C1c1ccc(Cl)cc1
CCCOc1ccc(-c2cn3ccccc3n2)cc1[N+](=O)[O-]
O=c1ccccn1CC1CNCCOC1c1ccc(Cl)c(F)c1
O=C1Nc2ccc(Cl)cc2C1=NN1CCCCC1
CC(C)CC1CC(=O)N(c2ccc(CC(NC(=O)C3CCC(=O)N3Cc3ccccc3)C(=O)O)cc2)C1=O
CCOc1cc(CN2CCC3(CC2)NC(=O)NC3=O)cc(OCC)c1-c1ccc(F)cc1
COC(=O)NC(C)CNc1nccc(C2=C(c3cccc(NS(=O)(=O)c4c(F)cccc4F)c3F)C(=O)C(C)(C)O2)n1
O=S(=O)(Nc1ncns1)c1cc(F)c(Oc2cc(Cl)c(F)cc2-c2ccn[nH]2)cc1F
CCCCCCCCc1cnc(N2CCc3cc(S(=O)(=O)Nc4ccccc4)ccc32)o1
Clc1cccc(COc2ccc3c(c2)OCCO3)c1
COc1nc2ccc(C(O)(c3ccnc(C(F)(F)F)c3)c3cnc(C)n3C)cc2c(Cl)c1CN1CCC(C(F)(F)F)CC1
c1ccc(-c2cc3c(cn2)ncc2ncn(-c4ccc5ncccc5c4)c23)cc1
O=C(CCCCCC(NC(=O)c1ccccn1)C(=O)Nc1ccccc1)NO
Fc1ccc(-c2ccc3c(c2)CCCC3c2ccncc2)cc1
CC(=O)Nc1cccc(-c2ccn(C(Cc3cc[n+]([O-])cc3)c3ccc(OC(F)F)c(OCC4CC4)c3)n2)c1
N#Cc1c(N)nc2c(c1-c1ccc3c(c1)OCO3)CCCC2
CC1CCC(CO)N1CCN(C(=O)Nc1cc(Cl)nc(Cl)c1)C1CCC2(c3cccc(C#N)c3)CC2C1
COCCOc1cc(CC2CCN(CCc3ccc4c(c3)S(=O)(=O)CCO4)CC2)ccc1Br
CN(C)C(=O)C(C1CCC(c2cccc3ncnn23)CC1)C(N)C(=O)N1CCC(F)C1
Cn1c2c(c3ccc(-n4ccc(OCc5ccccc5)cc4=O)nc31)CNCCC2
FC(F)(F)c1ccc(-c2nccnc2C2CN(c3ccc4ccccc4n3)C2)cc1
O=C(C1Cc2cc(Cl)cc(-c3ccnc4cc(CN5C(=O)CCC5=O)sc34)c2O1)N1CCNCC1
CCOc1cc(Cl)c(C(=O)NC(=O)Nc2nc3c(s2)CN(C(=O)CO)CC3)cc1N1CCOCC1
CC1NC(=O)c2cc(-c3cccc4c(=O)n(C)c(N5CCCC5(C)C)nc34)[nH]c21
CC(NS(C)(=O)=O)C(Oc1ccc2c(cnn2-c2ccc(F)cc2)c1)c1ccccc1
CCN1CC(=O)N2CC(c3nc(-c4ccc(C(=O)Nc5cc(C(F)(F)F)ccn5)cc4)c4c(N)nccn34)CCC2C1
CC(C)C(NC(=O)c1ccc(F)c(F)c1)C(=O)N1CCC(c2ccc(Cl)cc2)CC1
O=C(O)CN1CCCC(=C2N(CC(=O)O)c3ccccc3N2C2CC3CCCC(C2)N3C2CC3CCCCC(C3)C2)C1
NC(=O)c1ccc2c(c1)CCC1C2CCCN1C(=O)c1ccc2[nH]cnc2c1
COCCN(Cc1ccccc1)c1nc(C)nc2c1n(C)c(=O)n2-c1ccc(C(C)C)cc1Br
CC(O)C(=O)N1CCC(n2c(=O)n(C)c3cnc4ccc(-c5cnc6[nH]ncc6c5)nc4c32)CC1
N=C(N)NS(=O)(=O)c1cc(Cl)cc(Cl)c1O
Cc1cc(OCCCc2c(C(=O)NS(=O)(=O)c3ccccc3)[nH]c3c(-c4cccnc4C)cccc23)cc(C)c1Cl
COC(=O)CNS(=O)(=O)c1ccc(Cn2cc(C#CC(=O)NCc3ccc(F)c(OC)c3)c(=O)[nH]c2=O)cc1
O=C(NC(CNC(=O)c1ccc2c(cnn2CCCNc2ccccn2)c1)C(=O)O)OCc1ccccc1
CC(=NO)c1cccc[n+]1Cc1ccccc1
CC(C)CC(CP(=O)(O)C(N)CCc1ccccc1)C(=O)NC(Cc1cnc[nH]1)C(N)=O
CCOC(=O)C1(Cc2ccccc2)CCN(C(=O)c2ccc(NS(=O)(=O)c3cccc4cccnc34)cc2)CC1
CN1Cc2cccc(C(N)=O)c2C1=O
Cc1ccc(N2CC(c3nc(-c4cccc(Cl)c4)no3)CC2=O)cc1C
Cc1cccc(C(C)OCC(O)CNC(C)(C)Cc2ccc3ccccc3c2)c1
O=C(Nc1ccc(Cl)c(C(F)(F)F)c1)Nc1ccc(Oc2ccnc(NC(=O)C3CC3)c2)cc1F
CC(C)N(CCNC(=O)C1c2ccc(OCc3ccccc3)cc2CCN1C(=O)NC(C)(C)C)C(C)C
CC(C)CC1CC(=O)NC(Cc2ccccc2)C(=O)NC(CCCCCC(=O)O)C(=O)NC(Cc2cccc3ccccc23)C(=O)N1
COc1ccccc1C1c2c(C(C)(C)C)n[nH]c2C(=O)N1c1ccc(-c2nccs2)cc1
CC(=O)N1CCC(N(C)C(=O)NC2CCC(c3cc(F)cc(F)c3)CC2)CC1
CC(NC(CCc1cccc2ccccc12)C(=O)O)C(=O)N1CCCC1C(=O)O
COc1ccc(N(Cc2nc(-c3ccccc3)cs2)S(=O)(=O)c2ccccn2)cn1
CC(=O)NC1CC(C)(C)Oc2nc(-c3ccc(Cl)cc3Cl)c(-c3ccc(Cl)cc3)cc21
O=C(OCC(=O)N1CCN(C(=O)c2ccco2)CC1)c1ccccc1OCc1ccccc1
C=C1CC(OC(=O)C2(C)CO2)C2C(=C)C(=O)OC2C2C1CC(OC(=O)C(O)C(NC(=O)c1ccccc1)c1ccccc1)C21CO1
CC12CCC3C(CC(=NO)C4CC(O)CCC43C)C1CC=C2c1cccnc1
CCc1ncnc(N2CCC(OC)CC2)c1C#Cc1ccc(NC)nc1
CSc1nc2cc(C)nn2c(-c2ccc(C(C)(C)C)cc2)c1C#N
CCCCCc1cc(OC)cc(OCCCCCCCCCCC(=O)NCC2CC2)c1
CN(C)C(=O)Cc1cccc(CC(=O)Nc2nnc(CCCCc3ccc(NC(=O)Cc4ccccc4)nn3)s2)c1
Nc1nc(-c2nccs2)nc2sc(CN3CCOCC3)cc12
COC(=O)c1c(-c2ccccc2)c2cc(Br)ccc2c(=O)n1Cc1ccc(OC)cc1
CCCN(Cc1cccc(F)c1)Cc1c(C(F)(F)F)nc2n(-c3c(C)cc(C)cc3C)c(Cl)cn12
Cc1cc(NC(=O)Nc2cc(C(C)(C)C)on2)ccc1Nc1ncnc2c1OCCN2
CCN(CC)C(=O)c1ccc(C2=CC3(CCNCC3)Oc3ccccc32)cc1F
CC1CCc2c(sc(NC(=O)c3cc(-c4ccc(F)cc4)on3)c2C(N)=O)C1
CCCC(c1nc2ccc(Br)cc2c(=O)n1CC)N1CCC(NC)CC1
N#Cc1ccc(C23Oc4cc(Cl)cnc4C2(O)C(O)C(C(N)=O)C3c2ccccc2)cc1
CCCOc1ccc(S(N)(=O)=O)cc1-c1nc(O)c2cc3c(cc2n1)ncn3Cc1ccc(F)cc1
CSCCCNC(Cc1ccc(Cl)cc1Cl)C(=O)N1CCN(c2ccccc2C(N)CC(C)C)CC1
CC(NC(=O)c1cc(C(=O)NC(Cc2ccccc2)C(O)CNC2CCN(Cc3ccccc3)CC2)cc(N(C)S(C)(=O)=O)c1)c1ccccc1
COc1cccc(NC(=O)CSC2=Nc3ccccc3N=C(c3ccc(F)cc3)C2)c1
CC1(C)CCC(c2ccc(Cl)cc2)=C(CNC2(Cn3cnc4cc(C(=O)NS(=O)(=O)c5ccc(NC(CCN6CCOCC6)CSc6ccccc6)c(S(=O)(=O)C(F)(F)F)c5)ccc43)CC2)C1
Cc1cccc(CNC(=O)c2cc(-c3nnn(CC4CCC(CO)CC4)n3)cc(C)n2)c1
Nc1ncc(I)c(-c2c[nH]c3ccc(Br)cc23)n1
Cc1ccc(N2CC=C(c3ccc(Cl)c(Cl)c3)C2=O)cc1OCCN1CCCCC1
CCc1cc(NC(=O)NCC2CCCN(CCc3ccc(N(C)C)cc3)C2)cc(-c2nnnn2C)c1
COc1cc2c(Oc3ccc(NC(=O)c4nn(-c5ccccc5OC(F)(F)F)c(=O)n4C4CC4)cc3F)ccnc2cc1OCCCN1CCN(C)CC1
CCN(CC)CCc1c(C(=O)NCc2ccccc2OCC(F)(F)F)nn(-c2ccccc2)c1-c1ccccc1
CC(Nc1nccc(Nc2cc(C3CC3F)[nH]n2)n1)c1ccc2[nH]ccc2n1
COc1cc(OC)cc(C(=CC#N)c2ccc(OC)c(O)c2)c1
COc1cccc(-c2ccc3c(N)c(C(=O)Nc4cc(F)ccc4F)sc3n2)c1
N#CC1CC(NCC(F)F)CCC1n1cc(C(N)=O)c(Nc2ccc(S(=O)(=O)C(F)F)cc2)n1
COc1ccc(-n2c(C)nnc2SCC(=O)Nc2ccc(C)cc2Cl)c2ccccc12
CC(C)(CO)C(=O)N(CCN1C2CCC1CC(c1cccc(C(N)=O)c1)C2)CC1CCCC1
CN1Cc2c(C3CCNCC3)[nH]c3nccc(c23)-c2cc(F)ccc21
COCc1c(-c2nc(-c3cccc(COCCC(=O)O)c3)no2)cnn1C1CCCCC1
CCOc1ccc(C(=O)NCCS(=O)(=O)N2CCN(c3cccc(Cl)c3)CC2)cc1
Cc1ccc(NC(=O)CCNS(=O)(=O)c2ccc3c(c2)CCN3C(=O)C2CC2)c(Cl)c1
O=C(C=Cc1ccc(Cl)cc1)Nc1cc(-c2ccc(Br)cc2)[nH]n1
CC(C)c1ccc(S(=O)(=O)n2c3c(c4cc(F)ccc42)CC(N(C)C)CC3)cc1
CC(C)CC(C(=O)NC(CCC(=O)O)C(=O)O)N(C)Cc1ccc(C(=O)Oc2ccc(C(=N)N)cc2F)s1
Cc1cc(Nc2nc(NC3CCOCC3N)nnc2C(N)=O)cc2cn(C(C)(C)CO)nc12
COc1ccc2[nH]cc(CCNC(=O)c3ccc(NC(=S)NN=Cc4ccccn4)cc3)c2c1
C=CCn1c(=O)n(CC=C)c2c(C)cc(C)cc21
O=C(NCCc1cc2c(-c3cnn4ncccc34)ccnc2[nH]1)C1CCCN1C(=O)CO
COC(=O)c1cc2cc(NC(=O)c3cc(NC(=O)CCCOc4cc5c(cc4OC)C(=O)N4c6ccccc6CC4C=N5)cn3C)ccc2s1
COc1c(OC(C)C)ccc2oc(=O)c3c(ccc4[nH]c(=O)cc(C)c43)c12
COc1cc(OC)c(F)c(N(CCNC(C)C)c2ccc3ncc(-c4cnn(C)c4)nc3c2)c1F
CCc1nc(Nc2ccccc2O)c2oc3ccccc3c2n1
Cc1cccc(-c2[nH]c(CNc3cccc(C)c3C)nc2-c2ccc3ncnn3c2)n1
COC1CCC2(CC1)Cc1ccc(-c3cc(Cl)cnc3C)cc1C21N=C(C)C(N)=N1
CC(C)n1nc2ccc(N3CCC(N)C3)cc2c1S(=O)(=O)c1cccc2ccccc12
O=c1[nH][nH]c2nc(-c3ccco3)c(-c3ccncn3)cc12
N#Cc1cc(Cn2cncn2)cc(-c2ccc(OS(N)(=O)=O)c(Cl)c2)c1
O=C(Nc1cccc(Oc2ccc3nc(NC(=O)C4CCCCC4)cn3n2)c1)c1cccc(F)c1
CCc1ncnc(-c2ccc(C(=O)N3CCC(N4CCN(C)CC4)CC3)c(OC)c2)c1C#Cc1ccc(N)nc1
O=C(c1ccc(Nc2nc3ccccc3n3nnnc23)cc1)N1CCOCC1
CCCC(CCC)S(=O)(=O)CC(NC(=O)c1ccc(C(F)(F)F)cc1)C(=O)NC(Cc1cc(F)cc(F)c1)C(O)CNCc1cccc(CC)c1
CC(C)(C)c1ccccc1OCCN1CCC(NS(=O)(=O)c2ccc(F)cc2)CC1
O=C(NC1CC1c1ccccc1)N1CCC(Oc2ccccc2)CC1
CCCC[S+](O)c1sc2nc(-c3cccs3)nc(-c3ccccc3)c2c1N
Nc1ccncc1C(O)CNCCc1ccc(-c2ccc(C(=O)O)c(OC3CCCCC3)c2)cc1
NC(N)=NC(=O)c1ccc2c(c1)C(O)c1c(Cl)cccc1-2
COc1cccc(-c2ccc(C(N)=O)c3[nH]c4cc(C(=O)N5CCN(C)CC5)ccc4c23)c1
Cc1ccc(CN(Cc2ccco2)C(=O)c2ccccc2Cl)o1
CC1=C(CN2CC(C(=O)O)C2)CCc2cc(OCC(C)Cc3ccccc3)ccc21
CC(C)CC(NC(=O)C(NC(=O)C(N)CNC(=O)c1nnn[nH]1)C(C)C)C(=O)NCC(O)(CCc1ccccc1)C(=O)Nc1cccc(C(=O)O)c1
N#CCC(=O)Nc1cccc(-c2ccnc(Nc3ccc(N4CCOCC4)cc3)n2)c1
CC(C)CCN1CCN(Cc2cccc(C(F)(F)F)c2)CC1CCO
Cc1ccc(-c2noc(C3CC(F)(F)C3)n2)cc1NC(=O)c1cnc2ccc(C(C)O)cn12
COc1ccc(Nc2cc(C(=O)NCc3ccco3)c3ccccc3n2)cc1
Nc1ccc(-c2nc(N3CCOCC3)c3cnn(-c4ccccc4)c3n2)cn1
N#CCS(=O)(=O)N1CCCC(Nc2ncccc2-c2cnc3[nH]ccc3n2)C1
CN1CC=C(c2cn(S(=O)(=O)c3ccccc3Cl)c3ccccc23)CC1
CN(c1ccc(C(=O)Nc2nccs2)cn1)C1CCN(c2ncnc3[nH]ccc23)C1
CC(C)CC(NC(=O)OCc1ccccc1)C(=O)NC(CNc1ccc(N2CCCCC2)cc1)Cc1ccccc1
CNC(C)C(=O)NC1COc2ccc(C(F)(F)F)cc2N(Cc2c(OC)ccc3cc(Br)ccc23)C1=O
O=C(CCS(=O)(=O)c1ccc2cc(Cl)ccc2c1)N1CCC(c2cnc3ccccn23)CC1
COC(=O)c1sc(SC)c(-c2ccon2)c1C
CCOC(=O)N1CCc2c(sc3c2C(O)=NC(c2ccc(N(C)C)cc2)N3)C1
COc1ccc(C(=O)C2=C(O)C(=O)N(c3ccc(-c4ccon4)cc3)C2C2CCCCC2)cn1
Cn1c(=O)n(CCCO)c(=O)c2c(Cc3ccc(Cl)cc3)c(-c3ccc(Cl)cc3)sc21
OC1(C(F)(F)F)CCc2c1[nH]c1cc(Cl)c(Cl)cc21
CCCOC1CCCN(C(=O)CCc2nnc(Cc3cccc(C)c3)o2)C1
CN(C)C1COc2cc(F)c(C#CC(C)(C)O)cc2-c2nc(C(N)=O)sc21
Cc1ccc(C)c(S(=O)(=O)n2cc3c(=O)oc4ccccc4c3n2)c1
CCCCN(CCCC)C(=O)c1nn(-c2ccc(C(=O)NS(=O)(=O)c3ccc4c(Cl)ccc(Cl)c4c3)cc2C(=O)N2CCc3ccccc3C2)c(C)c1Cl
CC(Nc1nccc(N2C(=O)OCC2c2ccccc2)n1)c1cccc2ccccc12
COc1ccccc1-n1cnc2ccc(O)nc21
CNCc1ccc2c3c(c(=O)[nH]c2c1)CCCN3
Fc1ccc(-c2n[nH]c3cc(OC(F)(F)F)cnc23)cc1
CC(C)(C)C1CCC(N2CCC3(CC2)C(=O)N(Cc2ccccc2)Cc2ccccc23)CC1
Cc1n[nH]c2ccc(-c3cncc(OCC(N)Cc4ccc(Br)cc4F)c3)cc12
COC(=O)Nc1ccc2c(c1)NC(=O)C(C)CCCC(N1CCC(c3c(C#N)ccc(Cl)c3F)=CC1=O)c1cc-2ccn1
Cc1ccc(-c2nc3nc(C)cc(N4CCN(C(=O)c5ccco5)CC4)n3n2)cc1
COC(C)(C)CNC(=O)c1ccncc1NC(=O)c1nc(C2CC2)cnc1Nc1cncnc1
COc1nccc(-c2ccn3c(-c4cccc(NC(=O)NCC(F)(F)F)c4)cnc3c2)n1
Cc1nc2c(o1)CCN(c1cc(-c3n[nH]c4ccc(-c5cnn(C)c5)cc34)ncn1)C2
NCCCCN(CC=CCN(CCCN)CCCCN)CCCN
CCS(=O)(=O)c1ccc2c(c1)nc(C1CC1)n2CC1CCOCC1
COc1cc(N2CCN(C)CC2)ccc1Nc1nc(N)n(C(=S)NCc2ccccc2S(=O)(=O)C(C)C)n1
CCC(NS(=O)(=O)CCCn1ccc(=O)[nH]c1=O)c1cccc(OCC2CC2)c1
Cc1nc(-c2ccccc2)nc(Cl)c1Cl
CCCc1cc(-c2cccc(C)c2)nc(C#N)n1
CN(C)C(=O)c1c(N)ccc(-c2cnc3c(c2Cl)C2(CCC(C(N)=O)C2)CN3)c1F
COc1ccc2c(c1)C1OCCN(CCCCNC(=O)c3ccc(Cl)cc3)C1CO2
Cc1cccc(C(=O)Nc2cccc(Oc3ccc4c(-c5cc6ccccc6[nH]5)n[nH]c4c3)c2)c1
COc1nc(Nc2[nH]nc3c2CN(C(=O)NC2CC2c2ccccc2)C3(C)C)nc(N2CCCC2C(N)=O)n1
CCC(NC(=O)N1CCc2cnc(NC3CCOCC3)nc2C1)c1ccc(C#N)c(Cl)c1
CC(C)(CCc1cccc(Cl)c1)NCC(O)c1ccc(O)c2[nH]c(=O)ccc12
O=C(NCC(O)CN1CCC(Oc2ccc(Cl)c(Cl)c2)CC1)c1c[nH]c(=O)c2cc(F)ccc12
Cc1nn2ccccc2c1CCN(Cc1ccc(C=CC(=O)NO)cc1)C(C)C
O=C(Nc1ccccc1)c1ccc2c(c1)C(=O)c1ccc(Nc3ccc(F)cc3F)cc1CC2
NC(=O)C(Cc1c[nH]c2ccccc12)N(N)C(=O)C(CCCc1ccccc1)CP(=O)(O)C(Cc1ccccc1)NC(=O)CNc1ccccc1
O=C1Nc2ccc(S(=O)(=O)N3CCC3COc3ccccc3)cc2C1=O
CC(=O)Nc1cccc(C2CCN(CCCn3c(-c4ccc(Oc5ccccc5)cc4)nc4ccccc43)CC2)c1
NC(=O)c1ccc2c(c1)C(=O)c1ccc(Nc3cc(NC(=O)C4CC4)c(F)cc3F)cc1CC2
CC1CN(c2scnc2-c2nc3ccc(-c4ccccc4)cc3[nH]2)CCN1C(=O)Cn1cnc2cccnc21
N#Cc1cccc(C=C[N+](=O)[O-])c1
N=C(N)c1ccc2ncn(CC(=O)c3ccc(-c4ccccc4S(N)(=O)=O)cc3)c2c1
COCCOc1cc2ncnc(NC3=CC(=O)C(OCc4ccc(F)cc4)=CC3=O)c2cc1OC
Cc1nc(N(C)c2cccc(OCCCCCC(=O)NO)c2)c2ccccc2n1
CNc1nc(-c2ccn3c(-c4cccc(NC(=O)NCC(F)(F)F)c4)cnc3c2)ncc1F
O=C1c2cc(-c3ccnc(Nc4nccs4)n3)ccc2CN1C(CO)c1cccc(Cl)c1
CCCC(C)=NNc1nc(-c2cccc(OC)c2)cs1
Cc1c(Cc2cccc(C(=O)O)n2)c2ccc(Cl)cc2n1-c1cnn(C)c1
O=C(NC1CCc2ccccc2CC1)N1CCC(c2nc(-c3ccccn3)no2)CC1
CC(C)(C)c1nc2cc(S(=O)(=O)c3nccs3)ccc2n1CC1CCN(C=O)CC1
Cc1cn(-c2nccc3[nH]c(-c4n[nH]c5ccc(-c6cncc(NC(=O)CC(C)C)c6)cc45)nc23)cn1
CNC(=O)c1ccc(C)c(Nc2ncnn3cc(C(=O)c4ccccc4C)c(C)c23)c1
O=C(c1ccccc1F)N1CCn2nc(COc3ccccc3)cc2C1
O=C1Nc2ccc(-c3ccc([N+](=O)[O-])[nH]3)cc2C12CCCCC2
CC(=O)Nn1c(Cc2c(NCCC(=O)O)sc3c2CCCC3)nnc1SCC(=O)NNC(=O)c1ccccc1
CCC(NC(=O)c1cc(C(=O)N2CCCC2C)n2c1COCC2)c1ccc(Cl)nc1
Cn1cc(-c2cnc(Nc3cccc(Cn4nc(-c5cnn(C)c5)ccc4=O)c3)nc2)cn1
N#Cc1ccnc(N2C(=O)CCC2C(=O)N(c2cccc(F)c2)C2(C(=O)NC3CC(F)(F)C3)CCc3cc(F)ccc32)c1
COCCNC(=O)CCCCCn1c(=S)[nH]c2ccccc2c1=O
Cc1cc(OC2CCC(C(C)(C)C)CC2)c(CN2CCC(C(=O)O)CC2)c2ccccc12
COc1ccnc(-c2ccnc(Nc3ccc4c(c3)CC(C(=O)N3CCN(C)CC3)C4)n2)c1
CCOc1cnc2cccc(-c3cc4c([nH]3)CCNC4=O)c2n1
N#Cc1ccc(Cn2cncc2COCc2ccc(C#N)cc2-c2cccc(Cl)c2)cc1
CCC1(CCCCN2CC=C(c3ccc(Cl)cc3)CC2)C(=O)Nc2ccccc21
COc1nc(NCCc2ccc(Cl)cc2Cl)cc(-c2cccc(C(F)(F)C(=O)O)c2)n1
COc1ccc(C(NC(=O)C(Cc2cccc(F)c2)Oc2cccc(Cl)c2)C(=O)NC(C(=O)C(F)(F)C(=O)NCC(F)(F)F)C(C)C)cc1
CC1=C2CCc3cc(OCc4ccc(C(F)(F)F)cc4C(F)(F)F)ccc3N2CCC1=O
Cc1cccc(-c2cn(Cc3ccc(-c4cccnc4)cc3)nn2)c1
CC(C)(C)NCCn1c(Sc2nc3cccc(Cl)c3s2)nc2c(N)ncnc21
O=C(c1c(F)cccc1F)N1CCN(c2ccccc2F)CC1
Cc1ccc2c(c1)[nH]c1c3[nH]c4ccccc4c3c3c(c21)C(=O)NC3=O
C=CC(=O)Nc1cccc(Nc2ncnc(Nc3ccc(C(=O)N4CCCCC4)cc3)n2)c1
O=C(O)C1CCC(Nc2cccc(Sc3ccc(C=CC(=O)N4CCOCC4)c(C(F)(F)F)c3C(F)(F)F)c2)CC1
C=CC(=O)N1CCCC(NC(=O)c2sc3nccc4c3c2NC(=O)N4c2ccc(OC(C)C)cc2C)C1
O=C(Cc1ccccc1)Nc1ccc(CCCCc2nnc(NC(=O)C(O)c3cccc(Br)c3)s2)nn1
CCC(C)n1nc(C)c2c1N(CC)C(=O)C(NC(=O)c1cccc(C)c1)C2c1ccc(F)cc1
COc1ccccc1C(=O)OCc1cc(=O)n2c(C)csc2n1
CSCCC(NC(=O)c1ccc(NCc2cncn2Cc2ccc(-c3ccccc3)cc2)cc1-c1ccccc1)C(=O)O
COc1cc(OC)cc(N(CCCc2ncccc2OC)c2ccc3ncc(-c4cnn(C)c4)nc3c2)c1
CCCn1nc(C(=O)OCC)c2c(C)n(-c3cccc([N+](=O)[O-])c3)nc2c1=O
COc1cccc(-c2nc3c(NC4C5C=CC(C5)C4C(N)=O)c(Cl)cnc3[nH]2)c1
CSc1nc2ccccc2n1-c1csc(NCC(C)=NNC(=S)Nc2ccccc2)n1
COc1cc2c(Oc3ccc(NS(=O)(=O)c4cc(F)ccc4F)cc3F)ccnc2cc1OCCCN1CCN(C)CC1
O=S1(=O)C=Cc2cc(-c3cccc(F)c3)ccc2O1
Fc1cc(F)cc(Nc2nc3cc(-c4nnn[nH]4)ccc3c3sccc23)c1
COc1cc(C=C2c3ccccc3C(=O)c3ccsc32)cc(OC)c1OC
CCCOC(=O)N1CCN(C(=O)c2ccc3c(Cl)c4c(nc3c2)CCCC4)C(C)C1
CN1CCN(CC(=O)Nc2ccc(-c3ccnc(Nc4cccc(OCCCCCCC(=O)NO)c4)n3)cc2)CC1
O=C(NC1CCCCC1)C(c1ccncc1)N(Cc1ccccc1)C(=O)c1ccc(-c2ccccc2)[nH]1
CN1C2CCC1CC(OC(c1ccc(Cl)cc1)c1ccc(Cl)cc1)C2
Cc1ccc(CC(=O)c2sccc2S(=O)(=O)Nc2onc(C)c2Br)cc1
Fc1cccc(CNc2ncnc3ccc(-c4ccc5c(c4)OCO5)cc23)c1
O=C(COC1CCCCC1)NCC(O)CN1CCc2ccccc2C1
CC(=NNC(=O)c1c[nH]c2ccccc12)c1ccccn1
Nc1n[nH]c2cc(NC(=O)NC3COc4ccccc4C3)ncc12
Cc1cc(=O)[nH]c(-n2cc(C)c(C(=O)N3CCc4ccccc4C3)n2)n1
CCn1c(=O)c(=O)n(C2CCN(C3CCCCCCC3)CC2)c2ccccc21
NC1C2CN(c3ncc(C(=O)Nc4ccc(OC(F)(F)Cl)cc4)cc3-c3ccn[nH]3)CC12
O=C(c1ccccc1)n1cc(C=Nc2ccc(C(F)(F)F)cc2)c2ccccc21
CC1COCCN1c1cc(-c2ccc(NC(=O)Nc3ccncc3)cc2)nn2ccnc12
CCc1ccc(S(=O)(=O)NC2c3cc(S(=O)(=O)NCCc4ccccc4)ccc3OC(C)(C)C2O)cc1
CCS(=O)(=O)c1ccc(OC)c(Nc2ncc(-c3cc(-c4cccnc4)cc(-c4cccnc4)c3)o2)c1
CN(C)CCNCc1nn2c3cccc(O)c3c(=O)c3c(NCCN(C)C)ccc1c32
COC(=O)c1c(-c2ccccc2)c2cc(Br)ccc2c(=O)n1Cc1ccc(S(C)(=O)=O)cc1
CC(=O)c1ccccc1NC(=O)c1ccc(OCCCCC[n+]2ccc3ccccc3c2)cc1
COc1cc(OC)c2c(N3CCC(F)(F)CC3)nc(-c3cc(C)c(OCCCC(=O)NO)c(C)c3)nc2c1
COc1ccc(-c2cc3c([nH]2)C(=O)NCCC3=C2NC(N)=NC2=O)cc1
Fc1cccc(Cn2ccc3cnc(Nc4ccc(N5CCOCC5)cc4)nc32)c1
CC(C)(C)NC(=O)c1cnn2ccc(N3CCCC3c3cc(F)c[nH]c3=O)nc12
CCn1c(=O)n(CC)c2cc(C(=O)c3c(C)nn(C)c3O)ccc21
CC(C)(C)OC(=O)NCCOCCOCC(=O)NCc1cccc(C(=O)N2CCC(CCCCNC(=O)C=Cc3cccnc3)CC2)c1
Cc1ccc(C(=O)Nc2cc(N3CCN(CCO)CC3)cc(C(F)(F)F)c2)cc1Nc1ncnc2cnc(N3CCOCC3)nc12
NCCCC(NC(=O)c1ccc(NCc2ccc3nc(N)nc(O)c3c2C(F)(F)F)cc1)C(=O)O
CC(CCN1CCN(c2ccc(F)cc2)CC1)NS(=O)(=O)c1ccc2ccccc2c1
Cc1ccccc1OCC(=O)Nc1ccc(-c2nc3cc(Br)cc(C(C)O)c3o2)cc1
CC(C)(C)NC(=O)N1CCc2ccccc2C1c1ccc(C(F)(F)F)cc1
CSCCC(C#N)NC(=O)C(CC(C)C)NC(=O)c1ccc(-c2ccccc2)cc1
CC(F)(F)C(=O)Nc1ccc(F)c(C2(C)CS(=O)(=O)C3(CCOC3)C(=N)N2)c1
Cc1ccc2c(-c3nnc(SCCCN4CCc5ccc6nc(C(F)(F)F)oc6c5CC4)n3C)cccc2n1
CC#CCn1c(NC(C)c2ccc(C(F)(F)F)cc2)nc2c(c1=O)CN(C(=O)c1ccc(C#N)cc1)CC2
O=C(O)C1CCCN(CCC=C(c2ccccc2F)c2ccccc2Br)C1
CCCn1c(=O)c2[nH]c(-c3cnn(CC4CC(=O)N(c5ccc(OC)cc5)C4)c3)nc2n(CCC)c1=O
Cc1nn(Cc2ccncc2)c(=O)c2nc(C)n3nc(-c4ccccc4)cc3c12
Cc1cc2nc(C(C(=O)NCCS(N)(=O)=O)S(=O)(=O)CCC(F)(F)F)sc2cc1-c1ccc(F)nc1
COc1ncc(F)cc1C(=O)Nc1ccc(C#N)nc1N1CCC(Oc2ccc(F)cc2F)CC1
CC(C)C(C(=O)NC(CCc1ccc(O)cc1)C(=O)O)N(C)C(=O)C(CO)NC(=O)C(O)C(N)CCCCCCCCl
CCN(CC)c1ccc(C)c2nc(Nc3c(C)cc(Cl)cc3OC)n(C)c12
COc1ccccc1C(=O)Nc1cccc(-c2nncn2C(C)C)n1
O=C(Nc1ccc(S(=O)(=O)NCC(O)CO)cc1)c1cc(N(CC2CC2)C2CCCCC2)ncn1
OC1(c2ccc(Br)cc2)CCN(Cc2cc3ccccc3o2)CC1
O=C1Nc2[nH]nc(C3CCN(c4ccc(Cl)cn4)CC3)c2C(C(F)(F)F)C1O
CN1CCN(C(=O)CCCCCC(=O)Nc2cccc(Nc3nccc(Nc4cc(C5CC5)[nH]n4)n3)c2)C(c2ccccc2)C1
C[N+]1(C2CCN(C(=O)c3ccc(C(=O)N4CCC(N5CCCC5)CC4)cc3)CC2)CCCC1
CCOc1ccc(-n2c(C(C)N(Cc3cccnc3)C(=O)Cc3nc4cc(C(F)(F)F)ccc4[nH]3)nc3ccccc3c2=O)cc1
Cn1c2c(c3ccc(-n4ccc(OCc5ccc(C(F)(F)F)cc5)cc4=O)cc31)CNCC2
CN(Cc1cc(F)cc(F)c1)c1ccc2[nH]nc(C=Cc3ccccn3)c2c1
CN(C(=O)Cc1ccc(CNS(C)(=O)=O)cc1)C(CN1CCC(O)C1)c1ccccc1
S=C(NNc1c2c(nc3ccccc13)CCCC2)Nc1ccccc1
O=C(Nc1ccc(CCNc2ncnc3oc(-c4ccccc4)c(Cl)c23)cc1)Nc1ccccc1CN1CCC(O)CC1
Nc1cnc(-c2ccc(-c3ccccc3Oc3ccnc(C(F)(F)F)c3)cc2F)cn1
Cc1cn(Cc2ccccc2)c2ncnc(OC3CCN(Cc4cscn4)CC3)c12
CC(C)(C)CC(=O)NC(CS(=O)(=O)N1CCN(c2ccccn2)CC1)C(=O)NC1(C#N)CC1
Nc1ccc2cccc(OCCC3CCCCC3)c2n1
CNC1(c2nc(-c3cc(C(C)(C)C)c(O)c(C(C)(C)C)c3)cs2)CCOCC1
COc1cc(-c2cnn(C)c2)ccc1Nc1ncc2ccnc(NCC(C)(F)F)c2n1
COc1cc(C(=O)NC2CCN(C)CC2)ccc1Nc1ncc(C(F)(F)F)c(Oc2ccccc2-c2csnn2)n1
NC(=O)C(NC1CCC(c2c[nH]c3ccccc23)CC1)C1CCN(C(=O)Nc2cccc(F)c2)CC1
CCc1ccc(NC(=O)c2cc(C(C)C)on2)cc1
Cc1ccc(C(=O)Nc2cc(C(C)(C)C)on2)cc1Nc1ncnc2cnc(N3CCN(C(C)C)CC3)nc12
Cc1nn(C(=O)c2ccco2)c(C)c1Br
Fc1ccccc1-c1c[nH]c2ccc(-c3nnc(NCc4ccccc4)s3)cc12
CCCCS(=O)(=O)Oc1ccc(-n2c(-c3ccc(Cl)cc3Cl)nc(C(=O)NN3CCCCC3)c2C)cc1
COc1cc(N)c(Cl)cc1C(=O)CCC1CCN(CCNS(=O)(=O)c2cc(Br)c(N)c(Br)c2)CC1
CC(=O)NC(C)Cc1ccc(C#Cc2ccnc(N3CCC4(CCC4)C3)n2)cc1
CCC(=O)N1CCC(C(=O)N2CCC(N3CCN(C(=O)c4cc(-c5ccccc5)nc(-c5ccccc5)c4)CC3)CC2)CC1
Cc1c(C(=O)N2CCN(C(=O)OC(C)(C)C)CC2C)cnn1-c1nn2cccc2c(=O)[nH]1
NC1CCCN(c2ccncc2Nc2cccc3cnc(-c4nccs4)nc23)C1
Cn1cncc1CN1CC(N(CC2CCN(C(=O)CC(C)(C)C)CC2)S(=O)(=O)c2ccccn2)Cc2cc(C#N)ccc21
CC1CCC(Cn2c(N3CCOCC3c3ccccc3)nc3nc(-c4noc(=O)[nH]4)nc(-c4cncc(Cl)c4)c32)CC1
COc1cc2ncnc(Nc3cccc(Cl)c3F)c2cc1CN1CCCC1
CC(=N)N1CCC(Oc2ccc3nc(CCC(=O)O)n(Cc4ccc5ccc(C(=N)N)cc5c4)c3c2)CC1
Cn1cc(C(=O)c2cncc(NC(=O)Cc3ccc(F)c(F)c3)c2)c2cncnc21
COc1cc(Cl)ccc1OC(c1cccc(C)c1)C1CNCCO1
Cc1nc2cccc(-c3cc4c([nH]3)CCNC4=O)c2nc1-c1ccoc1C
COc1ccc(NCCNC(=O)C(CC(C)C)Oc2cccc(Oc3ccccc3)c2)cc1
CCC(NC)C(=O)NC1C(=O)N2C(CCC1CN)CCC2C(=O)NC(c1ccccc1)c1ccccc1
COc1cccc(-c2ccc(NC(=O)C3CC3c3nc(C)no3)c3cnccc23)c1
CC=Cc1cccc2cc(C(C)NC(=O)c3c(N)nn4cccnc34)n(-c3ccccc3)c(=O)c12
COc1ccc(C23Oc4cc(Cl)cc(OC)c4C2(O)C(O)C(C(=O)N(C)C)C3c2ccccc2)cc1
O=C(Nc1nc2ccccc2s1)c1cccn(Cc2ccccc2)c1=O
COc1cccc(NCc2nc(-c3ccncc3)n[nH]2)c1
Cc1cc(C(=O)Nc2ccc(-c3ccccc3S(N)(=O)=O)cc2)n(-c2ccc3ncnc(N)c3c2)n1
CN(C)C(=O)N1CC(c2cc(F)ccc2F)=CC1(CCCNCCF)c1ccccc1
CC1OC2C3=C(C(=O)C4OC4C3O)C1C1C(C)OC=C3C(O)C4OC4C(=O)C321
Cc1ccc(C(=O)CN(C=CC(=O)C(F)(F)F)c2ccc(S(N)(=O)=O)cc2)cc1
CCCCCCCCCC(=O)NC(CN1CCOCC1)C(O)c1ccccc1
CCC(=O)CCCCCC(NC(=O)C1CC12CCN(C)CC2)c1ncc(-c2ccc(C(=O)NC3CCOC3)cc2)[nH]1
CC(=O)NC1CC(NC(C)(C)C)CCC1N1CCC(Nc2ncnc3cc(C(C)(C)C)nn23)C1=O
CC(C)(Nc1ncc(C(=O)NO)cn1)c1ccc(F)cc1
Cc1nc(C)n(CC(=O)N2CCN(c3sc(C(F)(F)F)nc3-c3nc4c(F)c(F)ccc4[nH]3)CC2C)n1
CC(=O)c1cnc2ccc(-c3cc(Cl)c(O)c(Cl)c3)cc2c1NC1CCC(NC(=O)C2CCCN2)CC1
CC(C)OC(=O)c1c(NC(=S)Nc2ccc(F)c3ccccc23)sc2c1CCCC2
N#CNC(=N)NCCCn1c(-c2cc3ccccc3s2)c(C2=C(C#N)C(=O)NC2=O)c2ccccc21
O=C(c1cc(CO)c2c(c1)C(O)(C(F)(F)F)c1ccccc1-2)N1CCC1
CCCCCC1=NN(C(=O)NCC23CC4CC(CC(C4)C2)C3)CC1c1ccccc1
Cc1c(N(C(=O)c2cc(-c3cc(F)ccc3C(=O)N3Cc4ccccc4CC3CN3CCOCC3)n(C)c2C)c2ccc(O)cc2)cnn1C
Cc1noc(C)c1-c1ccc(Cn2c(CC3(C(=O)O)CCCC3)nc3cc(OCc4ccc5ccccc5n4)ccc32)cc1
N#Cc1ccc2ccn(CC(=O)NCc3ccccc3)c2c1
Cc1c(C(C)C)c(=O)on1C(=O)N1CCC(c2ccc(C(F)(F)F)cc2)CC1
COc1ccc(F)cc1C(C)(C)CC(O)(Cn1cnc(=O)c2ccccc21)C(F)(F)F
O=C(O)C1(CC2CN(S(=O)(=O)c3cccc(C(F)(F)F)c3)c3cc(-c4cccc(Cl)c4F)ccc3O2)CCOCC1
COC(=O)c1ccc(Nc2nnc(SCc3ccccc3C)[nH]2)cc1
OCCn1cc(-c2ccc3cnn(Cc4ccc5ncccc5c4)c3c2)cn1
COC1(c2cc(F)cc(OCc3ccc(-n4ccnc4C)cc3)c2)CCOCC1
NC(CCNCc1cccs1)C(=O)N1CCCCC1
O=C(N1CCN(Cc2cccc(Oc3ccccc3)c2)CC1)n1nnc2cccnc21
CCOC(=O)C1=C(c2ccccc2)N=C(C)C(=C(O)OCC)C1C#Cc1cccc(C)c1
O=C(Nc1c(Cl)cncc1Cl)c1ccc(OC(F)F)c(OCCCSC2CCOC2=O)c1
O=C(Nc1cnc(-c2ccncc2)s1)C(Cc1ccccc1)NCc1cncs1
COc1ccccc1CNC(=O)Cn1c(=O)oc2cc(Cl)ccc21
CC1(C)c2cc(O)ccc2CC(S)C1N
CC(C)n1ncc2c1C(=O)NC1(CCN(C(=O)C3=CC4NC=C(Cl)C4N=C3)CC1)C2
COc1cc(N)c(Cl)cc1C(=O)OCCN1CCN(c2cccnn2)CC1
CC(C)CC(S)C(=O)NC1(C(=O)NC(Cc2ccc(-c3ccsc3)nc2)C(=O)O)CCCC1
COc1cc(OC)cc(OC2=C(Cl)C(=O)c3c(OC)ccc(OC)c3C2=O)c1
COc1ccc(C2OC34CC(c5cccc(Cl)c5)OC(=O)C3=CC2(C)OO4)cc1
N#CC(Cc1ccc(-c2cnc3n2CCC3)cc1F)NC(=O)C1NC2CCC1C2
CCCC(Nc1cncc(-c2ccc(NC(=O)NCC)c(OC)c2)n1)c1cccnc1
CC(C)(COc1ccc(-c2ccc3c(c2)OCCN3C(=O)Nc2ccccc2)cn1)C(=O)O
COc1c(CNCC(O)c2ccc(O)c3[nH]c(=O)ccc23)ccc(NC(=O)CCN2CCC(OC(=O)Nc3ccccc3-c3ccccc3)CC2)c1Cl
COc1cc(OC)cc(N(CCN2CCC(C(C)(C)O)CC2)c2ccc3ncc(-c4cnn(C)c4)nc3c2)c1
CS(=O)(=O)c1ccc(-c2nn(CCc3ccccc3)cc2-c2ccc(F)cc2)cc1
COc1cccc(CNC(=O)c2cc3ccc(-c4cn[nH]c4)nc3n2CCN(C)C)c1
CN1CCN(CCOC(=O)N2CCC(CC#N)(n3cc(C(N)=O)c(Nc4ccccc4)n3)CC2)CC1
CCCOc1ccc(OC2CC3CCC(C2)N3S(=O)(=O)c2c(C)n[nH]c2C)cc1
COc1ccc(NC(=O)Nc2cccc(-c3nc(NC(P(=O)(O)O)P(=O)(O)O)c4ccsc4n3)c2)cc1F
CCCCCNS(=O)(=O)c1ccc(Cl)cc1C1NC(=O)NC1=O
CC1=C(C(=O)Nc2ccc3[nH]ncc3c2)C(c2ccc(F)c(C(=O)NCc3c(Cl)cccc3Cl)c2)NC(=O)N1
CC1CCCC(C)N1Cc1cc2c(N)nc(-c3ccco3)nc2s1
CCC1(N)CC2CN(CCc3c([nH]c4ccccc34)C(C(=O)OC)(c3cc4c(cc3OC)N(C)C3C(O)(C(=O)OC)C(OC(C)=O)C5(CC)C=CCN6CCC43C65)C2)C1
CCN(CC)CCCC(C)NC(=O)CCOc1cc(-c2cc(Cl)cc(Cl)c2)nn1-c1ccc2ccccc2c1
O=C(NC1CCC(CCN2CCc3ccccc3C2)CC1)c1ccccc1
CCCCc1cnc(SCC(=O)c2ccc(S(N)(=O)=O)c(Cl)c2)nc1
CN(C)CCCNc1c(Br)cccc1Nc1ncnc2ccncc12
CC(C)(C)C(=O)Nc1nnc(OC2CCN(c3nnc(NC(=O)Cc4ccccc4)s3)CC2)s1
Cc1cc(NC(=O)CC(=O)O)cc(C)c1Oc1ccc(O)c(C(C)C)c1
Cn1c(Nc2c(Cl)ccc(CNC(=O)C(C)(C)C)c2Cl)nc2cc(C(=O)NC3CCC(C(F)(F)F)CC3)c(N3CCC(F)(F)CC3)cc21
O=C(O)c1cccc(S(=O)(=O)c2ccc(C(=O)Nc3ccc(F)cc3)c[n+]2[O-])c1
Cc1cccc(C(CN)C(=O)Nc2ccc3cnccc3c2)c1
CNCC#Cc1cnc(N)c2c(-c3ccc(NC(=O)Nc4cccc(C)c4)cc3)csc12
O=C(Nc1cnn2ccc(N3CCCC3c3cc(F)cc(Cl)c3)nc12)N1CCC(O)C1
O=C(O)CCNC(=O)c1ccc(-c2cc(C(F)(F)F)ccc2CNc2ccc(-c3ccc(Cl)cc3F)c(Cl)c2)cn1
NC(=O)c1cc(Cl)c2cc(-c3cc4c(s3)CCNC4C3CC3)cnn12
COc1ccc(Nc2cc(-c3ccc(C(=O)NCCNC(=O)c4cccc(N(C)C)c4)cc3)ncn2)cc1
Cc1csc2c(=O)n(O)c(=O)n(Cc3cccc(-c4ccc(C(N)=O)cc4)c3)c12
CCOC(=O)c1cnc2c(cnn2CC)c1N(C)C1CCOCC1
CCN1C(=O)C2Cc3c([nH]c4ccccc34)C(c3ccc(C)o3)N2C1=O
Cc1ccc(C=Cc2ccc(-n3nc(C(C)(C)C)cc3CNC(=O)C(C)c3ccc(NS(C)(=O)=O)c(F)c3)cc2)cc1
COc1ccccc1CCN1CCN(CCCc2ccccc2)CC1
CCc1nc(-c2ccc(F)cc2)c(-c2ccnc(NC(=O)c3ccccc3)c2)s1
Oc1cccc(-c2ccc3c(c2)C2(CCCCC2)C(S)=N3)c1
O=C1NCC2(CCNCC2)c2[nH]c(-c3ccnc(-c4cccc(F)c4)n3)cc21
CC(C)(C)c1[nH]nc2c1C(c1ccccc1S(C)(=O)=O)N(c1ccc(-c3ccon3)cc1)C2=O
COc1ccc(S(=O)(=O)NCC(NS(=O)(=O)c2ccc(OC)cc2OC)C(=O)NO)c(OC)c1
Oc1nc2ccccc2c2nn(-c3ccccc3)cc12
O=C(c1cnn(-c2cc3ccsc3c(=O)[nH]2)c1)N1CCC(C(F)(F)F)CC1
CCc1ncnc(-c2cc(F)c(C(=O)N3CCN(C)CC3)c(F)c2)c1C#Cc1ccc(N)nc1
CN1C2COCC1CC(OC(=O)c1cn(S(C)(=O)=O)c3ccc(F)cc13)C2
O=C(NCc1c(F)cccc1F)Nc1ccc2[nH]ncc2c1
CCCOc1ccc(S(=O)(=O)N2CCN(C)CC2)cc1-c1nc(NC(C)=O)cc(=O)[nH]1
Cc1c(C(O)(c2cocn2)C(F)(F)F)ccc(C#N)c1C(F)(F)F
CCS(=O)(=O)c1ccc(-c2cc(-c3cnnc4c3ncn4C3CC3)ccc2F)c(F)c1
CN1CCN(CCC(=O)Nc2ccc(NC(=O)N3Cc4ccccc4C3)cc2)CC1
CCOC(=O)c1cnc2cc(-c3ccc(Cl)cc3)nn2c1N
CCn1cc(C2(c3nn(CC(N)=O)c(=O)o3)NC(c3nc(-c4ccc(F)cn4)c[nH]3)Cc3c2[nH]c2ccccc32)cn1
COc1cccc(C2(CNC(=O)Nc3c(C(C)C)ccc(N)c3C(C)C)CCN(c3ccccc3OC)CC2)c1
Cc1cc(C)nc(N2CC3CN(C(=O)c4c(C)cccc4-n4nccn4)CC3C2)n1
Cc1cc(CCC(C)C)ccc1-c1ccsc1S(=O)(=O)Nc1onc(C)c1Br
O=C(CC(O)(C(F)(F)F)C(F)(F)F)NC(Cc1ccccc1)(c1cc(F)cc(C(F)(F)F)c1)c1ccc(Cl)cn1
O=C(Nc1ccc(C2=CCN(C(=O)C3CCOC3)CC2)cn1)N1Cc2ccccc2C1
N#Cc1ccc(N2CCC(Oc3ccc(F)cc3F)CC2)c(NC(=O)c2ccc(O)nn2)c1
CCCCC1(CCCC)C(O)C(c2cccc(NC(=O)C[N+](CC)(CC)CC)c2)c2cc(N(C)C)ccc2S(=O)(=O)N1C
Cc1ccc(OCCCC(=O)Nc2sc3c(c2C(N)=O)CCCC3)cc1
Cc1c(-c2ccccc2F)nc2cccc(Cl)c2c1N1CC(C)(C)c2ccc(N3CCOCC3)cc21
CC(Nc1ccn2ncc(-c3cnn(CCO)c3)c2n1)c1cc(F)ccc1OCC(F)F
COc1cc(Nc2nn3c(NC(CO)Cc4c[nH]c5ccccc45)cc(C4CC4)nc3c2C(N)=O)cc(OC)c1
Cc1ccc(Cn2c(S)nc3c(Cl)nc(N)nc32)c(F)c1
Cc1noc(C)c1S(=O)(=O)NCCCCCNc1nc(-c2ccccn2)cs1
O=C(O)c1ccnc(-n2nccc2OCc2ccc(Cl)cc2OCC2CC2)c1
CCc1nn2c(=O)cc(N3CCN(c4cc(C)nc5ccccc45)CC3)nc2s1
Cc1cccc(C)c1C(=O)NN1c2ccc(Cl)cc2N=C(N2CCN(C)CC2)c2ccccc21
O=C(NCC(=O)c1ccccc1)Nc1ccc2nnsc2c1
CC1(CS(=O)(=O)N2CCC(Oc3ccc(OCc4ccc(C(F)(F)F)o4)cc3)CC2)NC(=O)NC1=O
COc1cc(N2CCN(C(C)=O)CC2)ccc1Nc1ncc(Cl)c(Nc2ccc(N3CCNCC3)cc2F)n1
CCN(C)C(=O)c1cc(-c2ccc3c(N4CCOCC4C)nc(N4CCOCC4C)nc3n2)ccc1OC
CCN=C(S)NNC(=O)c1cc(-c2cc(C)ccc2C)nc2ccccc12
COc1ccc(C2C(OC(C)=O)C(=O)N2c2cc(OC)c(OC)c(OC)c2)cc1N
Cc1cccc(NC(=O)C23CCCC(NC(=O)c4nc(C)cs4)(CC2)C3)n1
Cn1ccc(C(=O)C2CCN(C3Cc4ccccc4CC3O)CC2)c1
COc1cccc(S(=O)(=O)N2CCC(CC#N)(n3cc(C(N)=O)c(Nc4ccccc4)n3)CC2)c1
CN1CCN(C(=O)c2cc3cc(Nc4nccc(-c5cc(OCC6(C)CC6)ccn5)n4)ccc3[nH]2)CC1
Cn1c(=O)n(CC(C)(C)C)c2ccc(C3=CC4CCC3CN4C(=O)c3ncco3)nc21
CC(NC(=O)c1cc(COC(=O)C(C)(N)Cc2ccccc2)cc(N(C)S(C)(=O)=O)c1)c1ccc(F)cc1
Cc1cc(F)c(-c2nc(C(=O)Nc3cnccc3N3CC(C)C(n4ccnn4)C(N)C3)ccc2F)c(F)c1
Nc1ncc2ccc(-c3ccc(NC(=S)Nc4cc(OC(F)(F)F)ccc4Br)cc3)cc2n1
CC(C)N(CCc1c(-c2ccccc2)nn2ccccc12)Cc1ccc(C=CC(=O)NO)cc1
CN1C(=O)CCCc2cc(Nc3ncc(Cl)c(NC4CCCCC4C(N)=O)n3)ccc21
c1cnc2c(Nc3ccc4c(C5CC5)nsc4c3)n[nH]c2c1
CCc1nc2c(sc3nc4c(cc32)COC(C)(C)C4)c(=O)n1CCN(CC)CC
Cc1cc(O)ccc1C(C#N)Cc1ccc(O)cc1
CCn1c(NC(=O)c2ccc3nc4n(c3c2)CCCNC4=O)nc2cccnc21
CCc1nc2ccc(C3CCN(S(=O)(=O)CCCN(C)C)CC3)cn2c1N(C)c1nc(-c2ccc(F)cc2)cs1
CC(C)OC(=O)N1CCC(Oc2ncnc3c2CCN3c2ccc(-c3nccs3)cc2F)CC1
O=C(O)CNS(=O)(=O)c1ccc(-c2ccc(NC(=O)c3cc4ccccc4o3)cc2)cc1
CCCCn1cc(-c2cccc3ccccc23)c2cccc(OC)c21
CCN(CC)CCNC(=O)C(Cc1ccccc1)NC(=O)C1(NC(=O)c2cc3ccccc3s2)CCCCC1
COP(C)(=O)NCCCNc1nonc1C(=NO)Nc1cccc(Br)c1
CC(C)C(NC(=O)C(CCCCNC(=O)OCc1ccccc1)NC(=O)Cc1ccccc1)C(=O)NC(CCCNC(=N)N)C(=O)NCc1ccc(C(=N)N)cc1
CCN1CC(C)(C)Oc2nc(N3CCOCC3C)nc(-c3ccc(NC(=O)Nc4ccc(OC)nc4)c(F)c3)c2C1=O
C=CC(=O)Nc1cccc(Nc2ncc(Cl)c(-c3c[nH]c4ccccc34)n2)c1
COc1ccc(-n2nc(C(=O)NCC(=O)NCc3ccc(F)cc3)c3ccccc3c2=O)cc1OC
COCC(C)(CO)Nc1ccc(C(=O)Nc2cccc(N3CCOC(C)C3)n2)c(N2CCC3(CC2)CC3)n1
CSc1nc(-c2ccc(F)cc2)c(-c2ccnc(NC(=O)Cc3ccc(F)cc3)c2)n1C
O=C(N1CCOCC1)N1CCN(c2ccc(Cl)cc2CO)CC1
CS(=O)(=O)c1ccccc1-c1ccc(CCNS(=O)(=O)c2cc(C(=N)N)ccc2O)c(NCC(=O)O)c1
Cc1c(CCOCCCO[N+](=O)[O-])cc(-c2ccc(S(C)(=O)=O)cc2)n1-c1cccc(F)c1
CN(CCCCOc1cc(O)c2c(=O)c3ccccc3sc2c1)Cc1ccccc1
Nc1cc(C2=NOC(CNC=O)(C(=O)Nc3ccc(-c4ccccc4S(N)(=O)=O)cn3)C2)ccc1Cl
CCOC(=O)n1c(=O)n(Cc2cccc(F)c2)c2ccccc21
N=C(N)c1ccc2oc(C(=O)NCCC(=O)NC(CCc3c[nH]c4ccccc34)CC(=O)O)cc2c1
CC(C)c1nnc2ccc(Sc3ccc(F)cc3F)cn12
O=[N+]([O-])c1cccc(Nc2ccnc3[nH]c4ccccc4c23)c1
Cc1onc(-c2ccccc2)c1C(=O)NC(=S)Nc1sc2c(c1C#N)CCC(C)C2
CC1(C)COCCN1c1nnc(-c2ccc3[nH]cc(-c4cncc(C5CC5)n4)c3c2)o1
CCC(=O)N(CC1(N2CCN(C(CO)c3ccccc3)CC2)CCOCC1)c1cccc(C(F)(F)F)n1
COc1cc(OC)cc(N(CCNC(C)C)c2ccc3ncc(-c4cccnc4)c(=O)n3c2)c1
CCC(C)C(NC(=O)NNC(=O)C(NC(=O)C(CC(C)C)NC(=O)C(CCCN=C(N)N)NC(=O)OCc1ccccc1)C(C)C)C(=O)NC(C(=O)OC)C(C)C
CC1OC(n2cc(-c3ccccc3)c3c(NCC(=O)Nc4ccc(Cl)cc4)ncnc32)C(O)C1O
COc1ccc(C)c(OC(CCN2CCC(n3c(=O)n(Cc4cccnc4)c4ccccc43)CC2)C(C)C)c1
O=C1NCC2c3c(cccc31)CCN2C(=O)C1CCN(C(=O)c2cc(Cc3n[nH]c(=O)c4ccccc34)ccc2F)CC1
O=C(NCCN1CCNC1=O)C1C(C(=O)Nc2ccc(Br)cc2)C2C=CC1C21CC1
CC(CCOCC(O)CNC(C)(C)Cc1ccc2ccccc2c1)c1ccccc1
CC(C)(C)OC(=O)NC(C)(C)C(=O)N1CCC(C)(N2CCc3c(-c4cnc(N)nc4)nc(N4CCOCC4)nc32)C1
CC(C(=O)Nc1ccc(-c2ncc[nH]2)cc1)n1ccc(-c2cc(Cl)ccc2C#N)cc1=O
O=C(c1ccc(-c2cccc([N+](=O)[O-])c2)o1)N1CCN(Cc2ccc(OC3CCNCC3)c(Cl)c2)CC1
COc1cc2c(cc1OC)CN(CCc1ccc(-n3nnc(-c4cc(OC)c(OC)cc4NC(=O)c4cc(=O)c5c(OC)cccc5o4)n3)cc1)CC2
CCC(CO)Nc1nc(NCc2ccncc2)c2ncn(C(C)C)c2n1
CCOc1cccc(F)c1C1CC(C)C(=O)N1Cc1ccc(OC(F)(F)F)cc1
COc1cc(COc2ccc3c(c2)NCCN(C(C)C(=O)NO)S3)cc(OC)c1
CCOCn1c(Cc2cccc(O)c2)c(CC)c(=O)[nH]c1=O
O=C(O)CSc1nnc(C2COc3ccccc3O2)n1-c1ccccc1
O=c1[nH]c2c(O)ccc(C(O)CNCC[S+](O)CCCNCCc3cccc(Cl)c3)c2s1
CN(Cc1ccccc1)Cc1c(-c2ccc(NC(=O)c3ccccc3)cc2)sc2c1c(=O)n(-c1ccccc1)c(=O)n2Cc1c(F)cccc1F
N#Cc1ccc(N2N=C3c4ccc(C(=O)O)cc4CCC3C2C2C=CC=CO2)cc1Cl
OCC1OC(c2ccc(Cl)c(Cc3ncc(-c4cccs4)s3)c2)C(O)C(O)C1O
Nc1ncnc2c1C(=O)N(c1ccc(-c3ccc(C(F)F)cc3Cl)cc1)CCO2
CCS(=O)(=O)N(C)C1c2cc(OCc3ccccc3)ccc2OC(C)(C)C1O
COc1ccc(C(Cc2c(Cl)c[n+]([O-])cc2Cl)OC(=O)c2ccc(CN(C(=O)OC3CN4CCC3CC4)c3cccc(O)c3)s2)cc1OC
CCc1c(C(=O)C(N)=O)c2c(OCc3ccccn3)cccn2c1Cc1ccccc1-c1ccccc1
O=C(O)c1ccc(-c2cccc3c(CCCOc4cccc5ccccc45)c(C(=O)O)nn23)cc1
O=C(c1ccc(OC(F)F)cc1-n1nccn1)N1C2CCC1C(Nc1cnc(C(F)(F)F)cn1)C2
CC(=O)c1cn(CC(=O)N2C(C(=O)NCc3cccc(Cl)c3F)CC3CC32)c2nc(C#N)ccc12
COc1cc2c(cc1C(F)(F)F)N(C(=O)Nc1cc(Br)cc(-c3cccnc3)c1)CC2
CC1CCN(S(=O)(=O)c2cccc(-c3ccccc3)n2)CC1
Cc1cc(Cl)ccc1-c1cc(C(N)=O)nc2ccccc12
O=C(O)c1ccc(CSc2nc3ccccc3o2)cc1
CCCc1ccc(NS(=O)(=O)c2ccc(F)cc2)c(C(=O)O)c1C
N=C(N)c1ccc(CNC(=O)C(Cc2ccc(CN)cc2)NC(=O)C(CC2CCCCC2)NCC(=O)O)cc1
CCCC(=O)Nc1nc(C)c2cc(-c3cnc(OC)c(NS(=O)(=O)c4ccc(F)cc4F)c3)sc2n1
Cc1cc(C(F)(F)F)cnc1C(=O)Nc1ccc(F)c(C2(C(F)F)N=C(N)OC3CC32)c1
CNC(=O)c1cc2c(-c3cccnc3)ccnc2[nH]1
O=C(NCC(O)CN1CCc2ccccc2C1)c1cc(NC2CCOCC2)ccc1F
COc1ccc2cnccc2c1-c1ccc(Oc2nccc3occc23)cc1
COc1ccc2c3c1OC1C4(OC)CCC5(CC4COCc4ccc(C(C)(C)C)cc4)C(C2)N(C)CCC315
Cc1c(C(=O)Nc2ccc(N3CCC(COc4ccc(C(=O)O)cc4)CC3)nc2)oc2ccc(-c3ccccc3)cc12
CCc1cc(-c2cnn(C(CO)CO)c2)c2c(c1)C(O)(C(F)(F)F)c1ccccc1-2
CCCCN(C)Cc1c(C(F)(F)F)nc2n(-c3c(C)cc(C)cc3C)c(Cl)cn12
Cc1c(Nc2c(C#N)cncc2C=Cc2cccc(OCCN3CCN(C)CC3)c2)ccc2[nH]ccc12
COc1cccc(C(=O)NCc2cc(-c3cn4c(n3)CCC4)ccc2N(C)C)c1
Cc1cc2cc(-n3nc(C)c4c3CC(C)(C)CC4=O)cc(NC3CCC(O)CC3)c2c(=O)[nH]1
O=C(c1ccc(F)cc1Cl)N1CCn2c(nnc2-c2cnccn2)C1
C#CCOCCOCCOCCNc1nc(N2CCN(C(=O)C(CCCCN)n3cc(C(N)CC(C)C)nn3)CC2)nc(N2CCN(C(=O)C(CCC(=O)O)n3cc(C(N)C(C)CC)nn3)CC2)n1
O=C(CCCCCCCCC(=O)Oc1ccc2c(c1)C13CCCCC1C(C2)N(CC1CCC1)CC3)Oc1ccccc1
CC(C)C(O)CC(O)C(CC1CCCCC1)NC(=O)C(Cc1c[nH]cn1)NC(=O)c1cc2cc(O)ccc2[nH]1
Cn1c(=O)cnn(CCCCN2CCN(c3ccccc3OCCCF)CC2)c1=O
O=C(c1ccc(Cl)c(Cl)c1)N1CCC(F)(CNCc2cccc(-c3cnco3)n2)CC1
COCCN(C)c1cnc2c(c1)N(c1c(C)c(-c3ccccn3)nc3cc(F)ccc13)CC2(C)C
Cc1ccsc1C=Nn1c(S)nnc1-c1ccccc1
O=C1CCc2cc(C(c3cccnc3)c3cccc(Cl)c3)cc3c2N1CC3
Cc1cccc(CNC(COCc2ccccc2)C(=O)N2CCC3(CC2)CN(S(C)(=O)=O)c2ccccc23)c1
CN1C(=O)CCc2ccc(NC(=O)NC3CC(C)(C(F)F)Oc4ccccc43)cc21
CC1CCC(n2c3cnccc3c3cnc(Nc4ccc5c(n4)C(O)CNC5)nc32)CC1
CC(C(=O)O)N(C)C(=O)C(CC(=O)NO)Cc1ccccc1
CS(=O)(=O)N1CCc2c(c(-c3ccc(C(F)(F)F)c(SCCOc4ccccc4)c3)nn2CCCN2CCOCC2)C1
Clc1ccc2c(c1)CCc1nnc(C3CCC(Oc4ccccn4)CC3)n1-2
Cc1ccc(F)cc1C(=O)Nc1ccc(C(=O)N2C=C3CCC(=O)N3Cc3ccccc32)c(Cl)c1
Cc1cc(-c2ccc(C(N)=O)c(N)c2)c2cccc(-n3cnc(-c4cnn(C)c4)c3)c2n1
O=C(Nc1ccc(C(F)(F)F)cc1)Nc1ccc(S(=O)(=O)NCCN2CCOCC2)cc1
Cc1cc(C(F)(F)F)nn1CC(=O)Nc1cncc(C(=O)c2cn(C(C)CO)c3c(F)cncc23)c1
COc1cc2nccc(Oc3ccc(NC(=O)c4c(C)n(C)n(-c5ccccc5)c4=O)c(Cl)c3)c2cc1OC
COc1ccc2c(c1)CCN1C(=O)C3CCCC(C21)N3S(=O)(=O)Nc1ccc(F)c(F)c1
CCCSc1c(C(=O)NC2C3CC4CC2CC(OC(F)F)(C4)C3)cnn1-c1ccc(C(=O)O)cc1
Cc1cc(N2CCN(S(C)(=O)=O)C(CC(=O)NCc3ccc4c(c3)OCO4)C2)nc(-n2ccnc2)n1
Cc1ccc(-n2nnc(-c3ccccc3NC(=O)c3ccc([N+](=O)[O-])cc3)n2)cc1
c1cn2cc(-c3ccc4cn[nH]c4c3)nc(Nc3ccc(N4CC5COCC5C4)cc3)c2n1
O=[N+]([O-])c1c(O)oc2ccccc2c1=NCc1ccc(Cl)cc1
CC(C)(Oc1ccc(Br)cc1)C1OCC(CC=CCCC(=O)O)C(c2cccnc2)O1
O=C(NO)c1ccc(C=Cc2cccc(-c3cc(F)ccc3O)c2)cc1
CCCN1C(=O)N2CCN=C2c2[nH]c(-c3ccc(Br)cc3)nc21
O=C(CS)NCC(S)CCCn1ccc2cc(Cl)c(Cl)cc21
COc1cc(N2CCC(O)CC2)ccc1-c1nc2snc(C3CCCCC3)c2c(=O)[nH]1
Cc1cccc(N2CCN(CCN3CCCCCC3)C2=O)c1
O=C(O)c1cc(Br)cc2c(=O)cc(-c3cccc(OCc4ncc5ccccc5n4)c3)oc12
COC(=O)N1C(=O)N(C)C(C)=C(C(=O)NCCCN2CCC(c3ccc(F)cc3)CC2)C1c1ccc(F)c(F)c1
CC(F)(F)CC1(O)CCN(C(=O)c2ccc(NS(=O)(=O)c3cccc4scnc34)cc2)CC1
COc1cc2c(Nc3cc(OC)c(OC)c(OC)c3)c(C#N)cnc2cc1OCCCN1CCCCC1
Cc1ccc(C(SCC(N)C(=O)O)(c2ccccc2)c2ccc(C)cc2)cc1
CCN1CCOc2ccc(C(=O)Nc3nnc(C4CC4)s3)cc21
CN(C)c1ccc(C=Cc2noc(-c3ccccc3O)n2)cc1
Cn1c2ccnc(Cl)c2c2nc(CN3CCOCC3)nc(N3CCN(CCc4ccc(F)c(F)c4)CC3)c21
NCCc1c[nH]c2ccc(OCCCCCC(=O)N3CCN(c4ccc([N+](=O)[O-])cc4)CC3)cc12
CS(=O)(=O)N1CC(O)CC1C(=O)NO
CC(c1cccc(C(F)(F)F)c1Cl)N1C=Cc2c(ncn2-c2ccc(F)cn2)C1C
Cc1ccccc1NC(=O)NCC(=O)N(C)c1ccc(Cl)c(COc2cccn3c(Br)c(C)nc23)c1Cl
CCNC(=O)C1CCC(NC(=O)c2cnc(-n3ccc4cc(C#N)cnc43)cc2NC(C)C)CC1
COC1=CC(=O)c2c(COc3ccc([N+](=O)[O-])cc3)c(C)n(C)c2C1=O
Cc1ccc(O)cc1Nc1ccnc2ccc(S(C)(=O)=O)cc12
CC(C)(C)OC(=O)Nc1ccc(-c2ccc3nc(Nc4ccccc4C#N)nn3c2)cc1
CC(=O)NC(C(=O)N1CCCC1C(=O)NCc1ccc(C(=N)NN)s1)C(c1ccccc1)c1ccccc1
O=C(NC1=NCCS1)c1ccc(Cl)c(Cl)c1
N#Cc1c(N2CCC(c3cc(F)cc(F)c3)CC2)ccn(CC2CC2)c1=O
CC(C)(C)OC(=O)N1CCN(C(=O)Nc2cnc3ccc(N4CCCC4c4cc(F)ccc4F)nn23)CC1
CC(Nc1nc(NC(C)C(F)(F)F)nc(-c2cccc(Cl)n2)n1)C(F)(F)F
Cc1cc(COc2ccc(C(=O)NC3(CC(=O)NO)CCOCC3)cc2)c2ccccc2n1
CN(c1ccc(C(=O)NC2c3ccccc3CC2O)cc1F)C1CCN(c2ncnc3[nH]ccc23)C1
CC1(C(=O)NCC(Cc2ccccc2)N2CCC(O)(C(F)(F)F)CC2)CCCCC1
COc1ccc(CNC(C)c2cccc(F)c2)cc1-c1ccc(C(F)(F)F)cc1
CS(=O)(=O)Nc1cccc(-c2cc(C(O)(C(F)(F)F)C(F)(F)F)cnc2N2CCN(S(=O)(=O)c3ccc(N)nc3)CC2)c1
CCCS(=O)(=O)N1CCC(N2CCC(C(=O)c3ccc([S+](O)c4ccc5c(c4)OCO5)cc3)CC2)CC1
COC(=O)c1c(C)nc(C)c(C(=O)CC2CCC2)c1-c1cccc2c(=O)cc(C)oc12
CN1CCN(Cc2ccc(Nc3nccc(-c4ccc(NS(C)(=O)=O)cc4)n3)cc2)CC1
COc1cc(-c2cncc(-c3ccc(N4CCNCC4)cc3)c2C)cc(Cl)c1C(N)=O
CC(c1c(Cl)cccc1Cl)c1nc(C(C)(C)O)cn1-c1ccc(-c2cc(F)c(CO)c(S(C)(=O)=O)c2)cc1F
Cc1c(COc2ccc(CNC(CO)C(=O)O)c(OCc3ccc4nsnc4c3)c2)cccc1-c1ccccc1
Cc1cc(NC(=O)c2ccc(NS(=O)(=O)C(C)CO)cc2N2CCC3(CC2)CC3)nc(N2CCC(F)(F)CC2)c1
Nc1onc2nc(-c3ccccc3)cc(-c3ccc(NC(=O)Nc4ccc(F)cc4)cc3)c12
Cc1ccc(C(=O)Nc2ccc(Cl)c(Cl)c2)cc1C#Cc1cc(-c2cnn(C)c2)cnc1N
CC(C)C(NC(=O)c1ccc(C(=O)NS(=O)(=O)c2ccc(Cl)cc2)cc1)C(=O)N(CC(=O)NC(C(=O)C(F)(F)F)C(C)C)CC1CCCO1
CC(C)CN1CCC2(CCCN(S(=O)(=O)c3ccccc3)C2)C1
CCCC(=O)NC(Cc1ccc(O)cc1)C(=O)NCCCCCCCNCCCCN
O=C(c1cc(O)cc(O)c1)N1CCC(NCc2ccnc3ccccc23)CC1Cc1ccccc1
NC(=O)n1cc(CC(=O)N2CC(F)(CO)CC2C(=O)NCc2cccc(Cl)c2F)c2ccccc21
N=C(N)c1ccc(CNC(=O)C2Cc3cccc(c3)NC(=O)CN3CCN(CC3)CC(=O)Nc3cccc(c3)CC(NS(=O)(=O)Cc3ccccc3)C(=O)N2)cc1
NC(=O)c1cccc(-c2n[nH]c(C3CCCCN3C(=O)COc3ccccc3)n2)c1
CNS(=O)(=O)c1cccc2c1ccc1nc3cccc(C(=O)NCCN(C)C)c3nc12
O=C(Nc1ccc(CNc2cc(Nc3ccc(N4CCOCC4)cc3)ncn2)cc1)C(F)(F)F
CC(C)(C)OC(=O)NCCNC(=O)COC1=CC(=O)c2c(O)cccc2C1=O
O=C1Nc2ccc(F)cc2C1=C1Nc2ccc(F)cc2C1=NOCCN1CCCC1
O=[N+]([O-])c1ccccc1OC1CCN(c2nccnn2)CC1
COc1cc(-c2cnn(C)c2)ccc1Nc1ncc2ccnc(NC3CCOCC3)c2n1
C=CC(=O)N1CCCC(n2nc(-c3cccc(C(=O)NCc4ccc(C(C)(C)C)cc4)c3)c3c(N)ncnc32)C1
Cn1nc(-c2ccc3c(c2)CCN3C(=O)Cc2ccc(C(F)(F)F)cc2)c2c(N)ncnc21
Cc1cc(C)nc(OCC2CC3CCC2N3C(=O)c2ccccc2-c2nc(C)no2)n1
O=C(NCc1ccc2cc(CNCC3CC4(CC4)C3)[nH]c2c1)c1cc(=O)n2ccccc2n1
CCN1CC2(CNC(=O)c3c2[nH]c2c3CCc3cnc(-c4ccccc4F)cc3-2)C1
O=c1cc(OCc2ccc(F)cn2)ccn1-c1ccc2c3c([nH]c2c1)CCN1CCCC31
CC(=O)OC1(c2ccccc2)C(=O)Nc2ccc(-c3c(C)noc3C)cc21
COC(=O)c1c(CNC(=O)c2cnc(N3CCOCC3)s2)c(=O)c2ccc(Cl)cc2n1-c1ccccc1
Clc1ccccc1Nc1nc2c(-c3nnc[nH]3)cccc2n2cccc12
N#CC1CC2CC2N1C(=O)C(N)C12CC3CC(O)(CC(O)(C3)C1)C2
COc1ccc(S(=O)(=O)N2CCN(CC3=Nc4cccc5c(=O)[nH]nc(c45)N3)CC2)cc1
CC(=O)N1CCN(c2cc(-c3ccco3)nc3cc(-c4ccccc4)nn23)CC1
CCC(C)n1cc(C(=O)NCc2ccc(S(C)(=O)=O)cc2)c(=O)c(-c2cccc(C(F)(F)F)c2)c1C
CCC(=O)Nc1ccc(Cc2c(OC3OC(CO)C(O)C(O)C3O)n[nH]c2C(C)C)cc1
CNc1nc(Nc2ccc(C(=O)N3C4CCC3COC4)cc2OC)ncc1Cl
COC(=O)c1ccc(C=c2sc3nc(-c4cn(C5CC5)c5cc(N6CCN(C)CC6)c(F)cc5c4=O)nn3c2=O)cc1
COC(=O)c1ccc2nc(Nc3nc4c(F)cc(F)cc4s3)sc2c1
COc1ccc(-n2nc(Sc3ccc(Cl)cc3)cc(CCC(C)NC(=O)C3CN(C)CCC3c3ccc(F)cc3)c2=O)cc1
COc1ccc2cc(C(=O)NCCCN3CCC(Cc4ccccc4)CC3)ccc2c1
O=C(Nc1ccccc1)c1cccc(-c2cnc(-c3c[nH]c4ccccc34)[nH]2)c1
CCc1cc2c(C3=NN(CCCCOc4ccc(C5=NNC(=O)CC5C)cc4)C(=O)C3(C)C)ccc(OC)n2n1
COc1cc(C(=O)N2CC(OC)C2)ccc1Nc1cc2c(-c3ccn(C)n3)cccc2cn1
COc1cc2ncnc(N3CCc4c(O)cccc43)c2cc1OC
Cc1cc(COc2ccc(S(=O)(=O)NC3C4CCC(C4)C3C(=O)NO)cc2)c2ccccc2n1
COC1CCN(c2ncc(F)c(N3CCC(Oc4ccc(C(C)NC(C)=O)cc4)C3)n2)CC1
Cc1ccn(CC(=O)NCc2cnc(Oc3ccc4c(c3)CCC(c3ccccc3)O4)s2)n1
COc1ccc(C2=NN(Cc3ccc(CN4CCOCC4)cc3)C(=O)CC2)cc1OC
O=C1C=CC(O)(c2cc3ccccc3n2S(=O)(=O)c2ccc(CCC(=O)N3CCOCC3)cc2)C=C1
COc1ccc(OC)c(CC(=O)Nc2cc(N)c(C#N)c(OCCO)n2)c1
Nc1ncc(-c2cc(N3CC4CC3CO4)nc(N3CC4CC3C(F)(F)C4)n2)cc1OC(F)F
Cc1cccc(Cn2ccc(NC(=O)Cc3ccc(N(C)C)cc3)n2)c1
Cn1cnc2cc(-c3ccc(N4CCOCC4)cc3)nc(NCC3CCC(O)C3)c2c1=O
CN1CCCC1C(=O)N1CCCC(COc2ccc(-c3nc(C#N)nc4c3ccn4C)cc2C(F)(F)F)C1
CC(NC(=O)c1cnn(CCO)c1)c1ccc(OC2CCN(c3ccc(OCC4CC4)cc3)C2)cc1
O=C(O)c1cccc2c1nc(Nc1ccccc1Cl)c1ccsc12
CC(C)COc1ncc(-c2cc(F)c(C(=O)NS(C)(=O)=O)cc2F)cc1Cl
CCC1(OC(=O)C(C)NC(=S)NC(=O)c2ccc(C)cc2)C(=O)OCc2c1cc1n(c2=O)Cc2cc3ccccc3nc2-1
O=C(Cc1csc(NC(=O)c2cnccc2Oc2ccc(Cl)cc2)n1)NO
CCC(Cn1cc(C(F)(F)F)ccc1=O)N1C(=O)C(C)(CC(=O)O)CC(c2cccc(Cl)c2)C1c1ccc(Cl)cc1
O=C(O)c1cc2cc(O)c(O)cc2c(C(=O)c2ccc(O)c(O)c2)n1
CCc1ccc(C(C(=O)NC(C)(C)C)N2C(=O)C(CS)NC(=O)C2Cc2ccc([N+](=O)[O-])cc2)cc1
COc1cc(SC)ccc1C(=O)N1CCN(c2ccc(O)cc2)CC1
Cc1cccc2c(C=C(C#N)C(=O)N(C)c3ccccc3)cn(CC(=O)O)c12
CC1=C(C)C(=O)OC(C(C)C2CCC3C4CC5OC56C(O)C=CC(=O)C6(CO)C4CCC23C)C1
CN1C(=O)N(c2cccc(C(F)(F)F)c2)C2=C(C(=O)CC2)C1c1ccc(C#N)cc1S(C)(=O)=O
CCC(C)C(=O)N1CC=C(c2ccc(NC(=O)N3Cc4ccccc4C3)cc2)CC1
CCN1C(=O)CCCc2cc(Nc3ncc(Cl)c(Nc4ccccc4S(=O)(=O)N(C)C)n3)c(OC)cc21
CCOc1cc(=O)n(C)cc1-c1cc(NC(=O)CC2CCCCC2)ccc1Oc1ccc(F)cc1F
CN(C(=O)N1CCC(n2cnc3cc(-c4ccc(C(F)(F)F)cc4)sc3c2=O)C1)C1CCN(C2CCOCC2)C1
CC(C)CC1CC(=O)N(C(CC2CCCCC2)C(=O)NCCCCCC(=O)NO)C1=O
COc1ccc(CCNC(=O)c2coc3ccccc3c2=O)cc1OC
CC(C)S(=O)(=O)c1ccc2c(c1)C(=Cc1[nH]c3c(c1CCCN(C)C)CCCC3)C(=O)N2
CN(CC(F)(F)F)C(=O)c1c(NC(=O)c2nc(C3CC3)cnc2Nc2cncnc2)cnn1C
CNC(=O)c1cc(C(=O)N2CCC(c3ccc(C#N)cc3)CC2)c(C)cc1C1CCC1
Cc1ccccc1NC(=NC#N)N1CCN(C(=O)Cc2ccc3ccccc3c2)C(c2ccccc2)C1
CCCN1CCc2cccc3c2C1Cc1cccc(OCCCCN2CCN(c4ccccc4OC)CC2)c1-3
C#CCOc1ccc(S(=O)(=O)N(C)c2c(C)cc(Br)cc2C(=O)NO)cc1
O=C(O)C(CCCC=C(c1ccccc1)c1cccnc1)Sc1ccccc1
CCOC(=O)c1cn(-c2ccc(O)cc2C)c2cc(-c3ccncc3)ccc2c1=O
COCCN(c1ncc(F)cn1)C1CCc2c(CC(=O)O)c3ccc(Cl)cc3n2C1
CC(C)n1cc(C(=O)c2cncc(NC(=O)c3cnn4c3CCC4)c2)c2cncnc21
O=C(NC1CCN(S(=O)(=O)c2ccc(OC3CCNCC3)c(Br)c2)C1)c1ccc(Cl)c(Cl)c1
O=c1cc(C=Cc2cccc(F)c2)c2cc(C(c3ccc(Cl)cc3)c3ccsc3)ccc2[nH]1
COC(=O)CSc1nnc(Cc2c(NC(C)=O)sc3c2CCCC3)n1NC(C)=O
CN1CCN(c2cc(Cl)cc(-c3nnc(CC(=O)N4CCC(n5c(=O)[nH]c6ncccc65)CC4)o3)c2)CC1
Cc1cc(Nc2cc(N3CCN(C)CC3)nc(Nc3ccc(CC(=O)NC4CC4)cc3)n2)[nH]n1
COc1ccc(CN2C(=O)CNC(c3cc(C)cc(C)c3)(C(Oc3nc(C)cc(C)n3)C(=O)O)c3ccccc32)cc1
Cc1nc(C)c(CN2CCN(c3cccc4[nH]c(-c5ccc(C(C)(C)C)cc5)nc34)CC2)o1
CCCOc1cc(CCc2nc(C)c(CC)s2)nc(NCc2cc(Cl)cc(NC(=O)OC(C)C)c2)c1
c1ccc(COc2ccc3c(c2)CCN(CC2CC2)CC3)cc1
Cc1nc2ccc(-c3ccc(C(C)N4CCC(CC(C)(C)O)(C(C)C)OC4=O)cc3)cn2n1
Oc1cc(C2CCNCC2)on1
COc1cccc(S(=O)(=O)N(CC(=O)O)c2ccc(N(CC(=O)O)S(=O)(=O)c3cccc(OC)c3)c3ccccc23)c1
CCNS(=O)(=O)c1cc(C(F)(F)F)ccc1-c1ccc(-c2ncc(N)nc2C#N)c(F)c1
COC1CN(c2nc(-c3cc(F)cc(C)c3OCc3ccc4c(c3)C(C)CN(C3CCOCC3)CC4)cs2)CCC1C(=O)O
CN(C)CCCC(=O)Nc1ccc2ncnc(Nc3ccc(NC(=O)Nc4cc(C(C)(C)C)nn4-c4cccc(N)c4)cc3)c2c1
[C-]#[N+]C1=C(c2ccc(F)cc2)NC(C(F)F)=C(C#N)C1c1ccc2[nH]nc(C)c2c1
O=C(NCC(=O)N1CCCC1B(O)O)c1cc(Cl)ccc1Cl
COc1cc(-c2ccc3ncc(C(=O)CC(C)C)c(NC4CCC(N)CC4)c3c2)cc(Cl)c1O
COc1ccc(C=Cc2ccccc2NC(=O)c2ccccn2)cc1
C=CC(=O)N1CCC(c2cnn3c(C(N)=O)c(-c4ccc(Oc5ccccc5)cc4)n(C)c23)CC1
CNc1nc(Nc2cnc(C#N)c(OC3CCCNC3)c2)ncc1-c1ccc(C(=O)OC)s1
FC(F)(F)c1cccc(OCCN2CCC(N3CCCCC3)CC2)c1
Oc1ccc(Cc2nnc3ncc(-c4ccc(F)cc4)nn23)cc1Cl
COc1ccccc1C1(O)CCN(C(c2ccccc2)c2ccccc2)CC1
O=C(c1ccccc1Cl)c1c[nH]c2ncc(-c3cnn(C4CCNCC4)c3)cc12
CC(C)(C)OC(=O)C(Cc1ccc([N+](=O)[O-])cc1)NC(=O)c1cccc2ccccc12
O=C(O)c1cc2ccccc2n1CCCOc1cccc2ccccc12
Cc1ccncc1N1CCN(C(=O)CCCc2cccc3ncccc23)C(C)C1
COC(=O)C1=C(C)N=C(C)N(CCCCCN2CCC(C(=O)OC)(c3ccccc3)CC2)C1c1ccc(F)c(F)c1
CCn1c(SCC(=O)Nc2nc3ccc(C)cc3s2)nc2c(c1=O)SC(C)C2
OC1CC2CN(CC3CCCCC3)C1CN2Cc1cccc2ccccc12
COc1ccc(S(=O)(=O)N(Cc2ccc3c(c2)OCO3)C(CCCNC(=O)OCc2ccccc2Br)C(=O)NO)cc1
COC1CN(c2nc(-c3cccc(C)c3OCc3cc(F)c4c(c3)CCN(C3CCOCC3)CC4)cs2)CCC1C(=O)O
CC(C)(C)NCc1ccc(S(=O)(=O)c2csc(S(N)(=O)=O)c2)cc1
CC(C)(CCC(=O)c1ccc(C(=N)N)cc1)C(=O)N1CCC(CC(=O)O)CC1
CCN(CC)CCCC(C)Nc1ccnc2cc(Cl)ccc12
O=C(NCCc1c[nH]c2ccccc12)c1cccc(Cc2n[nH]c(=O)c3c2CCCC3)c1
O=C(O)COc1c(C(=O)O)sc(-c2cccc(NC3CCN(S(=O)(=O)Cc4ccccc4C(F)(F)F)CC3)c2)c1Br
Cc1nc(C(=O)N2Cc3cc4c(cc3CC2C(=O)NC(Cc2ccc(-c3ccnc(C)c3C)cc2)C(=O)O)OCC(c2ccc(OCc3ccc(Cl)c(Cl)c3)cc2)O4)c(C)o1
CC(C)C(NC(=O)c1ccccn1)C(=O)NC(COCc1ccc(Br)cc1)C(O)CC(=O)NCc1ccc(C#N)cc1
COc1cc(C=NNC(=O)Cn2ccc(C(F)(F)F)n2)cc(OC)c1OC
C=C1C(=O)C23CC1(O)CCC2c1ccc(O)c(C)c1C3Cn1cc(-c2ccccn2)nn1
Cc1cccnc1CN1CCC2(CC1)CCN(c1ccc(-c3ccccc3)cc1C#N)C2=O
O=C(O)CNc1cc2c(Nc3cccc(Br)c3)ncnc2cn1
CCN(CC)C(=O)c1cccc(Nc2nc(C)c(-c3cc4c(c(S(=O)(=O)NC)c3)C(=O)N(C(C)C3CC3)C4)s2)n1
COc1ccc(NC(=O)CSc2nc(C)cs2)cc1
Cc1cccc(N2CCN(CC(O)COc3cccc(C(=O)CCc4cccc5ccccc45)c3)CC2)c1C
Cc1ccc2c(-c3nnc(SCCCN4CCc5cc6nc(N7CCCCC7)oc6cc5CC4)n3C)cccc2n1
Cc1ccc2c(c1)c1c(n2Cc2ccc(C(=O)NO)cn2)CCN(C)C1
CCOc1cc(OCC)cc(C(Nc2ccc(C(=N)N)cc2)C(=O)O)c1
Cc1ccc(C(=O)Nc2ccnc(C(F)(F)F)c2)cc1-c1ccc2c(c1)OC1(CCOCC1)CC(=O)N2
Cc1c(NC(=O)c2cc3c(s2)CCCC3)cccc1-c1cn(C)c(=O)c(Nc2ccn3ccnc3c2)n1
CN(C)c1ccnc2sc3c(=O)n(-c4ccc(Cl)cc4)ccc3c12
CN(C(=O)CC#N)C1CCN(c2ncnc3[nH]ccc23)C1
COc1cc2cncc(Cc3ccc4c(c3)CCN4C)c2cc1OC
NC(=O)c1nnc(NC2CCCCC2N)nc1Nc1ccc2nn(C3CCC3)cc2c1
CCCCCCc1c(C(=O)CC(C)CC(=O)O)c2ccc(Cl)cc2n1C
Cc1cccc(CNc2cc(-c3cccnc3)ncn2)c1
CC(C)CC(NC(=O)c1ccco1)C(=O)NC1CCN(Cc2ccc(OCCCN(C)C)cc2)C1
O=C1OC2(CCC(N3CCC(Cc4cc(F)ccc4Br)CC3)CC2)c2ccc3c(c21)OCCO3
CCC(=Cc1ccccc1)C1CC1NC1CC2(C1)CN(C1COC1)C2
CSc1c(Cl)nc(-c2ccc(NC(=O)Nc3ccc(S(N)(=O)=O)cc3)cc2)nc1N1CCOCC1
Cc1c(-c2ccccc2)n(C)c(=O)n1C1CCN(Cc2ccccc2)CC1
OCC1CCC(COc2nn3c(-c4ccccc4)nnc3c3c2C2CCC3CC2)CC1
CC(C)c1ncc(Nc2cncnc2)c(C(=O)Nc2cc(-c3ccccn3)nn2C)n1
CN(C)CCNc1ccn2ncc(-c3cn[nH]c3)c2n1
Cc1ncc(OCC2(c3cccc(F)c3)CC2C(=O)Nc2ccc(C#N)cn2)c(C)n1
O=C(O)c1cc2c(s1)-c1ccc(F)c(F)c1CC2
CN(C)S(=O)(=O)c1ccc2c(c1)C(=Cc1cc3c([nH]1)CCCC3)C(=O)N2
CCOc1ccc(-n2nc3c(N(C)C)nnc(C)c3c2C)cc1
O=C(O)c1cc(C2CC2)ccc1Nc1cnc(-c2c(F)cc(O)cc2F)nc1
CC#CCOc1ccc(S(=O)(=O)N(C)CCS)cc1
CNC(C(=O)NC(C(=O)N(C)C(C=C1C(=O)NC(=O)N1C)C(C)C)C(C)(C)C)C(C)(C)c1ccccc1
CNc1nc(Nc2cc(F)c(-c3nnnn3C)cc2OC)ncc1C(F)(F)F
Nc1ncnc(N2CCC(C(O)c3ccc(-c4ccc(F)cc4)cc3)CC2)c1-c1ccc(F)cc1
CC(C)(C)NC(=O)C1(C2CCCCC2)CCN(C(=O)C(Cc2ccc(F)cc2)NC(=O)C2CN(CC(F)F)CCN2)CC1
CC(C)(C)c1ccc(C=Nc2ccc(S(N)(=O)=O)cc2)cc1
CC(Nc1nccc(N2C(=O)OCC2CF)n1)c1cn(-c2ccc(Cl)cc2)cn1
COCCNC(=O)c1sc2ncnc(Nc3ccc(F)cc3OC(C)C)c2c1C
COc1cc2c(=O)c3c4ccc(C#N)cc4[nH]c3n(C(C)C)c2c(F)c1C1CCN(C(C)C)CC1
CCN1CCN(c2ccc(NC(=O)c3cccc(OCc4ccccc4)c3)cc2)CC1
CNC1=NC2CC(O)C(C(O)C(F)(F)F)OC2S1
COc1ccc(CNc2n[nH]c3ccc(NC(=O)C4CCCC(N)C4)cc23)cc1
CCCn1c(=O)c2[nH]c(C34CCC(C(=O)NCCC(=O)NCCNC(=O)COCCNC(=O)OC(C)(C)C)(CC3)CC4)nc2n(CCC)c1=O
CCN(CC)c1nc2ccc(NC(=O)c3c(C(=O)N4CCOCC4)cnn3C)cn2n1
Cc1[nH]c2c(C)cccc2c1CCNC(=O)c1ccc2c(c1[N+](=O)[O-])C(=O)c1ccccc1C2=O
CN(C)c1nc(-c2ccc(F)cc2)c(-c2ccc(F)cc2)n1C=CC(O)CC(O)CC(=O)O
O=C(O)CCCc1sccc1N=Nc1c(O)ccc2ccccc12
CC(c1ccc(S(=O)(=O)c2ccccc2)cc1)N1CCN(C)CC1
C=Cc1c(C(=O)NCc2ccccc2OCC(F)(F)F)nn(-c2ccccc2)c1-c1ccccc1
CC(C)Oc1cccc(CN(C(=O)c2cn(C)cn2)C2CC3CNCC3C2)c1
COc1ccc2[nH]nc(C(=O)NCC3CCN(CCc4ccc(O)cc4)CC3)c2c1
CC(CN1CCCC1)N(C)CCc1ccc(Cl)c(Cl)c1
CN1CCN(c2ccc(Nc3ncc4ccn(-c5cccc(S(C)(=O)=O)c5)c4n3)cc2)CC1
O=C(NC1CCCC(NC(=O)c2ncccn2)C1)c1cccc(Cl)c1
COc1cc(N2C(=O)C(OC(C)=O)C2c2ccc3c(c2)OCO3)cc(OC)c1OC
N#Cc1ccc(CN2CCC(c3nnn4cnc5[nH]ccc5c34)CC2)cc1C(F)(F)F
CC1(C(=O)O)CCN(c2ccc(-c3ccc(-c4nc5cc(Cl)ccc5[nH]4)cn3)cn2)CC1
COc1cc(C(=O)NC2CCN(C)CC2F)ccc1Nc1ncc(C(F)(F)F)c(Oc2cccc3c2C(=O)CC3)n1
NC1=NC(OCc2ccc(Br)s2)c2[nH]cnc2N1
CC(C)(CNS(C)(=O)=O)N1CCc2c(-c3cnc(N)nc3)nc(N3CCOCC3)nc21
COc1cccc(C(=O)NCCCCN2CCc3cc(OC)c(O)cc3C2)c1
CNC(=O)Oc1cccc(CN(C)CCCOc2ccc(Cc3ccccc3)cc2)c1
CCC(=O)OCC(C)(C)CN1C(=O)C(CC(=O)N2CCC(CC(=O)O)CC2)OC(c2cccc(OC)c2OC)c2cc(Cl)ccc21
O=C(O)c1ccnc(-c2cn(CCN(Cc3ccc(Cl)c(Cl)c3)C3CC3)cn2)c1
CCc1cccc(NC(=O)CN(C)S(=O)(=O)c2c[nH]cn2)c1
Nc1nc(Cl)nc2c1ncn2C1CCC(C(=O)Nc2ccccn2)CC1
CC1(C)OCC(NC(=O)Nc2cc(Cl)ccc2Cl)C(c2ccccc2)O1
COc1cccc(Nc2ncc3ccn(-c4ccccn4)c3n2)c1
CCCC1OC(O)=C2C1=NC1=C(C(=O)COC1)C2c1ccc(C)c(Br)c1
Fc1ccc(OC2CCN(c3nc4ccncc4nc3NC3CCC3)CC2)c(F)c1
Cc1ccc(C(=O)Nc2ccc(CN3CCN(C)CC3)c(C(F)(F)F)c2)cc1C#Cc1cnc(NC2CC2)nc1
O=C(NS(=O)(=O)C1CC1)c1cc(C2CC2)c(OCC2CCCC2)cc1F
COC(=O)C1(Cc2ccccc2)CCc2cnc3c(-c4ccc(C#N)cc4)cnn3c21
CN1CCc2c(n(C)c3cc(-n4ccc(-c5ccc(Cl)cc5)cc4=O)ccc23)C1
CC(=O)c1nccc(N2CC(C)N(c3ccnc(C(C)O)n3)C(C)C2)n1
CC1(C)CCCC(Oc2cc(F)c(C(=O)NS(C)(=O)=O)cc2Cl)C1
COc1cccc(-c2cc(C#N)ccc2COC(c2ccc(C#N)cc2)c2cncn2C)c1
CCc1ccc(C2CC(OC(=O)Nc3ccccc3)CN(C(=O)N3CCOCC3)C2)cc1
N#Cc1ncc2cc(COc3ccc(C(N)=O)cc3)n(CCC3CCCCC3)c2n1
CNC(=O)C(CC(=O)C(CC(C)C)C(CSc1ccccc1)C(=O)NO)Cc1ccccc1
NC(=O)c1c(NC(=O)c2cccc(Cl)c2)sc2c1CCCC2
COc1ccc2c(=O)n(CC3(C)NC(=O)NC3=O)[nH]c2c1
CCCCNc1ncc(C(=O)Nc2ccc(F)cc2)c(NCC2CCC(N)CC2)n1
CC1(C)C(=O)N(c2ccc(C#N)c(C(F)(F)F)c2)C(=O)N1CCOCCOCCOCc1ccc(O)c(C(N)=O)c1
CN(CC(=O)NC(CCCCN)C(=O)C(=O)NCCN1CCOCC1)C(=O)c1ccccc1Sc1ccccc1C#N
CC(C)NC(=O)c1cccc(NC(=O)Nc2ccc(-c3ncnc4[nH]ccc34)cc2)c1
CCN1C(=O)c2c(nc(C)n2Cc2ccc(O)cc2)N2CC(Cc3ccccc3)N=C12
Cc1ccc(-c2nnc(CNC(=O)CN)o2)cc1
Cc1nc2cccc(-c3cc4c(n3C(=O)OC(C)(C)C)CCNC4=O)c2nc1NC(C)(C)C
O=C(C1CC(N2CCN(c3nccn3-c3ccccc3)CC2)CN1)N1CCSC1
CC(C)(C)NS(=O)(=O)c1cccc(NC(=O)c2ncc(NC(C)(C)CO)nc2N2CCC3(CC2)CC3)c1F
COC(=O)C(CCCCN)NC(=O)CNC(=O)C(=O)C1CCCN1C(=O)CNC(=O)c1ccnc2ccccc12
O=C(CN1CCN(C(=O)c2ccco2)CC1)Nc1cc(C(F)(F)F)ccc1Cl
COc1cccc(CC(=O)Nc2nnc(CCCCc3ccc(NC(=O)Cc4ccccc4)nn3)s2)c1OC
NC(=O)c1c(-c2ccc(Oc3ccccc3)cc2)nn2c1NCCC2c1ccccc1N
CC1NC(NCC2COc3ccccc3O2)=Nc2ccccc21
CN(C)Cc1ccc(CSCCCCCSCc2ccc(CN(C)C)o2)o1
O=C(O)CN1C(=O)C(NC(=O)c2cc3ccccc3[nH]2)N=C(c2ccccc2F)c2ccccc21
COc1cc(OC)cc(N2CCN(C(=O)Nc3nc4c(C)cccc4nc3OC)CC2)c1
CC(C)CC(CC(=O)OC(C)(C)C)NC(=O)C1=NOC(C(O)(C(F)(F)F)C(F)(F)F)C1
CC1(c2ccc(Cl)cc2)CCN(Cc2c[nH]c3ccccc23)CC1
CCCCCCCC[S+](O)CC(O)(O)C(F)(F)F
CC(Cc1ccc(C(=O)Oc2ccc(C(=N)N)cc2)o1)C(=O)N(CCCO)CC(=O)O
COc1cc(NC(=O)CCC2CCCN(Cc3ccc(F)c(OC)c3)C2)cc(OC)c1
CC(=O)c1cnc2ccc(-c3ccc4cc(O)ccc4c3)cc2c1NC1CCC(CN(C)C)CC1
CNCc1cc(C(=O)N2CCN(C(C)C)CC2)ccc1Oc1cccc(OC)c1
COc1cc(-c2cnc3c(N4CCCC(CNC(=O)NC5CC5)C4)snc3c2)ccc1N
CC(=O)N1CC(n2nccc2-c2cc(F)ccc2Oc2cc(F)c(S(=O)(=O)Nc3cscn3)cc2Cl)C1
O=C1Nc2ccc(F)c3c(S(=O)(=O)CCO)cc(-c4ccc[nH]4)c1c23
C=CC(=O)Nc1cc(Nc2nccc(-c3cn(C)c4ccccc34)n2)c(OC)cc1N(C)CCN(C)CCOCCOCCOCCOCC(=O)Nc1cccc2c1CN(C1CCC(=O)NC1=O)C2=O
Cc1ccc(C(=O)OC(Cc2c(Cl)c[n+]([O-])cc2Cl)c2ccc(OC(F)F)c(OCC3CC3)c2)cc1
COc1ccc(-c2nc(SCC(=O)NCc3nc4ccccc4n3C)n3[nH]c(=O)cc3n2)cc1
C=CCc1cc(C=CC(=O)O)cc(C(=O)NCCc2ccccc2)c1
COc1cccc(CN(C)C(=O)c2ccc3nccnc3c2)c1
OC1(c2ccccc2)CCN(C(Cc2ccccc2)c2ccccc2)CC1
Cc1cc(CCC(=O)c2sc(C)c3c2CC2C3C2(C)C)cc(C)c1OCC(N)=O
CCN(c1ccc(C#N)cn1)C1CCN(c2ncnc3[nH]ccc23)C1
Cc1nc(N2CC(c3nc4ccccc4n3C)C2)cc(-n2nc(C)nc2C(O)C(C)C)n1
Cc1ccc2[nH]c3c(c2c1)CCCC3C(N)=O
CC(=NNC(=O)c1ccccc1)c1ccc(N2CCOCC2)cc1
O=c1cc(C(F)(F)F)nc2sc(-c3ccccc3)nn12
COc1ccc(-n2cnc3cnc(-c4ccccc4C)cc32)cc1OC
Cc1cn(-c2ccc(-c3cn(CC(=O)Nc4cccc(Cl)c4Cl)nn3)cc2F)cn1
CC1(C)CC(NC(=S)NCc2ccc(S(N)(=O)=O)cc2)CC(C)(C)N1[O]
N#Cc1ncc2nc1OCC=CCOc1cc(NC(=O)c3ccnc(Cl)c3)c(Cl)cc1NC(=O)N2
O=C(NO)c1ccc(CN2CCCCc3cc(-c4cc[nH]n4)ccc32)cc1
CCNC(=O)Nc1ncc(Sc2ccccn2)cc1Oc1cccnc1CC
Cc1nc2cc(Cl)c(-c3cnc(NC(=O)c4ccccc4Cl)s3)cc2o1
Cc1cc2cc(C)c(NCCNC(=O)c3ccccc3Cl)nc2cc1C
COc1cc2occ(C)c2c2oc(=O)c(C)cc12
O=C(CNc1ncnc2ccc(C(F)(F)F)cc12)NC1CN(C2CCC(C(O)c3cncs3)CC2)C1
O=C(Nc1ccc(OC(F)(F)F)c(F)c1)NC1CCN(C(=O)N2CCOCC2)CC1
COc1cc(C2c3cc4c(cc3C(OC(=O)Cn3cc(C5CC5)nn3)C3COC(=O)C23)OCO4)cc(OC)c1OC
CC(NC(=O)C(F)F)c1ccc(OC2CCN(c3ccc(OCC4CC4(F)F)cn3)C2)cc1
Cc1cc(C)n2nc(CC(=O)N3CCn4c3nc3cccc(C)c34)nc2n1
Clc1ccc(Nc2nnc(SCc3ccccn3)[nH]2)cc1
Cc1ccc2[nH]c3c4c5ccccc5nc-4c[nH]c3c2c1
CCOC(=O)c1sc(-c2ccncc2)nc1O
NC(=O)c1nc(-c2ccccc2)cc2c1[nH]c1cc(C(=O)N3CCOCC3)ccc12
Cn1nc(S(N)(=O)=O)sc1=NC(=O)c1cccc(C(=O)O)n1
COc1cccc(-c2cc(C(=O)Nc3cc(Cl)ccc3O)on2)c1
COc1ncccc1C1C(C(=O)CC(C)C)C(=O)C(=O)N1c1ccc(-c2ccsc2)cc1
CCCCCC(c1ccccc1)N1CCC(O)(c2ccccc2CN)CC1
c1ccc(-n2cnnn2)c(Cc2nc3c(NCCC4CCCCN4)nccc3o2)c1
COC1(c2c(NC(=O)c3nc(-c4c(F)cccc4F)sc3N)cnn2C)CCCCO1
COC(=O)C1(c2ccccc2)CCN(CCCNC(=O)N2C(=O)NC(C)=C(C(=O)O)C2c2ccc([N+](=O)[O-])cc2)CC1
C[N+]12C=C(c3cc4ccccc4o3)C(CC1)CC2
CCC1CC(=O)NN=C1c1ccc2nc(-c3ccc(OCC4CCN(S(C)(=O)=O)CC4)cc3)oc2c1
CS(=O)(=O)Nc1ccncc1Oc1ccccc1
O=C1Nc2ccc(Cl)cc2C(c2ccccc2F)=NC1CCC(=O)N1CCSCC1
CN(C)S(=O)(=O)c1ccc(OCc2cn(CC(F)=CCN)nn2)cc1
COc1ccc2c(c1)C(=O)N(CC1(C#Cc3cnc4ccccc4c3CO)NC(=O)NC1=O)C2
CCOc1ccc(-c2nc(NC(=O)C(C)N)sc2-c2cc(OC)c(OC)c(OC)c2)cc1
C#CCN(Cc1ccccc1Cl)c1ccc(C(=O)NCc2cccnc2)cc1
Cn1cc(-c2ccc(C(N)=NO)cc2)c(-c2ccncc2)n1
COc1ccc(OC)c(NC(=O)Cc2c(C(=O)O)n(C)c3ccccc23)c1
CCOC(=O)c1c(-c2cccc(Br)c2)[nH]c2c1cc(O)c1ccccc12
CNCc1cc(C#CCCN2CCOCC2)ccc1Oc1cccc(Cl)c1
O=c1oc2ccccc2cc1-c1nn(C(Nc2ccc(Oc3ccc(NC(c4ccc([N+](=O)[O-])cc4)n4nc(-c5cc6ccccc6oc5=O)oc4=S)cc3)cc2)c2ccc([N+](=O)[O-])cc2)c(=S)o1
COc1cc(C2c3cc4c(cc3C(Nc3ccc(NC(=O)c5ccc(F)cc5)cc3)C3COC(=O)C23)OCO4)cc(OC)c1O
CCc1ccc(C=CS(N)(=O)=O)cc1C(=O)c1ccccc1
COCCCOc1cc(C(C)N(C(=O)C2CNCCO2)C2CC2)cc(F)c1OC
COc1cccc2c1-c1ccc(NS(C)(=O)=O)cc1C(c1ccc(F)cc1)O2
CC(C)c1nc(Nc2ccc(C(=O)O)cc2)nc(-c2ccc(Cl)s2)n1
CSc1sc(-c2cc[nH]n2)c2c1C(=O)NCC2
COC(=O)CC(=O)NC1(c2ccc(-c3ccc(CCN4CCCC4C)cc3)cc2)CCCC1
Cc1ccc(C(C)C)cc1N1CCc2nc(-c3cccc4[nH]cc(C)c34)nc(N3CCC(O)C(C)C3)c2C1
Cc1cc(C)cc(-n2c(C)cc(C=NNC(=O)CSc3ncccn3)c2C)c1
Cc1nn(C2CN(C)C2)c2c1C(c1ccc(Cl)cc1)N(c1cc(C)c3nnc(C)n3c1)C2=O
COc1ccc(C2CC(=O)N(Cc3ccc(Br)cc3)C2)cc1OC1CCCC1
Cc1csc(Nc2ncc(Sc3ccccc3)cc2OCc2ccccc2)n1
Cc1cccc(Nc2cc(C(C)C)c(C(=O)NCC3CCOCC3)cn2)c1
COC(=O)C=Cc1cccc(N(Cc2ccc(-c3cccc(OC(F)(F)F)c3)cc2)C(=O)C(C)C)c1
COc1ccccc1-c1ccc(-c2ccccc2OC)s1
O=C(NC1CC1)c1cc(S)nc2ccccc12
Cc1cccc(S(=O)(=O)Nc2ccc(C)n(CC(=O)NCCONC(=N)N)c2=O)c1
COc1cccc(-c2noc(C(C)Nc3nccc(N4C(=O)OCC4C(C)C)n3)n2)c1
Cc1cc(S(C)(=O)=O)ccc1N1CCN(c2nccc(C(=O)NC3C4CC5CC3CC(O)(C5)C4)n2)C(C)C1
CC(C)S(=O)(=O)CC(O)C(CC1CCCCC1)NC(=O)C(CCCNC(=O)OCc1ccccc1)NC(=O)C(Cc1ccccc1)NC(=O)OC(C)(C)C
NC(=O)c1cc(Cl)c2c(Cl)c(I)n(C3CCC(N)CC3)c2n1
COc1ccc(S(=O)(=O)N(CC(=O)NO)OCc2ccccc2)cc1
Cc1cn(-c2ccc3n(c2=O)CCN(Cc2cccc4ccc(C(F)(F)F)cc24)C3=O)cn1
Cc1ccccc1N=Nc1c(C)[nH]n(C(N)=S)c1=O
Cc1nc(-c2ccc(F)cc2F)c(-c2ccc3nc(N)n(S(=O)(=O)C(C)C)c3c2)[nH]1
COc1ccc(-c2ncc(C=CC(=O)Nc3ccccc3N)s2)c(OC)c1OC
COc1c(OC(C)C)cc2oc(-c3csc4ccccc34)c(O)c(=O)c2c1O
CC(O)(c1ccc(C(=O)N(C2CCC(c3ccc(C#N)cc3)CC2)C2CC2)cc1)C(F)(F)F
c1cc2c(ncc3nnc(C4CCCCC4)n32)[nH]1
CCCCCS(=O)(=O)c1ccc(Cl)cc1C1NC(=O)NC1=O
COc1ccc(C(=O)CCc2ccc(N(C)C)cc2)c(OCC(O)CN2CCN(c3ccccc3C)CC2)c1
NC(C(=O)O)C1C(CCC2c3ccccc3Oc3ccccc32)C1C(=O)O
CC1(C)Oc2cc(C34CC5CC(CC(C5)C3)C4)cc(O)c2C2CC(C=O)CCC21
COc1cc(F)c(C2CNC(=O)C2NC(=O)Nc2cc(C)ns2)c(F)c1
Cc1ccc2oc(-c3ccc(NC(=O)c4cccnc4)cc3)nc2c1
COc1ccccc1Nc1ncnc2c1nc1n2CCCC1
CC(=O)NC(C)c1ccc(OC2CCN(c3nc(N4CCCCC4)c(F)cc3F)C2)cc1
CN1CCN(C(=O)c2ccc(-c3cn4c(-c5ccc(Cl)cc5)cnc4cn3)cc2)CC1
Cn1c(=O)c2c(ncn2CCCCN2CCc3ccccc3C2)n(C)c1=O
Cn1cnc(-c2ccnc(Nc3cc(Cl)c4[nH]c(C(=O)NCCCN5CCC(F)C5)cc4c3)n2)c1
CC(C)N(CCO)Cc1nc(-c2cn(CC3CCOCC3)c3c(Cl)cccc23)sc1Cl
COc1ccc(N2CCOCC2)c2sc(NC(=O)C(C)(C)Oc3ccc4c(c3)OCO4)nc12
CC(C)C1NCCOc2ccccc2C=CCNC(=O)C(Cc2ccccc2)NC(=O)C2(CCOCC2)NC1=O
CCN(Nc1c(Nc2cccc(C(=O)N(C)C)c2O)c(=O)c1=O)c1ccccn1
CNC(=O)c1c(C(N)=O)nc2n1C1CC(C1)c1cc(F)c(C#CC3(O)CCC3)cc1-2
COc1cc(OC)cc(N(CCN2CCCC2CO)c2ccc3ncc(-c4cnn(C)c4)nc3c2)c1
N#CC1(NC(=O)C(CC(=O)N2CCOCC2)CC2CCCCC2)CCN(CC2CCCCC2)C1
CCC1=CC2CN(CCc3c([nH]c4ccccc34)C(C(=O)OC)(c3cc4c(cc3OC)N(C)C3C(O)(CNC(=O)CC(C)(C)C)C(OC(C)=O)C5(CC)C=CCN6CCC43C65)C2)C1
O=C(C1CCCO1)N1CC2C(CNc3nc(-c4ccccn4)cs3)C2C1
O=C(NCCCCN1C(=O)C2CC3COCC32c2ccc(Cl)cc21)N1Cc2ccncc2C1
C=CCc1cc(-c2noc(C3CCCN3C(=N)N)n2)ccc1OCc1ccc(C(F)(F)F)cc1
COc1cc(-c2cc(OC(C)C3CNC(=O)C3)c3cccnc3c2)cnc1OC
O=C1NN=C2CN(C(=O)OCc3ccccc3)Cc3[nH]c4cc(F)cc1c4c32
CCc1cc(C2CC2)c(-c2nnc(OC)[nH]2)cc1C(=O)N1CCC(F)(c2ccc(C#N)cc2)CC1
Cc1ccc(NC(=O)C(CC2CCCC2)n2cc(Cl)c(S(C)(=O)=O)cc2=O)nc1
CC1C(O)CN1c1nc(N2CC3C(C2)C3C(=O)O)cc(C(F)(F)F)c1C#N
CCN(C)CCCc1cccc2[nH]cc(S(=O)(=O)c3ccccc3)c12
CC(C)Oc1ccc(-c2nnc(-n3ncc4c3CCNC4)s2)cc1Cl
CCC(=O)N(c1ccccc1)C1(C(=O)OC)CCNCC1
O=C1C(=O)N(Cc2ccc(OCCF)cc2)c2ccc(S(=O)(=O)N3CCC3COc3ccccc3)cc21
COc1ccc2c(C(=O)c3cc(OC)c(OC)c(OC)c3)c(Br)oc2c1
COc1c(CC(=O)O)cccc1-c1ccc(F)c2c1CN(C(=O)OCc1ccccc1)CC2
O=C(Nc1cn2nc(-c3cn(C4CC4)nc3-c3ccc(F)cc3)ccc2n1)c1ccnc(F)c1
COc1cccc(OC)c1N1CCN(Cc2ccc(F)cc2Cl)C(=O)C1=O
COc1c(C)cnc(CN2CC(=O)N(CC(C)C)c3c(Cl)nc(N)nc32)c1C
O=C1CC(c2ccc(CC(NS(=O)(=O)c3ccccc3F)c3nc4ccccc4[nH]3)cc2)S(=O)(=O)N1
CCNCC(=O)Nc1ccc2c(c1)C(=O)c1ccc(NC(=O)CNCC)cc1C2=O
NCc1cc(=O)c2cc(C(=O)N3CC(O)C(F)C3)ccc2o1
CC(c1ccccc1)(c1ccccc1)c1nc(-c2ccc(F)cc2)c(CC(=O)O)s1
CC(C)c1cn2cccc(C(=O)NCC3C4CN(C(C)C)CC34)c2n1
Cc1c(NC(=O)c2cc3c(s2)CCCC3)cccc1-c1cc(Nc2ccncn2)c(=O)n(C)c1
CC1(C)CC1C(=O)N1CC2CC(C1)N2
CS(=O)(=O)C1CCN(c2ccc(-c3nc(C4(c5ccc(-c6cnc(N)nc6)nc5)CCC4)no3)cn2)C1
CCOCc1c(-c2cc3cc(C)cc(OC)c3s2)c2c(N)ncnn2c1CN1CC(O)C1
O=C1CCCN1c1cnc(NCc2c(F)ccc3c2CCO3)c2cn[nH]c(=O)c12
CC(C)OCc1cccc(-c2cc(NC(=O)C3CNC(=O)C3)nn2-c2ccccc2)c1
COc1cc(OC)cc(C(=O)NC2CCN(Cc3ccc4cc(OC)ccc4c3)CC2)c1
Cc1cc2c(cc1Cl)C1(CCN(C(=O)C3CN(C(C)(C)C)CC3c3ccc(F)cc3F)CC1)CC2C(C)(C)C(=O)NC(C)(C)CO
CCC(=O)CCCCCC1NC(=O)C2CCCCN2C(=O)C(C(C)CC)NC(=O)C(Cc2cn(CN3CCCC3)c3ccccc23)NC1=O
CCCOc1ccc(-c2csc(-c3ccccc3)n2)cc1-c1nc2c(c(C)nn2CC)c(=O)[nH]1
CCN1CCN(c2cc(Nc3cc(C)[nH]n3)nc(NC3CCN(C(=O)c4ccc(Cl)cc4F)C3)n2)CC1
O=S(=O)(Cc1ccc2c(c1)CCNCC2)c1ccc(N2CCOCC2)nc1
Cn1nc(C(N)=O)c2c1-c1nc(Nc3ccc([N+](=O)[O-])cc3)ncc1CC2
Cc1c(F)cccc1Nc1cc(N2CCCCC2)nc(N2CCCN(c3ncccc3C(F)(F)F)CC2)n1
CCC(CC)C(=O)Nc1ccc(N2CCN(C(c3ccccc3)c3ncno3)CC2)c(F)c1
COc1ccc(F)cc1OCCNCCCc1c[nH]c2ccc(F)cc12
COc1ccc(NC(=O)CSc2nc3c(c(=O)n2-c2ccc(F)cc2)SCC3)c(OC)c1
COc1ccc(Sc2cc(OC)c(OC)c(OC)c2)cc1[N+](=O)[O-]
CCCC(C)N1CCC(N(Cc2ccccc2)C(=O)Nc2cccc(Cl)c2)CC1
CCOC1CN(c2nccc(-c3cccc(C)c3OCc3ccc4c(c3C)CCN(C3CCOCC3)CC4)n2)CCC1C(=O)O
CC(C)c1cc(CNc2nc(NCCN3CCN(C)CC3)cc(Nc3cc(C4CC4)[nH]n3)n2)on1
COC1CN(c2cccc(-c3cccc(C)c3OCc3cc(F)c4c(c3)CCN(C3CCOCC3)CC4)n2)CCC1C(=O)O
CCC(NC(=O)C(CC(C)C)NC(=O)OCc1ccccc1)C(=O)C(=O)NCCCN1CCCC1
CNC(=O)c1c(C(N)=O)nc2n1C1CC(C1)c1cc(F)c(C#CC(C)(O)c3noc(C)n3)cc1-2
Cc1cc(C)cc(N(CCC(=O)Nc2nnc(C)s2)S(=O)(=O)c2ccc(Cl)cc2)c1
CSc1cc(C(=NO)c2ccc3c(ccn3C)c2)cc(Cl)n1
COc1ncccc1-n1nc(C)c2c1C(=O)N(c1cc(C)c(=O)n(C)c1)C2c1ccc(Cl)cc1
CC(C)C1CN(C)C(C)CN1C(=O)N1Cc2c(NC(=O)c3ccc(Cl)cn3)n[nH]c2C1(C)C
O=C(N1CCC(c2ccc(C(F)(C(F)(F)F)C(F)(F)F)cc2)(S(=O)(=O)c2ccc(F)cc2)C1)C1(CO)CCOCC1
N=C(N)Nc1ccc(C(=O)NCCC(=O)NC(CC(=O)O)C(=O)NC(Cc2ccc(O)cc2)C(=O)O)cc1
COc1ncc(-c2ccc3nccc(-c4ccc(CN5CCCC5)cc4)c3c2)cc1NS(=O)(=O)c1ccc(F)cc1F
CN(C(=O)Cc1ccc(C(F)(F)F)cc1)C(CN1CCCC1)c1ccccc1
O=C1CCC(CCN2CC(N3CCNCC3)C2)(c2ccc(Cl)c(Cl)c2)CN1Cc1ccccc1
CC(=O)OCC12CCC3C(CC4OC45CC(N=[N+]=[N-])CC(=O)C35C)C1(O)CCC2(O)C(C)(O)C1CC(C)=C(C)C(=O)O1
COc1ccc(S(=O)(=O)N(Cc2ccc(-c3ccccc3)cn2)c2ccc(OC)nc2)cc1
N#Cc1cccc(C23CCC(N(CCN4CCC(O)CC4)C(=O)Nc4ccc(F)c(Cl)c4)CC2C3)c1
Cn1c(NC2CC(c3ccccc3)CN(CCO)C2)nc2cc[nH]c2c1=O
CC(=O)Nc1cccc(C#Cc2cncnc2Nc2ccc(OCc3cccc(F)c3)c(Cl)c2)c1
N#Cc1cc(F)cc(Oc2ccc3c(c2C(F)F)C(O)C(F)(F)S3(=O)=O)c1
CC(C)N1CCC(NC(=O)c2nc3c(C(N)=O)cccc3[nH]2)CC1
CCN1CC(C)(C)Oc2nc(N3CC4CCC(C3)O4)nc(-c3ccc(NC(=O)Nc4ccncc4F)c(F)c3)c2C1=O
CN1CCN(C2Cc3ccccc3Sc3ccc(-c4ccnn4C)cc32)CC1
CCC(C)C(NC(=O)C(CC(O)C(CC(C)C)NC(=O)C(Cc1c[nH]cn1)NC(=O)C(Cc1ccccc1)NS(=O)(=O)c1cccc2c(N(C)C)cccc12)C(C)C)C(=O)NCc1ccccn1
CCC(c1ccc(Cl)cc1)N(Cc1ccc(OCCN2C(=O)CN(C)C2=O)c(OC)c1)CC1C(C(=O)O)C1(C)C
Cc1ccc(-c2noc(C3CCC(=O)C3)n2)cc1NC(=O)c1cnc2ccccn12
COc1ccc(C(=N)NOC(=O)Cc2cccs2)cc1OC
CCCc1ccc(S(=O)(=O)N2CCCSC(C)(C)C2C(=O)NO)cc1
O=c1c2sc(-c3ccc(Cl)cc3)cc2ncn1-c1ccc2c(c1)CCC(CN1CCCC1)C2
CCc1cc(Nc2nc(NCCc3ccc(F)cc3)nc3ccc(OC)cc23)n[nH]1
CNc1nc(C)c(-c2nc(Nc3cc(C(=O)N4CCN(C)CC4)ccc3Cl)ncc2C#N)s1
NC(=O)c1cncc(-c2ccc(Cc3cc(C(=O)NC4CCCCC4O)nn4cccc34)cc2)c1
COc1ccc(-c2nc(C(=O)NO)co2)cc1
O=C(Nc1nc(-c2cccs2)c(C(=O)C(F)(F)F)s1)c1ccco1
O=C(NCc1ccccn1)Nc1cccc(NC(=O)NCc2ccccn2)c1
COC1COC(c2c(NC(=O)c3nc(-c4ccccc4F)sc3N)cnn2C)CCC1N
Clc1ccc(CCNc2[nH]cnc3ncnc2-3)cc1
Cc1cc(C)n2nc(CCc3nc(-c4ccc(C)o4)cn3C)nc2n1
Cc1cc(C)c(C)c(OCCCc2c(C(=O)O)[nH]c3c(-c4ccccc4C)cccc23)c1
Cc1noc2c1-c1sc(C)c(C)c1C(c1ccc(Cl)cc1)=NC2CC(N)=O
O=C1NCCCCC1N(Cc1ccc(C(F)(F)F)cc1C(F)(F)F)S(=O)(=O)c1ccc(Cl)cc1
Nc1nc(SCCO)nc(-c2c(Cl)cc3c4c(cccc24)COC3)n1
CCCC1CN2C(=N1)N(CC)C(=O)c1nc(Cc3ccccc3)n(Cc3ccccc3)c12
COc1cccc(-c2cc(NC(C)c3cccc(OCC#N)c3)nc(C)n2)c1
O=C(Nc1cccc(CN2CCC(Cc3ccccc3)CC2)c1)Nc1ccc2[nH]ncc2c1
CCCCCCCCCCCCCC(=O)NC(Cc1ccccc1)C(=O)NC1C=CCCNC(=O)C=CC(C(C)C)NC1=O
CC(C)C(C(=O)N1CC2CCC(CC2)C1)n1cc(-c2ccc(S(N)(=O)=O)cc2)nn1
CNC(C)C(=O)NC1COc2c(C(=O)O)cccc2N(Cc2ccc(Br)c3ccccc23)C1=O
CCCCn1cc(CC(=O)NC23CC4CC(CC(C4)C2)C3)c2cc(-c3ccccc3)ccc21
COc1ccc(-c2cc(S(=O)(=O)c3ccccc3)c(-c3ccccn3)o2)cc1OC1CCCC1
CCOc1ccc(N2C(=O)CSC2=NNC(=O)COc2ccc3ccccc3c2)cc1
CCC(C)Oc1cc2c(cc1OC)CC(=O)N(c1ccc(C(C)N(C(C)=O)C3CCC(N(C)C)CC3)cc1)C2c1ccc(Cl)cc1
N#CC(CCCN1CCC(O)(c2ccc(Cl)cc2)CC1)c1ccc2ccccc2c1
Fc1cc(F)cc(CN2CCC(CNc3nc(-c4ccc(Cl)cc4)c(-c4ccc(Cl)cc4)s3)CC2)c1
O=C1NC(=S)SC1=Cc1ccc2c(c1)N(Cc1ccc(Cl)cc1)C(=O)CO2
O=C(c1ccc(-c2ccc(O)cc2Cl)cc1)c1cccc(O)c1
COc1ccc2c(c1)cc(C(=O)NCCN(C)C)c1nc3ccccc3nc12
CC1CN(C(=O)c2ccc(-c3ccccc3Cl)cn2)CCN1C(=O)c1ccc2cc[nH]c2c1
N#CC(Cc1ccc(C2=CCCCC2)cc1)NC(=O)C1NC2CCC1C2
CC1CC1c1cc(NC(=O)Nc2cccc(Cl)c2)n(-c2ccccc2)n1
CNC(=O)c1cn(-c2ccc3c(c2)CCC3)c2nc(Nc3ccc(CCN4CCOCC4)cc3)ncc2c1=O
COc1ncc(-c2cc(NC(=O)c3ccnc(C(C)(C)C#N)c3)cnc2C)cc1N1CCOCC1
COc1ccc(Nc2ncc3c(n2)-c2ccccc2SC3)cc1OC
CN1CCCC(n2cc(S(=O)(=O)c3cccc(C(F)(F)F)c3)c3cccnc32)C1
N#Cc1c(-c2ccccc2)nc(N)nc1-c1cccc(F)c1
Cc1c(Cl)c(C(F)(F)F)nn1CC(=O)N1CCN(c2ccc(Br)cc2)CC1
O=S(=O)(c1ccc(C(F)(F)F)cc1)N1c2ccc(F)cc2-c2n[nH]cc2C1C1CC1
COC(=O)C1(C)CCCC2(C)c3ccc(C(C)C)c(NC(=O)Cn4cc(-c5cccc(NC(=O)OC(C)(C)C)c5)nn4)c3CCC12
O=C(O)CCCCC=C(c1cccnc1)c1ccccc1-c1nc(C(=O)NCCCCC2CCCCC2)co1
CC1=CC(C)(C)Nc2ccc3c(c21)COc1c-3cc(Br)c(C=O)c1F
CC(=O)OCOC(=O)CS(=O)(=O)c1ccc(C(C)NC(=O)c2cc(-c3ccccc3)nn2C)cc1
Cc1ccc(C(c2c(C)nn(-c3ccccc3)c2N)c2c(C)nn(-c3ccccc3)c2N)cc1
CC#CNC(=O)C12CNCCC1(c1ccc(Cl)c(Cl)c1)C2
FC1(F)CC1Cn1cnc2ccc(-c3n[nH]c4ccnc(OC5CCOCC5)c34)cc21
NC1CN(c2ccc3nc(C(F)(F)F)nn3n2)CCC1c1cc(F)c(F)cc1F
CCC(C)(C)C(=O)Nc1cc(C)c(C)c(S(=O)(=O)NC2CCCC2)c1
C=CC(=O)Nc1cccc(NC(=O)Nc2ccnc(Nc3ccc(C4CCN(C)CC4)cc3)n2)c1
CC(C)N1CCCC(CN2CCN(C(=O)Nc3ccc(Cl)c(Cl)c3)CC2)C1
O=c1c2ncn3nc(-c4ccccc4)cc3c2c(C2CCCC2)nn1Cc1ccccc1
CC(C)OC(=O)N1CCC(Oc2ncnc3c2CCN3c2ccc(S(C)(=O)=O)cc2)CC1
O=C(NO)c1ccc2c(c1)CC(Nc1nccc(-c3cccnc3)n1)CN2
NC1(c2ccc(-c3nc4n(c3-c3ccccc3)COc3cnccc3-4)cc2)CC(O)(C2CC2)C1
Cc1cc(COc2ccc(C(=O)NC3CN(C(=O)C(C)C)CC3C(=O)NO)cc2)c2ccccc2n1
CC(Nc1cc(F)c(S(=O)(=O)Nc2cscn2)cc1Cl)c1cc(F)ccc1F
CC12CCC(C1)C(C)(C)C2NC(=O)c1ccc(Br)c(S(=O)(=O)N2CCCCC2)c1
CCOC(=O)c1c[nH]c2ncnc(-c3ccc4cc[nH]c4c3)c12
CNC(=O)C12CC1C(n1cnc3c(NC)nc(C#Cc4ccco4)nc31)C(O)C2O
O=c1c(-c2ccccc2)nc2cncnc2n1Cc1ccc(F)cc1
Cc1cc(-c2n[nH]c3cc(NC(=O)NCCOc4ccccc4)ncc23)ccn1
Cc1ccnc(N2CCC(c3n[nH]c4c3C(O)(C(F)(F)F)CC(=O)N4)CC2)c1
COc1cc(SC)ccc1C(=O)Nc1ncc(C)s1
CCCCCCN1C=CC(=C2C(=O)c3ccccc3C2=O)C=C1
CS(=O)(=O)Nc1cccc2c(-c3cccc(Cl)c3)c[nH]c12
O=C(C=Cc1c(C(=O)O)[nH]c2cc(Cl)cc(Cl)c12)OCc1cccc(C=Cc2ccc3ccc(Cl)cc3n2)c1
C=C(C)CN1CC(NC(=O)c2ccc(OCc3cc(C)nc4ccccc34)cc2)C(C(=O)NO)C1
O=C(O)CCN1C(=O)C(NC(=O)C(S)Cc2ccccc2)COc2ccccc21
CC(C=O)=CCCP(=O)(OCOC(=O)C(C)(C)C)Oc1ccc2ccc(=O)oc2c1
NC1(c2ccc(-c3nc4c(-c5ccc6cn[nH]c6c5)cccn4c3-c3ccccc3)cc2)CCC1
NS(=O)(=O)c1nnc(NS(=O)(=O)c2ccc(NC(S)=NN3CCOCC3)cc2)s1
O=S(=O)(c1ccc(C(F)(F)F)cc1)N1c2cc(N3CCOCC3)ccc2-c2n[nH]cc2C1C1CC1
CCN1C(C(=O)NCc2ccc(F)c(F)c2F)CCS1(=O)=O
Cc1cc(NC(=O)NCc2ccc(CC(=O)O)cn2)cc(C)c1-c1ccccc1OC(F)F
Nc1cc(-c2cc(Cl)ccc2Oc2ccc(S(=O)(=O)Nc3ccncn3)cc2Cl)ccn1
CC1(Nc2cc(-c3ccncc3)nc3cnccc23)CC1
Cc1cncn1-c1nccc(CCNCCCc2cccc(F)c2)n1
COc1ccccc1-c1nccc(COc2ccccc2CC(Oc2ncnc3sc(-c4ccc(F)cc4)c(-c4ccc(OCCN(C)C)c(Cl)c4C)c23)C(=O)O)n1
CCCn1c(=O)c2nc(-c3ccc(OCc4nc(-c5ccccc5OC)no4)cc3)[nH]c2n(CCC)c1=O
O=C1CSc2cccnc2N1Cc1cccc(OC(F)(F)F)c1
O=C(C=CC=C(c1cccc([N+](=O)[O-])c1)c1cccc([N+](=O)[O-])c1)NCCCCc1cccnc1
Cc1cc(N)nc(C)c1CNC(=O)c1cnn(Cc2cccc(-c3ccccc3)c2)c1
O=C(O)c1ccccc1-c1ccc(CCc2ncc(C3CCCCC3)[nH]2)cc1
CCCN(CCC)c1cc(C)nc2c(-c3ncc(C(F)(F)F)cc3Cl)c(C)nn12
O=c1ccc2cccc(F)c2[nH]1
CCN(CC)c1nc2nonc2nc1N(CC)CC
CCN(Cc1ccncc1)Cc1ccc(OC)cc1OC
N#CCSc1nnc(Cc2csc(NCCC(=O)O)n2)n1NC(=O)c1ccccc1
Cc1cc(NC(=O)c2ccc(NS(=O)(=O)CC3CC3)cc2N2CCC3(CC2)CC3)nc(N2CC(F)(F)C2)n1
CNc1nc(-n2cc(-c3cccnc3)cn2)nc2c1ncn2C1OC(CO)C(O)C1O
CC(=O)c1cc(-c2ccccc2CO)c2cc(N3CCOCC3)ccn12
OC1CCN(Cc2cccc(I)c2)CC1N1CCC2(CCc3ccccc32)CC1
CCn1cnc(C(=O)c2cc3nccc(Oc4ccc(NC(=O)CC(=O)Nc5ccccc5)cc4F)c3s2)c1
COC(=O)C=Cc1ccc2nc(-c3ccc(C4(N)CCC4)cc3)c(-c3ccccc3)n2c1
O=S(=O)(Nc1nc2ccccc2nc1-[n+]1ccc(Cc2ccccc2)cc1)c1ccc(Br)s1
Cc1ccccc1C1=CCN(S(=O)(=O)CC2(C(=O)NO)CCN(C(=O)OC3CCOC3)CC2)CC1
Cc1ccc(C2CC2COc2nc(C)ncc2-c2ccc(=O)n(C(C)C)c2C)nc1
O=C(CCCOc1ccc2[nH]c3nc(O)nc-3cc2c1)NC1CCCCC1
COc1cc2nc(C)nc(NC(C)c3ccccc3)c2cc1OC
COC(=O)c1cc(-c2cncnc2)c2c(c1)C(O)(C(F)(F)F)c1ccccc1-2
CSCC(NC(=O)c1cnc(C)s1)C(=O)NC(CSC)C(=O)NC(CC(C)C)C(=O)C1(C)CO1
Nc1nc(NC(=O)c2cccnc2)c([N+](=O)[O-])c(-c2ccco2)n1
CCCCn1ccc2nc(C)nc(N(C)c3ccc(OC)cc3)c21
CCS(=O)(=O)Nc1cccc(-c2cc(C)cc(Nc3nccc(C(F)(F)F)n3)c2)c1
N#Cc1cccc(-c2ccc3c(c2)CCN(CC(=O)Nc2cc(Cl)cc(Cl)c2)C3C2CCN(C3CCCCCC3)CC2)c1
FC(F)(F)c1cnc(Nc2ccc3[nH]cnc3c2)nc1Nc1cccc(Cl)c1
Nc1nccn2c(C3CCC3)nc(-c3ccc(Cc4ccccc4)cc3)c12
Cc1ccc2oc(=O)c(C(=O)NCCCCCCNc3c4c(nc5ccccc35)CCCC4)cc2c1
CCc1ccc(COc2ccc(C3CN(C(=O)c4cc(COCC(CO)(CO)CO)ccn4)C3)cc2OC)cc1
O=C(NCc1ccccc1)n1sc2ccccc2c1=O
O=C(O)CC(CNC(=O)CNC(=O)c1ccc(NC(=O)NCc2ccccc2)o1)NC(=O)OCc1ccccc1
C[N+](C)(CCCC(=O)O)C1CCC1
CCS(=O)(=O)NCC1CCC2C(C1)CC1C(=O)OC(C)C1C2C=Cc1ccc(-c2cccc(F)c2)cn1
O=S(=O)(Nc1ncns1)c1cc(F)c(OC2OCCNC2c2ccc(Cl)cc2Cl)cc1F
CN(C)c1ccc(-c2[nH]nc3c2C(=O)c2c(NC(=O)CN4CCOCC4)cccc2-3)cc1
OC1C(CSc2ccccc2F)OC(n2cnc3c(NC4CCCC4)nc(Cl)nc32)C1O
CC1(C)OC(=O)N(C2CCC(NC(=O)c3cccc4[nH]ncc34)CC2)C1c1ccccc1
Nc1nc(Cl)c2nc(S)n(Cc3ccc(Cl)c(Cl)c3)c2n1
OCCC1CN(Cc2cnn(-c3ccc(F)cc3)c2)CCN1Cc1ccsc1
CC12CCN(C(=O)C3CC4CCC3CC4)C(Cc3ccccc31)C2(C)C
CC(C)(C)NS(=O)(=O)c1cccc(S(=O)(=O)c2cccc(S(=O)(=O)NC(C)(C)C)c2)c1
COc1ccc(Cl)cc1CC1CNC(=NOc2ccc(F)cc2)CN(C(=O)NC(C)c2ccc(C(=O)O)cc2)C1=O
CN1CCN(Cc2ccc(-c3cnc4[nH]cc(-c5cnc6[nH]ncc6c5)c4c3)cc2)CC1
CC(C)C(CNC(=O)Cc1ccccc1)C(=O)N1CCC(O)(c2ccc(Cl)cc2)C(C)(C)C1
COc1ccc(S(=O)(=O)n2cc(CN3CCN(C)CC3)c3cc(OC)ccc32)cc1
Cc1cccc(NC(=O)c2nn(C)c(-c3ccc(F)cc3)c2C)n1
Cc1cc(O)cc(C)c1CC(N)C(=O)N1Cc2cc(-c3ccsc3)ccc2CC1C(=O)O
CCOC(=O)CNC(=O)C(=O)C1CCCN1C(=O)CNC(=O)c1ccnc2ccccc12
CC(C(c1ccc2cc(OCC(C)(C)C(=O)O)ccc2c1)n1ccnc1)N1CCCC1
N#Cc1cc(Cl)c(C(=O)Nc2ccnc(NC(=O)C3CC3F)c2)c(Cl)c1
O=C(Nc1nc(-c2ccccc2)cs1)N(CCC(c1ccccc1)c1ccccc1)CCN1CCOCC1
CN1CC(C)(C)Oc2nc(N3CC4CCC(C3)O4)nc(-c3ccc(NC(=O)Nc4ccc(N5C6CCC5COC6)nc4)c(F)c3)c2C1=O
CC(C1CC1)n1cc(Cl)nc(Nc2c(Cl)cc(OC(F)F)cc2Cl)c1=O
Fc1ccc(-c2cc(C3CCCCC3)[nH]c2-c2ccncc2)cc1
NCCC1CCCN1c1c2ccc(NC(=O)CCN3CCCC3)cc2nc2cc(NC(=O)CCN3CCCC3)ccc12
CCNC(=O)N1CCCC(Nc2ncc(Cl)c(-c3c[nH]c4ccccc34)n2)C1
COc1cc(C=CC(=O)NO)ccc1OCC(Cc1c[nH]c2ccccc12)NC(=O)C(CCSC)NC(=O)OC(C)(C)C
Cc1nn(C)cc1Nc1nc(N)c2c(C#N)c(N3CCCC3C)n(C)c2n1
COc1ccc(-c2cccc(F)c2)cc1-n1c(=O)ccc2cc(S(=O)(=O)Nc3ncccn3)ccc21
CCCCC(NC(C)=O)C(=O)NC1CCC(=O)NCC(C(=O)NC(Cc2c[nH]c3ccccc23)C(=O)O)NC(=O)C(CCCNC(=N)N)NC(=O)C(Cc2ccccc2)NC(=O)C(Cc2c[nH]cn2)NC1=O
O=C(O)C1CCCCN1CCC=C(c1sccc1COc1ccccc1)c1sccc1COc1ccccc1
CCC(=C1C(=O)Nc2ccc(Cl)cc21)c1ccc(-c2cccc(C(=O)N3CCCN(C)CC3)c2)o1
COc1cc(OC2CCN(S(C)(=O)=O)CC2)ccc1CC(=O)N1CCC(N2C(=O)CCc3ccccc32)CC1
CCS(=O)(=O)NC(Cc1ccccc1)C(=O)N1CCCC1C(=O)NC(C(=O)c1nc2ccccc2s1)C1CCC(N)CC1
O=C(O)Cc1ccc2c(c1)OCc1ccccc1C2=O
NS(=O)(=O)Oc1cccc(C(c2cccc(OS(N)(=O)=O)c2)n2cncn2)c1
CCN1CCC(Nc2cnc3ccc(C#CCNC(=O)c4cncn(Cc5ccc(F)c(F)c5)c4=O)cc3n2)CC1
O=C(C=C1SC(=S)NC1=O)Nc1ccccc1
CC1(C)CC(NC(=O)Nc2cccc3cnccc23)c2cc(F)ccc2O1
Cc1nc(N)c2nn(-c3ccccc3)nc2n1
CN1CCN(c2ccc(-c3ccc(NC(=O)C4CCOCC4)cc3)cc2Nc2ncnc(Cl)c2N)CC1
Cc1cc(SCc2ccccc2)c(CNC(=O)c2c(C)n(C(C)C3CCN(CC(F)(F)F)CC3)c3ccccc23)c(=O)[nH]1
CCS(=O)(=O)c1ccc(C(=O)Nc2cc(C)nc(N3CCC(F)(F)CC3)n2)c(N2CCC3(CC2)CC3)c1
CCN(c1ccccc1)S(=O)(=O)CC(C1CC1)N1C(=O)C(C)(CC(=O)O)CC(c2cccc(Cl)c2)C1c1ccc(Cl)cc1
CC(C)C1=C(C(=O)N2C(C)CCC2C(=O)N2CCNC3(CC3)C2)SC2=NC(C)(c3ccc(Cl)cc3)C(c3ccc(Cl)cc3)N21
CS(=O)(=O)NC1CCN(c2cc(-c3ccc(C(F)(F)F)cn3)c(Cl)cn2)CC1
Cc1cccc(NC(=O)CN2CCN(c3ncccn3)CC2)c1
NC1=NC(c2cccc(NC(=O)c3ccc(C(F)(F)F)cn3)c2)(C(F)F)COC1
CCc1c2c(nc3ccc(OCC(=O)N4CCCC4)cc13)-c1cc3c(c(=O)n1C2)COC(=O)C3(O)CC
C=CC12CCC(C)(O)CC1=CCC1C2CCC2(C)C(O)CCC12
C=CC(=O)Oc1ccccc1Nc1nc(Nc2cccc(N3CCN(C(C)=O)CC3)c2)ncc1Cl
CC1Cc2ccccc2N1C(=S)Cc1nc(N2CCOCC2)cc(=S)[nH]1
CC(C)(C)c1ccc(-c2coc3ccc(-c4nn[nH]n4)nc23)cc1
CN1C2CCC1C1COC(=O)CCCCCCCCC(=O)Nc3ccc(cc3)C1C2
O=C1OC2(CCC(CNc3cnn(-c4ccccc4F)c3)CC2)CN1c1cccnc1F
COc1ccccc1C(CN)Nc1ncnc2c(C(N)=O)cccc12
COC1CCN(Cc2ccc3c(-c4ccc(F)cc4)cc(C(N)=O)nc3c2)C1
COc1ccc2c(c1)OC(c1ccccc1)C(=Cc1ccncc1)C2=O
COc1ccc(C(=O)N2c3ccccc3[S+](O)c3ccccc32)cc1
CN1C(=O)C(NC(C)(C)C)=C(c2cn(C)c3ccccc23)C1=O
Cc1cc([N+](=O)[O-])cnc1N1CCc2nc(C(C)C)nc(Nc3ccc(C(F)(F)F)cc3)c2CC1
N#Cc1ccc(N2CC3C(C2)C3NCC(=O)N2CC(F)CC2C#N)cc1
CNc1nc(C)c2cc(-c3cnn(CC(F)F)c3)c(=O)n(C3CCCC3)c2n1
CC(Nc1nc(C(=O)O)nc2nc(-c3ccc4sccc4c3)n(Cc3ccc(Cl)cc3)c12)C1CC1
CC1=C(c2cccc(C#N)c2)C(c2ccc(OCC(C)N3CCC(C)C3)cc2)Oc2ccc(O)cc21
Cc1sc2nc(N)[nH]c(=O)c2c1Sc1ccc(Cl)c(Cl)c1
Oc1ccc(N(CC2CCCCC2)c2ccc(O)cc2)cc1
O=C(NCc1ccc(S(=O)(=O)c2cccc(N3CCOCC3)c2)cn1)c1cnc2[nH]ncc2c1
COCCOc1ncccc1C1c2c(n[nH]c2C(C)(C)C)C(=O)N1c1ccc(-c2ccsc2)cc1
CN1CCN(Cc2ccc(-c3cnc4[nH]cc(-c5cccc(N)c5)c4c3)cc2)CC1
CNc1ccc2sc(CCC3OC(n4cc(-c5ccn(C)n5)c5c(N)ncnc54)C(F)C3O)cc2n1
O=C(NC1CC1)c1ccc(F)c(NCc2cnc(Nc3ccccn3)s2)c1
CC(C)CCC(NS(=O)(=O)c1ccc(F)cc1)C(=O)NC(C=O)CC(C)C
Cc1cc(Nc2cc(C(F)(F)F)ccn2)nc(-c2ccc(NC3CCN(C(=O)c4cccc(S(C)(=O)=O)c4)CC3)nc2)c1
CCC(C)(C#N)c1cccc(-c2ccnc3[nH]ncc23)c1
CNC(C)C(=O)Nc1ccc2c(n1)OC(C)(CC(C)C)C(=O)N2c1cccc(Cl)c1
Cn1nc(C(C)(C)C)cc1NC(=O)Nc1ccc(OCc2ccncc2)cc1
CCOC(=O)c1[nH]cc2c1NC1=C(C(=O)CCC1)C2c1cc(Sc2nc3ccccc3[nH]2)cs1
Cc1c(-c2csc(Nc3ccc([N+](=O)[O-])cc3)n2)c(=O)n(CC(N)c2ccccc2)c(=O)n1Cc1c(F)cccc1F
CNC(C)C(=O)NC1CCCC2CC3CCN(CCc4ccc(Cl)c(Cl)c4)CC3N2C1=O
CS(=O)(=O)N1CCN(Cc2ccc(-c3ccn4c(-c5ccccc5)cnc4c3)cc2)CC1
CC1(C)Oc2ncnc(N)c2N=C1c1ccc(C23CCC(CC(=O)O)(CC2)CC3)cc1
COc1ccc(Nc2ncc3nc(Nc4ccccc4F)n(C4CCCCC4)c3n2)cc1
COc1cc2c(=O)c3c4ccc(C#N)cc4[nH]c3n(C3CCCC3)c2cc1N1CCN(C)CC1
Cc1nccc(-c2ccc(CC(NC(=O)C3Cc4cc5c(cc4CN3C(=O)OCC(C)C)OC(c3ccc(OCc4ccc(Cl)c(Cl)c4)cc3)CO5)C(=O)O)cc2)c1C
Brc1ccc(C2=NN(c3ccccc3)C(c3ccc4ccccc4c3)C2)cc1
O=C(NCCCN1CCCC1=O)c1cnccc1Nc1nc(-c2cc(Br)ccc2F)nc2nccnc12
NP(=O)(OCCCCCOc1ccc2ncnc(Nc3cccc(Br)c3)c2c1)N(CCCl)CCCl
CC1(C)CN(C(=O)C2CCCCC2NC(=O)C(O)c2ccccc2)CCC1(O)c1ccc(Cl)cc1
COc1cc(OC)c(-c2cn3ccc(-c4cncc(N)c4)cc3n2)cc1Cl
CS(=O)(=O)c1cccc(OCC(=O)NCC(O)CN2CCc3ccccc3C2)c1
Cc1nc(C)c(C(=O)NN=Cc2c[nH]c3ccccc23)s1
O=C(O)CN1C(=O)C(NC(=O)C(S)Cc2ccccc2)CSc2ccccc21
Cc1ccc(N(C)c2nc(-c3ccc(S(C)(=O)=O)cc3)cc(C(F)(F)F)n2)cc1
O=C(Cc1ccc(F)cc1)NN=C1C(=O)Nc2c(Cl)ccc(Cl)c21
COc1ccc(-c2nc3c([nH]2)c(=O)n(C)c(=O)n3C)cc1OCCN(C)C
CC(=O)c1cnc2ccc(-c3cc(Cl)c(O)c(Cl)c3)cc2c1Nc1ccc2c(c1)CCC2N(C)C
c1ccc(-n2cnc3cc(-c4ccc(NCCN5CCOCC5)nc4)ccc32)cc1
CC(NCC(N)P(=O)(O)O)c1ccccc1
CC(C)(C)C(=O)NCCCCCN1CCN(c2ccc(Cl)cc2)CC1
Cn1cc(-c2ccncc2)c(-c2ccc(C#Cc3nccs3)cc2)n1
CN1CCN(c2ncncc2-c2ccc(C(=O)N(C)C)cc2)CC1
CC(C)CC(NC(=O)C(Cc1ccccc1)OCc1cnccn1)B(O)O
Cc1nc(N)nc2c1cc(-c1cnc3[nH]ccc3c1)c(=O)n2C1CC1
CC(=O)N1CCN(C(=O)c2cc(-c3ccc(CC(C#N)NC(=O)C4NC5CCC4C5)c(F)c3)cs2)CC1
O=S(=O)(Nc1nccs1)c1ccc2c(c1)OCCN2c1cccc(Cl)c1
O=C(c1ccc(NS(=O)(=O)c2ccccc2Cl)cc1)N1CCC(O)(Cc2ccccc2)CC1
COc1cc2ncc(C#N)c(Nc3cccc(Br)c3)c2cc1NC(=O)C=CCN(C)C
COc1ccc(-c2csc(NC3OC(=O)c4c3ccc(OC)c4OC)n2)cc1
Cc1ccc(-n2nc(C(C)(C)C)cc2NC(=O)Nc2cc(-c3ccc4ncccc4c3)[nH]n2)cc1
COc1cc(-c2ccc3c(c2)CCO3)cc(C=O)c1O
OCc1cccc(-c2c[nH]c3ncnc(N4CCOCC4)c23)c1
O=C(c1ccc(F)c(Cl)c1)N1CCC(F)(CNCc2ncc(Cl)cn2)CC1
O=c1cc(OCc2ccc(Cl)cc2F)ccn1-c1ccc2c3c([nH]c2c1)CC1CCCN1C3
Cc1nc2nccc(Oc3ccc(NC(=O)Nc4cc(C(F)(F)F)ccc4F)c4ccccc34)c2[nH]c1=O
CN1CCC(c2ccc(Nc3ncc(C(F)(F)F)c(CCc4nccnc4CC(N)=O)n3)cc2)CC1
CCCN(CC#CC(=O)Nc1ccc2ncc(C#N)c(Nc3cccc(Br)c3)c2c1)CCC
Cc1cc(Nc2nn(Cc3cccnc3)c(=O)c3ccccc23)n[nH]1
N#CCC1(n2cc(C(N)=O)c(Nc3ccc(S(=O)(=O)C(F)F)cc3)n2)CCC(N2CCC(O)CC2)CC1
CCCCOc1c(OC)ccc2cc(C(=O)NC3CCCCC3)c(=O)[nH]c12
CCCN=C1SC(=Cc2ccc(O)c(Br)c2)C(=O)N1c1ccccc1C
COc1cc2nc(-c3ccc(C)o3)cc(NCC3CCN(C4CC(C(=O)NO)C4)CC3)c2cc1OC
CC(=O)c1cnc2ccc(-c3cnc4[nH]ccc4c3)nc2c1NC1CCC(CN(C)C)CC1
COC(CN(c1ccc(Oc2ccc(C)cc2)cc1)S(C)(=O)=O)C(=O)NO
CCCc1ccc(-c2ccc3c(n2)Oc2ccccc2C3C(C)(C)C(=O)Nc2nncs2)cc1
COCc1ccc(C(C)=O)c2sc(C(=O)Nc3cc(C(=O)N4CCC(O)C4)c4ccccc4n3)c(C)c12
CC(C)(C)OC(=O)n1c(-c2ccc(CCCO)cc2)cc2ccccc21
COc1ccc(S(=O)(=O)N2CCc3cc(Nc4ncc(C)c(-c5cnn(C(C)C)c5)n4)ccc32)cc1
CC1CCN(c2ccnc(NCCc3ccccc3)n2)CC1
CCC(=C(c1ccc(C=CC(=O)O)cc1)c1ccc2[nH]ncc2c1)c1ccncc1C
N=C(NC1CC2CCC1C2)NC1CC2CCC1C2
CCCCCNC(=O)NCCCCC=CCCCCCCc1noc(=O)[nH]1
O=C(CCc1nnnn1-c1ccccc1)C1CCCCC1
FC(F)c1cc(-c2ccnc(NC3CCCCC3)c2)nc(N2CCNCC2)c1
COC(=O)C1C(C=NC2CCCCC2)=Cc2cc3c(cc2C1c1cc(OC)c(OC)c(OC)c1)OCO3
O=S(=O)(Nc1ccc(F)c(Nc2ncccc2-c2ncnc3[nH]cnc23)c1F)C1CCC1
CC=C1CC23Cc4c([nH]c5ccccc45)C1C21CCN(C)C3Cc2ccc(OC)c(O)c21
COc1cc[nH]c1C=C1C(=O)Nc2ccc([N+](=O)[O-])c(NC3CCC(O)CC3)c21
CCN1CCc2nc(C#Cc3cccc(F)c3)sc2C1
CCOc1cc(-c2cccc(F)c2)c(F)cc1-n1c(=O)ccc2cc(S(=O)(=O)Nc3ccon3)ccc21
CCc1ccc2c(c1)SC(=c1sc(=Cc3scc[n+]3Cc3ccccc3C(=O)OC)n(CC)c1=O)N2C
CC(Nc1nccc(N2C(=O)OCC2C(C)O)n1)c1ccc(OCC2CC2)cc1
COC(=O)N1CCC(c2cnc(N)c(-c3ccc(C(=O)NC(CO)c4cccc(Cl)c4)c(F)c3)n2)CC1
OCCc1nc2cnc3[nH]ccc3c2n1C1CCCCC1
O=C(c1cc(C(F)(F)F)cc(C(F)(F)F)c1)N1CCN(Cc2cc(CN3CCOCC3)on2)CC1Cc1c[nH]c2ccccc12
Cn1nncc1-c1cnc(N)c(-c2ccc(C(=O)NC(CO)c3cc(F)cc(Cl)c3)c(F)c2)c1
CN(C)c1ccc(-c2ccc3cc(OCC(O)CF)ccc3n2)cn1
O=C1c2ccccc2S(=O)(=O)N1CCCCN1CCC(n2c(=O)oc3ccccc32)CC1
COCCN(C)c1ccc(NC(=O)c2nc(-c3ccccc3)oc2C(F)(F)F)cc1
COc1cc(-c2cccc(C#N)c2)ccc1-n1c(=O)ccc2cc(S(=O)(=O)Nc3ccon3)ccc21
CCCN1CC2=NNC(=O)c3cccc4[nH]c(c2c34)C1
COc1cc(OC)cc(C(=O)Nc2ccc3oc(-c4ccc(OC)c(OC)c4)nc3c2)c1
CCN1CCN(Cc2ccc(-c3cc4c(-c5cccc(N6CCOc7cc(C8CC8)ccc7C6=O)c5CO)ccnc4[nH]3)cn2)CC1
c1ccc2c(N3CCN(C4CCCC4)CC3)ncnc2c1
NS(=O)(=O)c1ccc(NC(S)=NC(CCC(=O)O)C(=O)O)cc1
CCCC1OC(CC(=O)O)CC2=C1C(=O)c1c(O)cccc1C2=O
Clc1cccc(Cn2cc(-c3ccc4[nH]ncc4c3)nn2)c1Cl
N=S(=O)(c1ccc2c(c1)OCCO2)N1CC2=C(CN(C(=O)C(O)c3ccccc3)C2)C1
c1cc2sccc2c(N2CCNCC2)n1
Fc1cnc2nc1-c1cccc(c1)COCC=CCOCc1cc(ccc1OCCN1CCCC1)N2
CCNC(=O)c1ccc(C(=C2CC3CCC(C2)N3CCOc2ccccc2)c2ccccc2)cc1
CC1NCCN(S(=O)(=O)c2ccc(OCc3ccccc3)cc2)C1C(=O)NO
O=C(O)CCCc1ccccc1Cc1ccccc1-c1nc(C(=O)NCCCCC2CCCCC2)co1
CC(C)CC(NC1=NC(C)(C)Cc2ccccc21)C(=O)O
O=S(=O)(c1cccc2ccccc12)c1n[nH]c2c(NC3CCNCC3)cccc12
CCOc1nc(NC(=O)Cc2ccc(OC)cc2)cc(N)c1C#N
COc1cc(-n2cnn3cc(-c4ccc(Cl)cn4)cc3c2=O)ccc1OCC(O)C1CC1
COc1ccccc1[S+](O)c1c(O)c(-c2cccnc2)cc2ccccc12
NC1CCC(Nc2nc(Nc3ccc4c(c3)CNC4=O)ncc2C(F)(F)F)CC1
COn1c(-c2ccccc2)c(C=O)c2cc(C#N)c(C#N)cc21
CC(C)(C)CN(CC(O)C(Cc1ccccc1)NC(=O)OCc1cncs1)C(=O)c1ccc2nc(N3CCCC3)oc2c1
Cc1ccc(-c2csc3nc(C)n(N)c(=O)c23)o1
Cc1ccc(Cn2sc(=O)n(Cc3ccc(F)cc3)c2=O)cc1
Cc1cnc(Nc2ccc(N3CCC(N(C)CC4CC4)CC3)c(F)c2)nc1-c1cnn(C(C)C)c1
CCCCCCCNC(=O)Oc1ccc2c(c1)C1(C)CCN(C)C1N2C
NC(=O)c1cnc(Nc2ccc(N3CCOCC3)cc2)nc1NCc1c(F)ccc(F)c1F
CC(C)CC(N)c1cc(C(F)(F)F)ccc1N1CCN(C(=O)C2CN(C(=O)OC(C)(C)C)CC2c2ccc(Cl)cc2)CC1
COc1ccc(-c2cc(OC(C)=O)c3c(-c4cccs4)c(NC(=O)c4ccccc4Cl)oc3c2)cc1
CC(C)(C)NCC(O)COc1cccc2c1CC(O)C(O)C2
CCC1(OC(=O)CNC(Cc2ccc(Cl)cc2)=NS(=O)(=O)c2ccc(C)cc2)C(=O)OCc2c1cc1n(c2=O)Cc2cc3ccccc3nc2-1
FC(F)(F)CCc1ccnc2c1CCC1CNCCN21
Cc1ccc(C)c(N2C(=O)N(Cc3c(F)cccc3Cl)c3ccccc3S2(=O)=O)c1
COCC(N)C(C)Nc1nnc(C(N)=O)c(Nc2cc(C)cc3c2ccn3C)n1
O=C(NCCNc1ccccc1)c1ccc2[nH]nc(-c3ccncc3)c2c1
O=C(NCc1cccc(Br)c1F)C1CC(F)CN1C(=O)Cn1cc(C(=O)C(F)(F)F)c2ccccc21
Cc1ccc(C)n1-c1cc(C(=O)NN=Cc2ccc(S(=O)(=O)O)o2)ccc1C(=O)O
C=CC(=O)Nc1ccc(OC)c(Nc2cc(-c3[nH]c(SC)nc3-c3cccs3)ccn2)c1
Cc1cc(N2CCC(N3CCN(C(=O)N4CCOCC4)CC3)CC2)cc2[nH]c(-c3c(NCC(O)c4cccc(Cl)c4)cc[nH]c3=O)nc12
Nc1ccccc1NC(=O)c1ccc(C2CCN(Cc3ccc(C(=O)NC4CC4)cc3)CC2)cc1
O=C(Nc1cnc2cccnn12)N1CCN(Cc2cccc(Oc3ccc(Cl)cc3)c2)CC1
CC(C)Sc1nc2c(c(=O)[nH]c(=O)n2C)n1C
CCCC1CC(OC)CC(C)=CC2CC(OC(=O)C(C)=CCCc3coc(C=CCNC(=O)OC)n3)CC(CC(=O)O1)O2
CN(C)CCCc1c(-c2cccc(Br)c2)[nH]c2ccccc12
O=C(c1cc2ccccc2[nH]1)N1CCCCC1CCO
N#Cc1cccc(S(=O)(=O)N2CC(NC3CCC3)CC2C(=O)NC(Cc2ccc(NC(=O)c3c(Cl)cncc3Cl)cc2)C(=O)O)c1
CN(C)CCOc1cc(Nc2cc(C3CC3)[nH]n2)nc(NCc2cc(-c3ccccn3)no2)n1
CC(C)CCNC(=O)C1CCC(Cn2c(=O)c3sccc3n(CC(=O)NC(C)C)c2=O)CC1
N=C(N)NC(=O)c1ccc(C2CCN(C(=O)c3ccc(C(N)=O)cc3)CC2)c(C(F)(F)F)c1
COC(=O)c1cnc2c(cnn2CC(Cl)c2ccccc2)c1NCCc1ccccc1
COC(=O)CNC(=O)C1(C)C=CC(Cc2ccccc2)N1C(=O)OC
CC(C)=Cc1ccc2cc(NC(=O)C3CC3)ncc2c1
CC(=O)Nc1ccccc1OCC(=O)c1cc(C)n(Cc2cccs2)c1C
c1ccc(-c2ccc3c(c2)CC(CN2CCNCC2)O3)cc1
CN(c1nccc(-c2cnc3ccccn23)n1)C1CCCCC1
Cc1nnc(-c2ccc(Nc3cc(-n4ncc5cc(C#N)cnc54)ncc3C(=O)NCC(F)C(C)(C)O)cc2)s1
CC(c1ccc(OC(F)F)cc1)N1CCC2(CCC(=O)CC2)OC1=O
NC(=O)c1ccsc1NC(=O)c1ccc(N2CCCC2=O)cc1
O=C(Cn1nc(Cc2ccccc2)c2ccccc2c1=O)NNC(=S)Nc1ccccc1
Cc1c(Cl)cccc1Cn1c(=O)[nH]c(=O)c2sc(N3CCOCC3)nc21
O=C(NC(Cc1ccc(Cl)cc1Cl)C(=O)N1CCN(c2ccccc2CNCCc2cccs2)CC1)OCc1ccccc1
Cc1ccc2[nH]c3c(c2c1)CCCCC3C(N)=O
c1ccc(Cn2nc(-c3ccccc3)nc2-c2ccccc2)cc1
O=S(=O)(c1cccc2ccccc12)n1ccc2ccc(C3CCN4CCCC4C3)cc21
CC1=CC(C)(C)Nc2ccc3c(c21)COc1c(F)cc(Cl)cc1-3
COc1ccc(Cl)c(Nc2c(C#N)cnc3cc4[nH]cnc4cc23)c1
Oc1ccc(N(CCI)CCI)c(F)c1
CN(C)CCn1c(-c2cccc(C=CC(=O)NO)c2)nc2ccccc21
O=P1(c2ccccc2)OC(COCc2ccccc2)C(OCc2ccccc2)C(OCc2ccccc2)C1Cl
CN1CCN(c2ccc(Nc3ncc4c(=O)n(-c5c(F)cccc5Cl)c5nccn5c4n3)cc2)CC1
Cc1csc(NC(=O)c2ccc(CNc3ccccc3C)cn2)n1
O=C(NC1N=C(c2ccccc2)c2ccccc2N(CC(F)(F)F)C1=O)N1CCC(n2cc(-c3ccccn3)nc2O)CC1
O=S(=O)(c1cc(Cl)c(F)c(Cl)c1)N1CCCC1c1ccc(F)cc1
CC1=CC(=O)N(Nc2nc(-c3cccs3)nc3sc(-c4ccc(F)cc4)cc23)C1=O
CSc1cc(C)[nH]c(=O)c1CNC(=O)c1c(C)n(C(C)C2CCC(N3CC(OC(F)F)C3)CC2)c2ccccc12
Cn1nnc2ccc(C(=O)NC3CN(c4ncc(Cl)cc4F)C3)c(N)c21
CCS(=O)(=O)c1cccc(Nc2nccc(Oc3ccc4c(C(=O)Nc5ccccc5)cccc4c3)n2)c1
COc1cnc(C(=O)Nc2cccc(C3(C)CC(=O)N(C)C(N)=N3)c2)cn1
CCCCCn1cc(C(=O)NC(C(=O)OC)C(C)(C)C)c2cccnc21
Cn1cc(CN2CCN(c3cc(C(=O)Nc4ccc5c(c4)-c4c(c(C(N)=O)nn4-c4cccc(F)c4)CC5)c(Cl)cn3)CC2)cn1
CC(C)(C)c1cc(NC(=O)C2CCCCN2C(=O)C2CCCCC2)no1
CC(C)(C)n1cc2c(n1)C(=O)NC1(CCN(C(=O)c3ccc4ccc(NC5COC5)nc4c3)CC1)C2
CC(C)(C)c1cccc(COCC2(c3ccccc3)CCNCC2)c1
Cc1cc(-c2nccnc2C2CN(c3ccc4ccccc4n3)C2)cnc1F
CC1=C(c2ncnn2C2CCCC2)C(c2ccc(Cl)c(Cl)c2)n2nccc2N1
Cn1cc(-c2nn(CC3CCCN(C(=O)CC#N)C3)c3ncnc(N)c23)cn1
CN(C)C(=O)Cc1nn(-c2ccccc2)c(=O)c2c1c1ccc(Cl)cc1n2C
COCCCC(CC(=O)O)N1CCc2cc(OCc3ccc(C(=N)N)cc3)ccc2C1=O
Cc1cccc(-c2ccccc2)c1CCCN1CCN(CC(c2ccc(F)cc2)N2CCN(C(C)C)CC2)CC1
CC(Oc1cc(-c2cc(-c3cc(CN(C)C)cs3)cnc2N)ccc1C(N)=O)c1ccccc1C(F)(F)F
CNC(=O)c1cc(CNc2ccccc2C(=O)Nc2ccc3c(c2)OC(F)(F)O3)ccn1
O=C(O)C1CN(c2nc3ccccc3n(C3CC4CCCC(C3)N4C3CCCCCCCCC3)c2=O)C1
c1cnc(SCCOc2cccc3ccccc23)nc1
CC(C)CC(NC(=O)C(Cc1c[nH]cn1)NC(=O)C(Cc1ccccc1)NC(=O)OC(C)(C)C)C(O)CS(=O)(=O)C(C)C
O=C(NC1N=C(c2ccccc2)c2ccccc2N(CC(F)(F)F)C1=O)N1CCC(n2ccnc2O)CC1
CCOC(=O)CNC(=O)c1cnc(Oc2ccc3c(c2)CCC(c2ccccc2)O3)s1
COC(=O)c1cccc(NC(=O)Nc2cccc(C#N)c2)c1CN1CCC(Cc2ccc(F)cc2)CC1
CC1CC2CSC(N)=NC2(c2nc(NC(=O)c3ncc(OC(F)F)cc3Cl)cs2)CO1
O=C(Nc1cnc(-c2ccncc2)c(-c2ccco2)n1)C1CCC1
CC(C)OC(=O)c1ccc2c(c1)C=Nc1ccccc1C2
NC(=O)c1nn(CC(=O)N2C(C(=O)NCc3cccc(Cl)c3F)CC3CC32)c2ncccc12
O=C1NC(C(=O)O)CCCCCc2cccc(c2)CC1CS
CC(=CC=C1OC(=O)C=C1C)CCC1C(C)(O)CC(O)C2C(C)(C(=O)O)CCCC12C
O=C(NC(Cc1ccccc1)C(=O)NC1C(=O)NC1S(=O)(=O)c1ccccc1)OCc1ccccc1
CC(C)NC(=O)c1c[nH]c2ncc(Oc3ccc4c(c3)CCC4)nc12
CS(=O)(=O)CCn1cnc(CNc2cc(Br)c3ncc(C#N)c(Nc4ccc(F)c(Cl)c4)c3c2)c1
O=C(NC(C(F)(F)F)C(F)(F)F)N1CCC(O)(Cn2cnc(-c3ccccc3)cc2=O)C2(CCCC2)C1
COCC(NC(=O)Nc1cc2[nH]nc(C3CC3)c2cn1)c1ccc(F)cc1
CC(C)(CO)Nc1cnc(C(=O)Nc2cccc(S(=O)(=O)N3CCCCC3)n2)c(N2CCC3(CC2)CC3)n1
Clc1ccc(Cl)c(Cn2cc(-c3ccc4[nH]ncc4c3)nn2)c1
Cn1c(Nc2c(Cl)ccc(CNC(=O)C(C)(C)C)c2F)nc2cc(C(=O)NCC(F)(F)F)c(OCC(F)F)cc21
O=[N+]([O-])c1ccc(NCCCCN2CCCCC2)c2nonc12
COc1ccc2cc(C(=O)c3cc(OC)c(OC)c(OC)c3)ccc2c1
CN(C)CCCN1C(=O)c2cccc3cc4nc(N)sc4c(c23)C1=O
COc1cccc(N2CCN(CCNC(=O)c3cc(Br)c4ccccc4c3OC)CC2)c1
O=C(c1ccc(-c2ccc([N+](=O)[O-])cc2)o1)N1CCc2c([nH]c3ccccc23)C1c1ccc2c(c1)OCO2
COc1cccc(-n2nnc(-c3ccccc3NC(=O)Nc3ccc(N=[N+]=[N-])cc3)n2)c1
CS(=O)(=O)c1ccc(-n2cc(-c3ccc(O)cc3)cn2)cc1
COc1ccc(C=Cc2nnc(NC(=O)CSc3ccc(Cl)cc3)s2)cc1
CN1Cc2ccc(NC(=O)NC3CC(CF)(CF)Oc4cc(OC(F)(F)F)ccc43)cc2NC1=O
N#CC1CCCN1C(=O)C(N)C1CCCC1
CNC(=O)Nc1cc(Oc2c(F)cccc2F)c(C2CC2)cn1
NC1CCC(Nc2nc(Nc3ccc(N4CCN(Cc5ccccc5)CC4)cc3)c3ncn(C4CCCC4)c3n2)CC1
O=C(Cc1ccc(NC(=O)N2Cc3ccccc3C2)cc1)N(CCCN1CCOCC1)Cc1ccccc1
CCn1c2ccccc2c2cc(NC(=O)CCc3nc(-c4ccc(F)cc4)no3)ccc21
COc1cc(CN2C(=O)C(=NO)c3cc(F)ccc32)cc(OC)c1
C#CCn1c(=O)n(Cc2cnn(C)c2)c(=O)c2cc(S(=O)(=O)NC3(C)CC3)ccc21
CN(C)CC=CC(=O)N1CCCc2[nH]c3c(C(N)=O)c(-c4ccc(Oc5ccccc5)cc4)nn3c2C1
CCCCC(=O)NC1(C(=O)NC(Cc2ccccc2)C(=O)NC(CCCN=C(N)N)C(=O)NC(Cc2ccc3ccccc3c2)C(=O)NCC(N)=O)CCc2c(Br)cccc2C1
NS(=O)(=O)c1ccc(NC(=O)N2CCN(c3ccc(Cl)cc3)CC2)cc1
C=C(c1ccc(S(=O)(=O)c2ccc(OC)cc2)cc1)C1CCN(C2CCN(C(=O)OCC)CC2)CC1
CCCN(Cc1c(C(F)(F)F)nc2n(-c3c(C)cc(C)cc3C)c(Cl)cn12)CC1CC1
Cn1c(=O)c2c(cc(N3CCCC(C)(N)C3)n2Cc2cc(F)ccc2C#N)n(C)c1=O
Cn1c(CNc2ccc(C(=N)N)cc2)nc2cc(C(C)(NCC(=O)O)C(=O)N3CCCC3)ccc21
CS(=O)(=O)c1ccc(CNC(=O)Nc2ccc3nnsc3c2)cc1
O=C(O)CC1CC(c2cccc(Cl)c2)C(c2ccc(Cl)s2)N(CC2CC2)C1=O
O=c1cc(-c2cccc3c2Sc2ccc(OCCN4CC(F)C4)cc2C3)oc(N2CCOCC2)c1
COc1cccc(NC(=O)N2CCOc3ccc(-c4ccnc5ccccc45)cc3C2)c1
Cc1ccc(Cn2nccc2-c2ccc3nnn(-c4ccc5cn[nH]c5c4)c3c2)cc1
CCCC(C)Nc1ncc2c(C3CCN(C(=O)c4cncnc4)CC3)cn(C3CCC(O)CC3)c2n1
CN1CCC(c2c[nH]c3ccc(NC(=O)CCCCCCCCC(=O)Nc4ccc5[nH]cc(C6CCN(C)CC6)c5c4)cc23)CC1
Cc1csc(CCNc2cnc(Oc3ccc4c(c3)CCC(c3ccccc3)O4)s2)n1
O=c1[nH]c(=O)n(CCc2ccc(O)cc2)nc1O
NC(=O)Cc1ccc2cc(-c3n[nH]c4cccnc34)[nH]c2c1
COCCN1CCC(Nc2ncc3ncnc(Nc4cc(C(=O)Nc5cc(C(C)(C)C)on5)ccc4C)c3n2)CC1
COCCc1nc2c(C(=O)Nc3ccc(C)c(Cl)c3)cc(NC(=O)c3cc(Cl)ccc3Cl)cc2[nH]1
COc1cc(C=CC(=O)N2CCC=CC2=O)cc(OC)c1OCCCCCCC(=O)NOCc1ccc(B(O)O)cc1
CN(C)c1ccc(-c2c(C(N)=O)c3n(c2C2CC2)CCN(C(=O)NC(C)(C)C)C3)cc1
CS(=O)(=O)Nc1cc(Cl)cc(-c2[nH]c(C3CC3)nc2-c2ccnc(N)n2)c1F
COc1cc(N2CCN(C(C)=O)CC2)ccc1Nc1ncc(Cl)c(-c2cnc3c(CO)cccn23)n1
Cc1ccc2c(c1)CN(C(=O)N(C)C)CC2c1cccc(O)c1
CN(C)CC=CC(=O)N1CCC2(CC(n3nc(-c4ccc(Oc5ccccc5)cn4)c4c(N)ncnc43)C2)C1
COc1cnc(N(C(=O)c2cc(-c3cc(Cl)ccc3C(=O)N3Cc4ccccc4CC3CN3CCOCC3)n(C)c2C)c2ccc(O)cc2)cn1
C(#Cc1ncn2c1COc1ccccc1-2)c1ccccc1
NCC(c1cc(C(F)(F)F)ccc1F)N1CCN(c2ncnc(N)c2-c2ccc(F)cc2)CC1
CCNc1cc(-c2cc(C(F)(F)F)nc3c(-n4cnc(-c5cnn(C(F)F)c5)c4)cccc23)ccc1C(N)=O
Cc1ccc2c(-c3nnc(SCCCN4CCc5nc6ccc(C(F)(F)F)cn6c5CC4)n3C)cccc2n1
CCn1cc(C2(c3nnc(N(C)C)o3)NC(c3nc(-c4ccc(F)cn4)c[nH]3)Cc3c2[nH]c2ccccc32)cn1
COC(=O)Nc1ccc2c(c1)NC(=O)C(C)CCCC(N1CCC(C3CCNCC3)=CC1=O)c1cc-2ccn1
COC(=O)NC1CN(c2ncnc3c2c(-c2cnn(C)c2-c2ccc(C)cc2)nn3C)C1
COc1cc(-c2cnn(C)c2)ccc1-c1nccc2cc(S(=O)(=O)Nc3nccs3)ccc12
Cc1ccc(-n2nccn2)c(C(=O)N2CCOCC2Cc2cccc(-c3nccs3)c2)c1
Cc1ccnn1CCCOc1cc(N2CCOC(c3ccccc3)C2)ncn1
CCOC(=O)c1ccc(OC(=O)CCCCCNC(=N)N)cc1
C=CCN1CCOC2Cc3c(O)cccc3CC21
O=C(NCCCCOc1ccc2ncnc(Nc3ccc(OCc4ccccc4)cc3)c2c1)C(F)(F)F
Cc1ccc2ccc(C)c(-n3c(SCC(=O)Nc4ccc(S(N)(=O)=O)cc4Cl)nnc3C(F)(F)F)c2c1
COc1cc(C2c3cc4c(cc3C(Nc3ncccc3C)C3COC(=O)C23)OCO4)cc(OC)c1O
Cc1ccc2c(c1)C(=O)N(CCOC(=S)Nc1ccc(Cl)cc1)C2=O
CCN(CC)CCOc1ccc(-c2cc(Nc3cccc(N4CCCC4C)n3)c3nccn3n2)cc1
CC#CC(=O)Nc1cccc2c1cc(C)n2-c1nc2c(c(NCc3cccc(B(O)O)c3)n1)COCC2
Cc1ccc(CNCC(NC(=O)CNC(=O)c2cccc(C(F)(F)F)c2)C(=O)NC2CCCCC2)c(C)c1
COc1cc2c3cc1Oc1cccc(c1)CCN(C1CCCCC1)C(=O)CCC(C1CCCCC1)N(C3)C(N)=N2
CN(Cc1ccc(S(=O)(=O)N2CCNCC2)cc1)c1ccc2c3c(cccc13)C(=O)N2
COc1cc2c(Oc3c(F)cc(NC(=O)NN4C(=O)CSC4c4c(F)cccc4F)cc3F)ccnc2cc1OCCCN1CCN(C)CC1
Clc1cccc(-c2c[nH]c(-c3cccnc3)n2)c1
O=[N+]([O-])c1cc(C2C3=C(O)CCCC3=Nc3ccnn32)ccc1Cl
COc1ccc2ccc(S(=O)(=O)NC(Cc3ccc4ccnc(N)c4c3)C(=O)N3CCC(C)CC3)cc2c1
C=CC(=O)Nc1cccc(-n2c(-c3nc(-c4cnn(C5CCN(CC)CC5)c4)cnc3N)nc3ccccc32)c1
CCCCOCCOc1ccc(-c2ccc3c(c2)C=C(C(=O)Nc2ccc([S+](O)Cc4nncn4CCC)cc2)CCCN3CCC)cc1
CCCC(C)ON=C(C)c1cc(O)c2c(c1)OC(C)(C)C1CC=C(C)CC21
COc1ccc(C(=O)CSc2cnnn2C(C)C)cc1OC
COc1ccc(Cl)cc1CNC(=O)Cn1c(C)cnc(NCCc2ccccn2)c1=O
Cc1cccc(-c2cc(-c3c[nH]nc3-c3ccccn3)ccn2)c1
O=c1nc(Nc2cccc(C(F)(F)F)c2)n(Cc2ccc(Cl)cc2)c(=O)n1CC(CO)CO
NC(=O)NCc1cccc(-c2cccc(-c3cc4c[nH]ccc-4n3)c2O)c1
CCc1sc(CCc2cc(OC(C)COC)cc(NCc3cc(Cl)cc(NC(=O)OC(C)C)c3)n2)nc1C
O=C(Oc1ccc([N+](=O)[O-])cc1)N1CCN(C(c2ccc(F)cc2)c2ccc(F)cc2)CC1
CCOc1cc2ncnc(Nc3cccc(-c4cocn4)c3)c2cc1OCC
Cc1cc(S(=O)(=O)NC(=N)Nc2cccc(S(N)(=O)=O)c2)c(SCc2cccc(C(F)(F)F)c2)cc1Cl
Cc1cc(CN(C2CCC2)C(CC(=O)O)c2ccc(Cl)cc2)ccc1OCCn1c(=O)ccn(C)c1=O
O=C(Cn1nc(-c2ccc(Cl)cc2)c2ccccc2c1=O)Nc1cccc(Br)c1
O=C(NCC1(CC2CC2)CCN(S(=O)(=O)c2cn(CC(F)(F)F)nn2)CC1)c1ccc(Cl)cc1Cl
COc1cc2c(cc1OCCCC(=O)Nc1nc(C(=O)Nc3ccc(NC(=O)CCC(C)(C)SSC)cc3)cs1)N=CC1Cc3ccccc3N1C2=O
CC(c1ccc(-c2ccccc2F)cc1)C(N)C(=O)N1CCC(F)C1
O=C(O)CNCc1cc2cc(-c3ccc4ccccc4c3)ccc2s1
CC(C)c1ccccc1OCCN1CCC(NS(=O)(=O)c2ccc(N)cc2)CC1
Cc1ccc(NC(=O)c2ccc(CN(CCN(C)C)C(=O)c3cccnc3)cc2)cc1Nc1nccc(-c2cccnc2)n1
Cc1cccc(C)c1CC1=NCCN1
COc1ccc(NC(=O)CNc2nc3c(cnn3-c3ccccc3Cl)c(=O)[nH]2)cc1
CC1CN(C(=O)CC(N)Cc2cc(F)c(F)cc2F)Cc2ccc(C(F)(F)F)n21
N#CC1CCCCC1n1cc(C(N)=O)c(Nc2ccc(S(=O)(=O)NCC3CC3)cc2)n1
CCc1ccc(Cn2c(CCc3ccccc3)nnc2C(Cc2c[nH]c3ccccc23)NC(=O)C(C)(C)N)cc1
NS(=O)(=O)c1ccc(NC(=O)C2Cc3ccccc3C(=O)O2)cc1
Brc1ccc(-c2nc3c(N4CC5CCN(Cc6ccccc6)C5C4)ncnc3o2)cc1
CN(c1ccc(Cl)cc1)c1ccc(Nc2nccc(N)n2)cc1
NC(CC(=O)N1CCN(c2ccccn2)C(=O)C1)Cc1cc(F)c(F)cc1F
NS(=O)(=O)c1cccc(Nc2nc(OCC3CCCCC3)c3nc[nH]c3n2)c1
Cc1c(NC(=O)c2ccc(OCC3CC3)cc2)ccc2cc(C(C)N3CCC(O)C3)cnc12
CC(C)NC(=O)N1Cc2n[nH]c(NC(=O)c3ccc4c(c3)OCO4)c2C1
CCCOc1ccc2c(c1C1CC1CN)CCO2
CNC(C)C(=O)NC(C(=O)N1CCCC1C(=O)Nc1cccc2cccnc12)C(C)C
O=C(Nc1cc(S(=O)(=O)Nc2ccc(Cl)cc2)ccc1O)c1ccc(S(=O)(=O)N2CCCCCC2)cc1
CCCCOc1ncc(C(=O)NC2CCCCC2O)cc1-c1ccc(Cl)cc1
CCC(C)C=C(C)C=CC1=CC2=C(Cl)C(=O)C(C)(OC(C)=O)C(=O)C2=CO1
CN1CC(NC(=O)c2cc(NC(=O)c3cc(-c4ccccn4)c(Cl)cc3Cl)n(-c3ccccc3)n2)C1
O=C1NC(c2c[nH]c3ccc(O)cc23)=CC1=C1C(=O)Nc2ccccc21
COc1cc2c(cc1OC)C(=O)C(=Cc1ccc(N3CC[N+](C)(Cc4ccccc4Cl)CC3)cc1)C2
CC(C)(C)c1ccccc1OC1CN(C(=O)CC(=O)O)C1
CCCn1c(=O)c2[nH]c(-c3cnn(Cc4noc(-c5ccc(Cl)cc5)n4)c3)nc2n(CC)c1=O
OC1(c2ccc(OC(F)F)cc2)CSC(=Nc2cccnc2)N1C1CC1
COc1cc(OCc2cnc(Cl)c(Cl)c2)ccc1CNCc1ccncc1
O=C(NO)c1ccc(C(=O)Nc2n[nH]c3cc(-c4ccc(Cl)c(F)c4)ccc23)cc1
CC(C)(F)C(=O)NCc1ccc(Cl)c(Nc2nc3cc(C(=O)NC4CCC(C(F)(F)F)CC4)c(N4CCC(O)(C(F)(F)F)CC4)cc3n2CC(F)F)c1Cl
CC(=O)NC(C)c1ccc(OC2CCN(c3ccc4c(c3F)OCCO4)C2)cc1
N=C(N)Nc1cccc(C(=O)NNC(=O)NC(CC(=O)O)c2cccc3ccccc23)c1
O=C(Nc1cccc(Nc2ccc3c(c2)CCc2ccccc2C3=O)c1)c1ccc(F)cc1
O=c1[nH]cc(Cl)cc1Nc1ncc2[nH]c(=O)n(C3CCOc4c(F)cccc43)c2n1
O=C(NC1CN2CCC1CC2)c1ccc(-c2ccccc2Cl)s1
Fc1c(-c2cccc3cccc(Cl)c23)ncc2c(N3CC4CCC(C3)N4)nc(OCC34CCCN3CCC4)nc12
CCc1ccc(Cc2nn(C3OC(CO)C(O)C(O)C3O)c3ccccc23)cc1
Cc1nn(Cc2ccccc2)c(=O)c2nc(C)n3nc(-c4ccccc4)cc3c12
N#CC1(c2cccc(F)c2)CCC(CNc2ncccc2NC(=O)CC(F)(F)F)CC1
CC(C)(C)c1cc(NC(=O)N2CCCN(C(=O)C3CCC(O)CC3)CC2)no1
CC(C)Oc1ccccc1C1C(C(=O)C(C)C)C(=O)C(=O)N1c1ccc(-c2ccon2)cc1
CCCN(c1c(C)cccc1Cl)S(=O)(=O)c1ccc(O)c(C)c1
NCCCC(Cc1cn(C2CC3CC3C2)cn1)C(=O)O
O=C(Nc1ccc2ncnc(Nc3cccc(Cl)c3)c2c1)C1CCC2(CC1)OOC1(CCCCC1)OO2
CCc1cn(-c2ccc(C(N)=O)c(NCCCCO)c2)c2nccc(-c3cnc4ccccc4c3)c12
CCCS(=O)(=O)N1CCC(N2CCC(C3(c4ccc([S+](O)c5ccc6c(c5)OCO6)cc4)OCCO3)CC2)CC1
NC(=O)CC(NC(=O)C1(NC(=O)C(Cc2ccc(CP(=O)(O)O)cc2)NC(=O)C(=O)O)CCCCC1)C(=O)NCCCc1cccc2ccccc12
NC1=NC2(CO1)c1cc(-c3cccnc3F)ccc1OC1CCCOC12
CN(CCCCCCCCN(C)CCCCCCNCC(=O)N1c2ccccc2C(=O)Nc2cccnc21)CCCCCCNCC(=O)N1c2ccccc2C(=O)Nc2cccnc21
COc1ccc2[nH]c(Cc3nc4cc(C(=N)N)ccc4[nH]3)nc2c1
CC(C)(C)c1ccc(NC(=O)C2=CCN(c3ncccc3C#N)CC2)cc1
COc1cccc2c1-c1nc(-c3ccc(C4(N)CC(O)(C5CC5)C4)cc3)c(-c3ccccc3)n1CO2
C#Cc1cccc(Nc2ncnc3cc(OCCOC)c(NC(=O)C=C)cc23)c1
CN1CCN(c2cc(C(=O)Nc3cccc(Nc4ccc5c(c4)NC(=O)C5=Cc4cc(C#N)c[nH]4)c3)cc(C(F)(F)F)c2)CC1
CCOC(=O)N1CCC2(CC1)CC(=O)c1ccc(C=CC(=O)NO)cc1O2
Cn1c2cc(CCCCn3cccc3)c(O)cc2c2c3c(c(-c4ccccc4Cl)cc21)C(=O)NC3=O
CC(=O)N1CCc2[nH]c(-c3cccc4nc(C)c(NC(C)(C)C)nc34)cc2C1=O
Cc1ccc(-n2nc(C(C)(C)C)cc2NC(=O)Nc2ccc(-c3ccco3)c3ccccc23)cc1
CCNc1nc(C)c(-c2ccnc(Nc3cc(OC)c(OC)c(OC)c3)n2)s1
CC(C)(C)c1ccc2c(c1)C1OCCCC1C(c1ccccc1F)N2
CCC(NC(=O)c1cc(C(=O)N2CCCC2CC)n2c1COCC2)c1ccc(C(F)(F)F)nc1
N#Cc1c(-c2ccccc2Cl)cc(-c2ccccc2)nc1N
CCOC(=O)c1cc(-c2ccccc2)n(CCCC(=O)Nc2ccc(C(C)C)cc2)c1C
Cc1noc(NS(=O)(=O)c2ccc(NC=CC(=O)c3ccc(F)cc3)cc2)c1C
O=C(C=CCN1CCCCC1)N1CCOc2cc3ncnc(Nc4ccc(F)c(Cl)c4)c3cc21
C=CC(=O)Nc1ccc(C(=O)N2CCCC(Nc3ncc4ccc(C(=O)O)cc4n3)C2)cc1
COC(=O)NCCNc1nc(-c2ccc(C(C)(C)O)cc2)cc2ncn(C)c(=O)c12
CC(C)(C)OC(=O)n1c(-c2cc(=O)n(C(C)(C)C)[s+]2O)cc2ccccc21
NCC(=O)Nc1ccc(S(N)(=O)=O)cc1F
O=C(CNc1ncnc2ccc(C(F)(F)F)cc12)NC1CN(C2CCC(N3CCOCC3)CC2)C1
O=C(NCc1ccccn1)c1csc(CCNCCc2nc3ccccc3[nH]2)n1
CCn1ccc(-c2cc3c(NC(C)c4cc(N)cc(C(F)(F)F)c4)nc(C)nc3cc2C)cc1=O
C#CCN(Cc1ccc2nc(C)[nH]c(=O)c2c1)c1ccc(C(=O)NC(CCC(=O)O)C(=O)O)nc1
Cc1cccc(-n2[nH]c(C)c(N=Nc3c(O)cc(S(=O)(=O)O)c4ccccc34)c2=O)c1
COc1ccc(C(CNS(=O)(=O)c2cccs2)N2C(=O)c3cccc(N4CCN(C(C)c5ccccc5)CC4)c3C2=O)cc1OC
Clc1ccc(-c2ccc(Oc3cncc4sc(-c5nn[nH]n5)cc34)cc2)cc1
N=C(N)c1ccc(CNC(=O)C(Cc2cccc(CN)c2)NC(=O)C(Cc2ccc3ccccc3c2)NS(=O)(=O)Cc2ccccc2)cc1
O=C(Nc1ccc(O)cc1)c1ncc(-c2ccccc2)o1
COc1ccc(S(=O)(=O)NC2(C(=O)NO)CCCC2)cc1
CC(C)(CCCC(=O)N1CCc2c(n(Cc3cnc(C(F)(F)F)s3)c3ncccc23)C1)C(=O)O
N#Cc1ccc(Cl)cc1-c1ccn(C(Cc2ccccc2)C(=O)Nc2ccc(-c3nnn[nH]3)cc2)c(=O)c1
COc1ccc(-c2c3c4cc(OCCCN(C)C)c(OCCCN(C)C)cc4[nH]c(=O)c3n3ccc4cc(O)c(OC)cc4c23)cc1O
NS(=O)(=O)OCC1CC(Oc2cc(OCc3ccc4ccccc4c3)ncn2)CC1O
CCCCC(C)C1CC(=O)NC(Cc2ccccc2)C(=O)NC(C)C(=O)NC(C(C)CC)C(=O)O1
Cc1ccc(N2CC(C(=O)NCc3cccc(C(F)(F)F)c3Cl)N(C)C2=O)cn1
CC(N)COc1cncc(-c2ccc3[nH]cc(-c4ccc(N)nc4F)c3c2)n1
O=C(NC1CCCCC1O)c1cnc(OCC2CC2)c(-c2ccc(Cl)cc2)c1
Cc1cccc(C[n+]2ccc(COc3ccc4c(C)cc(=O)oc4c3)cc2)c1
N#Cc1nc2c(nc1C#N)-c1cc(F)ccc1C2=O
COc1ccccc1N1CCN(CCCOc2ccc3c(C)cc(=O)oc3c2C(C)=O)CC1
Cc1ccccc1-c1cc(C(O)(C#Cc2ccc(C#N)cc2)c2cncn2C)ccc1C#N
Oc1c(C(c2ccccc2)N2CCOCC2)sc2nc(-c3ccco3)nn12
O=C(Cc1ccc(NC(=O)N2CCCCc3ccccc32)cc1)NCc1ccccc1
CCS(=O)(=O)N(C)C1CCN(c2ncnc3[nH]ccc23)C1
Cc1nnc2c(NC(C)C)nc(-c3nc4ccc(C5CCOCC5)cc4n3Cc3ccccn3)cn12
COc1cc(C2c3cc4c(cc3C(OC(=O)C(Cc3ccccc3)NC(=O)OC(C)(C)C)C3COC(=O)C23)OCO4)cc(OC)c1OC
CCCc1cc(C)[nH]c(=O)c1CNC(=O)c1cc(-c2ccc(N3CCN(C(C)C)CC3)nc2)cc2c1cnn2C(C)(C)C
Nc1nc(-c2ccc(O)cc2)cn2c(=O)n(-c3ccccc3)nc12
CCOc1ccc(C(=O)NC2CCN(C(c3ccncc3)c3cc4c(cc3O)OCO4)C2)cc1
COc1cccc(C2CCC(N3CCN(c4ccccc4OC)CC3)CC2)c1
CC(C)(C)c1ccccc1Oc1ncccc1Nc1cc(-c2ccccc2)on1
Cc1ccc(C(C)C)cc1N1CCc2nc(-c3cccc4[nH]cc(C)c34)nc(N3CCN(S(C)(=O)=O)C(C)C3)c2C1
NC(=O)c1ccc(NC2CNCC2c2cc(F)cc(Cl)c2)c2cncnc12
CCC(=O)CCC1(C)C(=O)C(O)CC2C3(C)CCC(OC(C)=O)C(C)(C)C3CCC21C
CSc1ccc(CN2C(=O)N(CCCn3ccnc3)C(=O)C2(C)c2cccc3ccccc23)cc1
O=C(Nc1cc(-c2ccccc2)cn(CC2CC2)c1=O)N1CCC(n2c(=O)[nH]c3ncccc32)CC1
Cc1ccc(NC(=O)C(=O)Nc2ccc(C)cn2)nc1
CCCC(C(CC(C)C)C(=O)NC(CCCN=C(N)NS(=O)(=O)c1ccccn1)C(=O)Nc1nccs1)N(O)C=O
Cc1ccc2c(c1C)NC(C(=O)O)C1CC=CC21
Cc1onc(-c2ccccc2)c1COc1ccc(C(=O)NCCN2CCNC2=O)cn1
O=C(NO)c1ccc(-c2ccc[nH]2)cc1
O=C(Nc1nccs1)c1ccc2cc3n(c2c1)CC(CO)CNC3=O
Cc1ccc(NC(=O)N2CCC(c3ccccc3)C2)cc1C
CC(C)N1CCC2(CC1)CN(c1ccccc1NC(=O)Nc1ccc(OC(F)(F)F)cc1)c1c(O)ccc(-c3nc4cc(Cl)ccc4s3)c12
C=CC1C(=O)N(c2cc(OC)c(OC)c(OC)c2)C1c1ccc(OC)c(Cl)c1
N=C(N)c1ccc(-n2ccc3ccc(NCc4ccc5ccc(C(=N)N)cc5c4)cc32)cc1
CCCCC(CC(CCc1ccc(-c2ccccc2)cc1)C(=O)N1NCCCC1C(=O)NC)C(=O)O
CCC1CC(=O)NN=C1c1ccc2nc(-c3ccc(OCc4ncccn4)cc3)oc2c1
CCCCCC(=O)NS(=O)(=O)c1ccccc1-c1ccc(Cn2c(CCC)nc(CN3CCN(c4ccccn4)CC3)c2C(=O)O)cc1
CC(C)(C)C(=O)CN1C(=O)N(CC(=O)Nc2ccc3c(ccn3CC(=O)O)c2)N=C(C2CCCCC2)c2ccccc21
O=CC(=CNc1ccccn1)c1nc2cc(Cl)ccc2o1
COc1ccc(C2=CC(c3cc(OC)c(OC)c(OC)c3)n3ncnc3N2)cc1OC
CNC(=O)c1cnc2sc(N3CCCCCC3)nn2c1=O
COc1cc(CN(C)CCCl)cc2[nH]c(=O)c3c(c12)NCCC3
COc1cccc(NC(=O)CSC2=C(C#N)C(c3ccco3)C3=C(O)CCCC3=N2)c1
CC(C)(CCC(C(N)=O)(c1ccccc1)c1ccccc1)N1CC(Oc2cc(O)cc(Cl)c2)C1
CCn1nnc(C2OC(n3cnc4c(N)ncnc43)C(O)C2O)n1
CCc1c(C(C)C)nc(C(C)C)c(C(C)O)c1-c1ccc(F)cc1O
COc1ccc(-c2cc(-c3c(C)oc4cc5occc5c(OC)c4c3=O)[nH]c(=O)c2C#N)cc1OC
COc1cc2nc(N3CCCN(C)CC3)nc(NC3CCN(C)CC3)c2cc1OC
O=C(NC1CC1)c1cc(NC(=O)c2cc(-c3ncccc3F)c(Cl)cc2Cl)n(-c2ccccc2)n1
COc1ccc(-n2nc(Cn3ncnn3)c3c2C(=O)N(c2ccc(-c4ccccc4CN4CCC(O)C4)cc2)CC3)cc1
Cc1n[nH]c2ccc(-c3cncc(OCC(N)Cc4cccc(C(F)(F)F)c4)c3)cc12
Cc1nn(-c2ccccc2)c(Oc2ccc(-c3nc4cc(C(N)=O)ccc4[nH]3)cc2)c1C=NNc1ccccc1
COCc1ncc(-c2ccc(Nc3cc4cc(-c5cnn(CC(C)(C)O)c5)ccc4cn3)c(OC)c2)n1C
Cc1ccc(F)cc1-c1cc2cnc(NC(=O)C3CC3)cc2c(Nc2ccccc2)n1
CC(=O)Nc1ccccc1C(=O)C(=O)Nc1ccc(C(=O)N2CCOCC2)cc1
Cc1nc(C(=O)Nc2ccc(F)c(C3(C(F)F)COCC(N)=N3)c2)c(C)o1
O=C(O)C=C1C2Cc3ccc(O)cc3C1(CCCC(=O)O)CCN2CC1CC1
COc1cc(C=Cc2nnc(NC(=O)c3ccccc3Br)s2)c(Br)c(OC)c1OC
COc1ccc(C(=O)NC(C)(C)c2ncco2)nc1-c1cccc(Cl)c1
NC(=O)n1cc(NC(=O)N2C(C(=O)NCc3cnc(Cl)s3)CC3CC32)c2ccccc21
Cc1nc(CN(C)C2CCCc3cccnc32)cc(N2CCN(C)C(C)C2)n1
Clc1cccc(-c2nnnn2Cc2cccnc2)c1Cl
CCS(=O)(=O)c1ccc(Oc2cc3cc(-c4ccc(C(F)(F)F)cn4)[nH]c3cc2C2CCC(=O)N2CC(=O)O)cc1
Oc1cccc(-c2cc(-c3ccco3)cc(-c3ccccc3Cl)n2)c1
Cc1c2c(n3c1CCN(CC(C)C)c1cc(C(N)=O)c(Cl)cc1-3)CC(C)(C)CC2=O
O=C(NCCCN1CCCC1)C1C(C(=O)Nc2ncc(Br)s2)C2C=CC1C21CC1
CCN(CC)CCCOc1ccc(Nc2cc3nc(O)c(-c4c(Cl)cccc4Cl)cc3cn2)cc1
COC1CN(c2nc(-c3cccc(C)c3OCc3cc(C)c4c(c3F)CCN(C3CCOCC3)C4)cs2)CCC1C(=O)O
Cc1ccc(C(=O)NCC(c2cccnc2)N2CCc3ccccc3C2)cc1C
CN1Cc2ccc(NC(=O)NC3CC(C)(C)Oc4ccccc43)cc2NC1=O
COc1ccc(-c2c(Cn3cnnn3)[nH]c3c(-c4ccccc4)c(-c4ccccc4)nn3c2=O)cc1
Cc1ccc2c(N3CCN(CCc4c(Cl)ccc5c4ccc(=O)n5C)CC3)cccc2n1
O=c1[nH]nc(CCc2ccc(-c3ccccc3)cc2)cc1O
CCCCCCCCCN(CC(C)(C)C)C(=O)NC1CCCCC1OC(=O)CCNC(=O)C1OC(C)(C)OCC1(C)C
CCOC(=O)Nc1cc(CO)cc(Nc2c3ccccc3nc3c(OCCN(CCCl)CCCl)cccc23)c1
Cc1cc(C)c(NC(=S)NC(=O)c2c(Cl)c(C)nn2C)c([N+](=O)[O-])c1
CCCn1c(=O)c2nc(-c3cnn(CC(=O)Nc4ccccc4Cl)c3)[nH]c2n(CCC)c1=O
Cc1coc2cc(Cl)c(Oc3ccncc3C(=O)N3CCN(C4CC4)c4ccccc43)cc12
CC(NC(=O)c1cccn1C(C)C)c1c(F)cccc1Cl
Cc1c2c(nn1-c1nnc(-c3ccc(OC(C)C)c(C#N)c3)s1)CCN(CC(=O)O)C2
CCC(Nc1ccc(C)c(CN2CC(C(=O)O)C2)c1)c1cc(C)c(Cl)c(C)c1
Clc1ccc2c(c1)C1CC1c1nnc(C3CCN(c4ccccn4)CC3)n1-2
CCCCC(=O)OC1C2(C(C)C)OC2C2OC23C2(C)CCC4=C(COC4=O)C2CC2OC213
O=C(Nc1nc(-c2ccccc2)nc2c1nnn2Cc1ccccc1)C1CCC1
CCCS(=O)(=O)Nc1cc(-c2cc(-c3cccc(N4CCNCC4)c3)cnc2N)cc(F)c1OC
CCC(C)C1C(=O)NC(C2Cc3ccccc3C2)C(=O)N1C(C(=O)N(C)C)c1ccc(C)nc1
C(=Cc1ccccc1)CN1C2CCC1c1c([nH]c3ccccc13)C2
CS(=O)(=O)c1cccc(C(=O)N2CCN(c3ccc(OC4CCN(C5CCCC5)CC4)cc3)C(=O)C2)c1
O=C1NCCCCC1N(Cc1ccc(OC(F)(F)F)cc1)S(=O)(=O)c1ccc(Cl)cc1
Cc1cc(CO)nc(N2C(C)CN(c3ccnc(C(C)O)n3)CC2C)n1
Cn1c(=O)c(-c2c(Cl)cccc2Cl)cc2cnc(Nc3ccccc3)nc21
CCCC1CC2NC(=O)CCC2(C)C2CCC3(C)C(C(C)CCCC(C)C)CCC3C12
COc1cc(O)cc(N(CCCNCC(F)(F)F)c2ccc3ncc(-c4cnn(C)c4)nc3c2)c1
CN(C)CCC(=O)Nc1cccc2c1nc(C(F)F)n2-c1nc(N2CCOCC2)nc(N2CCOCC2)n1
Cc1ncsc1C(=O)N(Cc1cc(=O)[nH]c2c(F)c(F)ccc12)c1cccc(Cl)c1
Cc1ccc2c(N3CCN(CCc4c(F)ccc5c4ccc(=O)n5C)CC3)cccc2n1
NC1CCC(CNC(=O)C2CCCN2C(=O)CC(C2CCCCC2)C2CCCCC2)CC1
Cc1nc(-c2cccnc2)sc1C(=O)Nc1cn2nc(-c3c(-c4ccc(F)cc4)nn(C)c3C3CCOCC3)ccc2n1
CC(=O)NCC1CCN(c2ncc(C(=O)Nc3ccc(OC(F)(F)Cl)cc3)cc2-c2cncnc2)C1
CC1CNCc2cnn3ccc(nc23)N(C)Cc2cc(F)ccc2O1
CC(Cc1ccc(C(=O)Oc2ccc(C(=N)N)cc2F)s1)C(=O)NC(CS(=O)(=O)O)C(=O)O
COC(=O)C1C(c2ccc(C=CBr)cc2)CC2CCC1N2C
N#Cc1cc(Nc2nc(NC3CC3)c3ncc(C#N)n3n2)c(OC2CCNCC2)cc1F
COC1C=CC=C(C)C(=O)NC2=CC(=O)C(NC(=O)c3ccc([N+](=O)[O-])cc3)=C(CC(C)CC(OC)C(O)C(C)C=C(C)C1OC(N)=O)C2=O
COc1cc(N)c(Cl)cc1C(=O)OCCN1CCN(c2cccc(C(F)(F)F)c2)CC1
Cc1ccccc1C(=O)NCC(c1ccc(Cl)cc1)N1CCOCC1
CC(C)n1cc(C(=O)c2cncc(NC(=O)C(CO)c3ccccc3)c2)c2cncnc21
COc1ccccc1N1CCN(CCCCc2ccc3c(c2)sc(=O)n3C)CC1
COc1cc2c(cc1OC)S(=O)(=O)N(Cc1ccccc1)C(C(=O)NC(C=O)Cc1ccccc1)C2
CCCCC1=CC2=CC(=O)C(C)(OC(=O)C3CCCC3)C(=O)C2=CO1
CC1OCC(O)(NC(=O)c2ccc(S(N)(=O)=O)cc2)C(O)C1O
CC(CC(=O)N1CCc2c(F)ccc(-c3cc(CC(=O)O)ccc3OCC(F)(F)F)c2C1)c1ccccn1
COc1nccc(-c2c(-c3ccc(F)cc3)ncn2C2CCNCC2)n1
CCc1cc(C2CC2)c(-c2nnc(CCOC)[nH]2)cc1C(=O)N1CCC(c2ccc(C#N)cc2)CC1
CN(Cc1cccc(-c2ccc(NC(=O)N3CCOCC3)cc2)c1)C(=O)CN
CCCn1c(-c2ccc(O)cc2F)cc(-c2ccc(O)cc2)c1-c1ccc(O)cc1
CC1OC(n2cc(-c3ccccc3)c3c(N4CCc5ccccc54)ncnc32)C(O)C1O
Cc1ccccc1N1CCN(CC(O)COc2cccc(C(=O)CCc3cccc4ccccc34)c2)CC1
Cc1csc2c(=O)sc(NC(=O)c3cccs3)nc12
OCC1(O)CC(NCc2cccs2)C(O)C(O)C1O
OC(CC1c2ccccc2-c2cncn21)c1cncs1
CCN(C)CC1CC1c1ccc2ccccc2c1
COc1ccc(C(=O)NC2C(CC=CCCCC(=O)O)CC3CC2C3(C)C)cc1
COCC(C)Oc1cc(C=Cc2cc(F)cc(F)c2F)cc(C(=O)Nc2ccc(C(=O)O)cn2)c1
COc1ccc(-c2c(-c3cc(Cl)c(O)cc3O)noc2NC(=O)CC(C)C)cc1
N#CC1CCCN1C(=O)CNCCC(=O)NCc1ccc([N+](=O)[O-])cc1
N#Cc1ccc2[nH]cc(CCN3CCN(c4ccc5c(c4)CC(CC4CCN(Cc6ccccc6)CC4)C5=O)CC3)c2c1
CS(=O)(=O)N1CCc2c(c(-c3ccc(C(F)(F)F)cc3)nn2CC(O)CN2CCC(N3C(=O)CCc4ccccc43)CC2)C1
O=C(O)C=CC(=O)Nc1ccccc1C(=O)NC1CCCCC1
CN1CCCCC1C(NC(=O)c1cccc(C(F)(F)F)c1Cl)c1ccccc1
O=C(NCc1ccc2c(c1)OCO2)c1nscc1NCc1ccncc1
COc1ccc(C(=O)Nc2ncc3c(n2)CC(C)CC3=O)cc1
CC1=C(C)C(=O)OC(C(C)(O)C2CCC3C4CC5OC56C(O)C=CC(=O)C6(C)C4CCC32C)C1
N#Cc1c(N)ncnc1N1CCN(C(CN)c2ccc(C(F)(F)F)cc2)CC1
CC1CN(c2ccncc2NC(=O)c2nc(-c3c(F)cccc3F)c(F)cc2N)CC(N)C1n1ccnn1
CCCCc1ccc2nc(NC(=O)c3cccn3C)sc2c1
COC(C)(C)c1ccc(Nc2nn(C3COCCC3C#N)cc2C(N)=O)cc1
CN(C)CCN(C)c1ccc(C(=O)Nc2n[nH]c3cc(OCCOCc4ccccc4)ccc23)cc1
N=C(N)NCCCC(NC(=O)C1CCCN1C(=O)C(CO)NS(=O)(=O)c1cccc2ccccc12)C(=O)c1nc2ccccc2s1
CCC(NC(=O)C1CC(S(=O)(=O)c2ccccc2Cl)CN1C(=O)C1(c2ccc(Cl)cc2)CC1)C(=O)C(=O)NCCOC
COc1ccc(C(=O)C=C2c3ccccc3CC(C)(C)N2C)cc1
Cc1nn(Cc2ccc(C=Cc3ccc(C(F)(F)F)cc3)cc2)c(C)c1CC(=O)O
Nc1nccc(-c2c[nH]c3c(Cl)cccc23)n1
Nc1cccc(-c2cc(OC(F)(F)F)ccc2Oc2cc(F)c(S(=O)(=O)Nc3ncns3)cc2F)n1
NS(=O)(=O)c1nnc(NCc2cn(-c3ccccc3)nn2)s1
CN1CCN(c2ccc(Nc3cc(-c4ccc(C(N)=O)s4)n[nH]3)cc2)CC1
N=C(N)c1cccc(N2CCCCN(C3CCN(Cc4cccs4)CC3)C2=O)c1
O=C(CNS(=O)(=O)c1ccc2ccccc2c1)NC(CCNc1ccncc1)C(=O)N1CCCCC1
CN(c1ccc(C#N)cn1)C1CCN(c2ncnc3[nH]ccc23)C1
COC(=O)NC(C(=O)N1CCCC1C(=O)NC(C(=O)C(F)(F)F)C(C)C)C(C)C
O=C(NC1CCC(c2cccc(F)c2F)CN(CCOC(F)(F)F)C1=O)N1CCC(n2c(=O)[nH]c3ncccc32)CC1
CN(c1ccccc1)C(c1cccc(F)c1)C(O)CN
Nc1cc2n[nH]c(=O)n2c2cc(-c3ccoc3)ccc12
NC(=O)CCC1(c2ccccc2)CCCN(C(=O)Nc2ccc(Cl)cc2)C1
CC(=O)CC12C(=O)c3cccc(O)c3C(=O)C1C1(OC(C)CC(=O)C1O)OC1CC(=O)OC12
CC1CCCC(C)N1CCS(=O)(=O)NCCc1c(CCOc2ccc(C(=O)O)cc2)c2cc(Cl)ccc2n1C(c1ccccc1)c1ccccc1
CC(=O)Nc1ccc(-c2noc(C3CCCCN3C(=O)C#Cc3ccccc3)n2)cc1C(F)(F)F
CCC1(c2ccccc2)CC(c2ccc3c(=O)n(-c4ccc(F)cc4)c(CCCCC(=O)O)nc3c2)=NO1
Cc1nc2cc(-n3ncc(C(=O)c4cc5ccc(-c6ccc(F)cn6)cc5[nH]4)c3N)ccc2[nH]1
Cc1nnc(-c2ccc(C)c(-c3ccc4c(c3)NC(=O)C43CCN(S(C)(=O)=O)CC3)c2)[nH]1
O=C(Nc1ccc(OC(F)(F)F)cc1)c1ccc(N2CCC(O)C2)c(-c2cncnc2)c1
O=C1C(=O)N(Cc2ccc(F)cc2)c2ccc(S(=O)(=O)N3CCCC3COc3ccncn3)cc21
CCc1[nH]c2ccc(OC)cc2c1CC1CCCN1C
COc1ccc(-c2nc3c(c(Nc4cc(F)c(CC(=O)O)cc4F)n2)S(=O)(=O)CCC3)cc1F
Oc1cccc(Nc2nc(Nc3ccc(N4CCOCC4)cc3)ncc2Cl)c1
Cc1cc(N=S(C)(C)=O)cc2ncnc(Nc3ccc(F)cc3OC(C)C(=O)N(C)C)c12
C#CCN(C)C(C)Cc1ccc(NCc2cc(O)ccc2O)cc1
CC(NS(C)(=O)=O)c1ccc(Cc2ccc(Cl)cc2S(=O)(=O)c2ccc(Cl)cc2)cc1
CC1Cc2nn(C)c(-c3ccccc3Cl)c2-c2nc(Nc3ccn(C)n3)ncc21
N#Cc1cccc(C(=O)Nc2cccc3c2CCC3N2CC3CCC(C2)N3C(=O)C2CCCC2)c1
O=c1[nH]ccc2c(Br)cccc12
O=C(Nc1ccc(SC(F)(F)F)cc1)c1cnc(N2CCC(CO)C2)c(-c2cncc(F)c2)c1
Cc1ccc(-c2ncc(C(=O)NC(C)CCc3ccccc3)nc2-c2ccc(C)cc2)cc1
COc1ccc2[nH]c(C(=O)c3cc4c(Nc5ccc(F)c(Cl)c5)ncnc4s3)cc2c1
c1ccn2c(-c3ccnc(NC4CCNCC4)n3)cnc2c1
Cc1cc(Cl)cnc1-c1noc(-c2occc2Br)n1
CC1(c2ccc(NC(=O)c3ncc(C#N)[nH]3)c(C3=CCCCC3)c2)OCCO1
N#CCC(=O)Nc1ccc(-c2ccnc(Nc3ccc(N4CCOCC4)cc3)n2)cc1
Cc1ccccc1NC(=NC#N)NC(NC(=O)CCCc1ccccc1)C(C)(C)C
C=CCC1c2ccc(F)cc2CCC1NC(=O)C1CCC(CNS(=O)(=O)c2ccccc2)CC1
Nc1nc(O)c2c(n1)CCC(CNc1ccc(C(=O)NC(CCC(=O)O)C(=O)O)cc1)N2Cc1cn(C2CC(O)C(COP(=O)(O)O)O2)c(=O)[nH]c1=O
CC(=O)Nc1nc2ccc(CCNC(=O)Nc3cc(C(F)(F)F)ccc3OCC3CCCN3)cc2[nH]1
Nc1c(Cl)cc2c(c1Oc1ccccc1)C(=O)c1ccccc1C2=O
CC(=O)N1Cc2ccccc2CC1C(=O)N(C)Cc1cc(C(F)(F)F)cc(C(F)(F)F)c1
CCCCN(Cc1ccc(-c2ccccc2-c2nn[nH]n2)cc1)c1ncccc1C(N)=O
CCOC(=O)C1=C(C)NC(=S)NC1c1cccc(O)c1
COc1cc2c(Nc3ccc(Br)c(Cl)c3)ncnc2cc1OC1COC2CCOC21
Cc1cc(-n2ccnc2)cc2[nH]c(-c3c(NC(CO)Cc4ccccc4Br)cc[nH]c3=O)nc12
Cc1nc2cccc(C(F)(F)F)c2c(=O)n1-c1ccc(OC2CCN(C3CCC3)CC2)cc1
CNC(=O)c1nn(C)c2c1C(C)(C)Cc1cnc(Nc3cccc(N4CCOCC4)c3)nc1-2
COc1ccc(CNC(=O)Nc2cccc3c2C(=O)c2c(-c4ccc(OC)cc4)n[nH]c2-3)cc1
Nc1ccccc1NC(=O)c1ccc(NC(=S)NCc2nc3ccccc3[nH]2)cc1
Cc1cccc(C(=O)C(C)NC(C)(C)C)c1
CC(O)CCCOc1ccc2[nH]c3nc(O)nc-3cc2c1
CC1CCC2C(C)C(OC(=O)CCC(=O)OCc3ccc4ncnc(Nc5ccc(F)c(Cl)c5)c4c3)OC3OC4(C)CCC1C32OO4
COCCN1CCN(c2ccc(Nc3nccc(-c4c(-c5cccnc5)nn5c4COCC5)n3)cc2)CC1
COc1ccc(S(=O)(=O)N(Cc2cccnc2)c2c(C(=O)NO)cnc3c2c(C)nn3-c2ccccc2)cc1
Cc1cc(C)c2[nH]c(C(=O)N3CCN(C)CC3)cc2c1
Nc1nc2c(cnn2CCCc2ccc(OCc3ccccc3)cc2)c2nc(-c3ccco3)nn12
COc1cc(Cl)ccc1-c1cccn2nc(Nc3ccc(C4CCN(CC(=O)N(C)C)CC4)cc3)nc12
CCN1CCN(c2ccc(Nc3ncc4scc(-c5ccccc5)c4n3)cc2)CC1
COCCOCCOCc1ccc(Oc2cncc3sc(C(N)=O)cc23)cc1
Cc1ccc(C(=O)Nc2cccc(C(C)Nc3ncnc4c(C(N)=O)cccc34)c2)cc1C
O=C(C1=C(Nc2cccc(Br)c2)C(=O)N(CCCn2ccnc2)C1c1ccc(Br)cc1)c1ccccc1
CC(C)CCn1cnc2c(Nc3ccc(O)cc3)nc(NC3CCC(N)CC3)nc21
NC(=O)c1cc(OCCCNCCO)cc2c(NCc3ccc(C(F)(F)F)cc3)ncnc12
CC(=N)Nc1cccc(C(=N)N)c1
CC(=O)N1CCN(c2ncc3ncnc(Nc4cc(NC(=O)c5cccc(C(C)(C)C#N)c5)ccc4C)c3n2)CC1
CC(=O)N1CCC(Cn2c(C(C)(C)C)nc3cc(S(=O)(=O)c4nccs4)ccc32)CC1
C[N+]1=C(Nc2cc(-n3ccc4cc(C#N)cnc43)ncc2C(=O)NCC(F)C(C)(C)O)CC=N1
Cc1ccc(Sc2cc(C)c3n[nH]c(=O)n3n2)cc1
O=C(CCC1CCN(Cc2ccc(F)cc2)CC1)c1cc2c3c(ccn3C(=O)CC2)c1
COc1cc(OC)c2c(c1)OC(c1cc(OC)c(OC)c(OC)c1)C(OC(=O)c1ccc(F)c(NC(=O)c3ccc(F)c(NC(=O)c4ccc(OC)c(OC)c4)c3)c1)C2
CC1CCC(Cn2c(N3CCOCC3c3ccccc3)nc3nc(-c4noc(=O)[nH]4)nc(NC(C)C4CCC4)c32)CC1
CC1(C)OB(c2cc(Cl)ccc2NC(=O)c2ccc(Oc3ccc(C(F)(F)F)cc3)nc2)OC1(C)C
N=C(N)NCCNC(=O)C1CCN(C(=O)C(Cc2cccc(C(=N)N)c2)NS(=O)(=O)c2ccc3c(c2)C(=O)c2ccccc2C3=O)CC1
Nc1ncnc2c3c(n(-c4ccc(NC(=O)Cc5ccnc(C(F)(F)F)c5)cc4)c12)COC3
CCN(Cc1ccccc1)C(=O)CN(c1ccc(OC)cc1)S(=O)(=O)c1c(C)nn(C)c1C
Cn1cnnc1C(F)C(C)(F)c1cccc(N2Cc3c(cc(C4CC4)cc3C(F)(F)F)C2=O)c1
NC(=O)c1ccc(NCCCCc2ccccc2)c2cncnc12
CNC(Cn1c(=O)c(-c2cccc(OCCCOCC(=O)O)c2F)c(C)n(Cc2c(F)cccc2C(F)(F)F)c1=O)c1ccccc1
N#Cc1c(N)nc(SCc2csc(-c3ccc(Cl)cc3)n2)c(C#N)c1-c1ccc(OCCO)cc1
CCCn1c(=O)c2nc(C34CC5CC(C3)C(C5)C4)[nH]c2n(CCC)c1=O
COC(=O)COc1cccc2c(=O)n(CC(=O)NCc3ccccc3)ccc12
Nc1nc(N)c(CCCC(C=O)c2ccc(C(=O)NC(CCC(=O)O)C(=O)O)cc2)c(=O)[nH]1
COc1cc(C=NNC(=O)c2ccccc2)ccc1OS(=O)(=O)c1ccccc1
COc1ccc(-n2nc(SC)c3c(NN=Cc4ccc(Cl)cc4)ncnc32)cc1
COC(=O)C(Cc1ccccc1)NP(=O)(O)OCC1OC(n2cc(C)c(=O)[nH]c2=O)CC1N=[N+]=[N-]
O=C1C(=Cc2coc3ccccc3c2=O)c2ccccc2N1c1c(Cl)cccc1Cl
COc1cc2c(Oc3ccc(CC(=O)NN=C(C)c4ccccc4)cc3F)ccnc2cc1OCCCN1CCCCC1
CN(C)CCNC1CCN(c2ccc(Nc3ncc4c5ccncc5n(C5CCCC5)c4n3)nn2)CC1
OC1(C(F)(F)F)c2ccccc2-c2c(Cl)cc(-c3ccncc3)cc21
COc1cc(Cc2cnc(N)nc2N)cc2c(N(C)C)cc(C)nc12
O=c1cc(C(c2ccc(Cl)cc2)n2ccnc2)c2ccc(Oc3ccccc3)cc2o1
CCS(=O)(=O)C(C(=O)NCc1nnc(C)o1)c1nc2cc(F)c(-c3ccccc3)cc2s1
CNS(=O)(=O)c1ccc(C(=O)Nc2cccc(N3CCOC(C)C3)n2)c(N2CCC3(CC2)CC3)c1
CC(C)C1NC(=O)CC(O)C(Cc2ccccc2)NC(=O)CCCCCCCCCCCNC1=O
CCCCCCN1CCN(c2ccc(S(=O)(=O)Nc3ccc(CCNCC(O)c4cccnc4)cc3)cc2)C1=O
CCCCc1ccc(N2CCc3cc(O)ccc3C2(C)c2ccc(C=CC(=O)O)cc2)cc1
COc1cc(C#N)ccc1NCc1cc2cc(Cl)ccc2[nH]c1=O
CCCCc1ncc(C=C2C(=O)NC(=O)N2Cc2ccc(Cl)cc2)n1Cc1ccc(C(=O)O)cc1
O=C(NCCc1ccc(C(F)(F)F)cc1)c1cccc(Cc2n[nH]c(=O)c3c2CCCC3)c1
Cc1ccc2c(OCCN3CCC(Cc4ccc5c(c4)NC(=O)CO5)CC3)cc(F)cc2n1
CC(=O)NC(C)c1ccc(OC2CN(c3nccc(C(F)(F)F)c3F)C2)cc1
O=C1c2ccc(-c3ccc(OC(F)(F)F)cc3)cc2CCN1CCN1CCCC1
COc1cc(C)c(S(=O)(=O)N(C)CCOCC(=O)N2CCC(N3CCN(C(C)C)CC3)CC2)c(C)c1
COc1cc(OC)c(C(=O)CCCCN2CCC3(CC2)NC(=O)NC3=O)cc1NS(=O)(=O)c1ccc(F)cc1
CC(C)c1cc(-c2nn[nH]c2-c2ccc(S(C)(=O)=O)cc2)c(O)cc1O
c1ccc2c(c1)CC1C(NCC3CCNCC3)C21
N#Cc1ccc2ncn(-c3ncc4[nH]c(=O)n(C5CCOCC5)c4n3)c2c1
COCCCNC(=O)CN(CCc1ccccc1)S(=O)(=O)c1ccccc1
CN(C)C(=O)NC1CCC(CCN2CCc3cc(Cl)ccc3C2)CC1
Clc1ccc(-n2ccc3ccncc32)cc1
Cc1ccc(-n2nc3ccc(NC(=O)C(C)C)cc3n2)cc1
CC1(c2cc(NC(=O)c3ccc(C#N)cn3)ccc2F)Cn2cncc2C(N)=N1
O=C(NCN1CCC(c2cccc[n+]2[O-])CC1)c1ccc(OC(F)(F)F)c(Cl)c1
CC(C)c1nn(-c2ccc(C(N)=O)c(NC3CCC(O)CC3)c2)c2ccnc(-c3cnc4ccccc4c3)c12
N#Cc1c(N)ncnc1N1CCCC1c1nc2cccc(Cl)c2c(=O)n1C1CCOCC1
CC(=O)Nc1ncc(SCc2ncc(C(C)C)o2)s1
CC(C)(C)CC1NC(C(=O)NC2CC(C)(O)C2)C(c2cccc(Cl)c2F)C12C(=O)Nc1cc(Cl)ccc12
Cc1c(-c2cccc(Cl)c2Cl)sc2c1c(=O)n(CCCO)c(=O)n2C
COc1cc2ncnc(Nc3ccc(F)c(Cl)c3)c2cc1OCCn1ccnc1
O=C(Nc1ccc(Cl)c(Cl)c1)c1ccnn1CCc1ccncc1
CC(C)C1=NC2CC=C3CC4C(=O)CC5(C)C(C(C)N(C)C)C(O)CC5(C)C4CCC3C2(C)CO1
CC(=O)NC(Cc1ccc(C(F)(F)P(=O)(O)O)cc1)C(=O)NC(CCCNC(=O)c1cccc(I)c1)C(N)=O
CCCCCCCCc1ccc(OCC(=O)Cn2ccc3cc(C(=O)N4CCOCC4)ccc32)cc1
O=C(O)COCC=C1CC2CC(O)C(C=NNC(=O)Nc3cccc(Cl)c3)C2C1
O=C(c1ccccc1)c1ccc2n1CCC2C(=O)O
CCOc1cccc(-n2cc(C(=O)N3CCN(c4cnc5ccccc5c4)CC3)nc2-c2ccccc2F)c1
Cc1ccccc1Nc1c(-c2ccco2)nc2c(C)cccn12
Cc1cc(Nc2nc(Sc3ccc(NC(=O)CN4CC(O)CC4CO)cc3)nn3cccc23)n[nH]1
Brc1cnc2nc(-c3ccc(CN4CC(c5n[nH]c(-c6ccccn6)n5)C4)cc3)c(-c3ccccc3)cn12
Cc1nnc2n1-c1ccccc1C(c1ccccc1)=NC2NC(=O)OCc1ccc(F)cc1
Cc1ccc(C(=O)Nc2cc(N3CCN(CC(C)C)CC3)cc(C(F)(F)F)c2)cc1Nc1ncnc2cnc(N3CCC(F)C3)nc12
Cc1cc(OC2CCN(CC3CCN(C(C)(Cc4ccc(F)cc4)C(=O)O)CC3)CC2)ccc1Cl
Cc1ccccc1CCC(=O)N1CCc2ncsc2C1c1cc(Cl)ccc1OCC(=O)O
COc1ccc2ccccc2c1CNC1CNC(C(=O)N2Cc3ccccc3C2)C1
O=c1cc(-c2ccnc(NC3CCOCC3)n2)ccn1Cc1ccc(F)c(Cl)c1
COc1c(O)ccc2c1-c1ccc3c(c1C(=Cc1sccc1CNCC(F)(F)F)O2)C(C)=CC(C)(C)N3
CC(CO)CN(C)c1ncnc2[nH]cc(-c3cccc(Cl)c3)c12
Cc1cc(-c2ccc(N)cc2)c(C=C2C(=O)Nc3ccc(N)cc32)[nH]1
CNc1ccc(-c2cc3ncn(C)c(=O)c3c(NC(C)C)n2)cc1
O=C1NC2(CCCC2)C(=O)NC(Cc2ccccc2)C(=O)NCC=Cc2ccccc2OCCNC1CCc1ccccc1
CN(C)C1(c2ccccn2)CC2CCC(C1)N2C(c1ccccc1Cl)c1ccccc1Cl
COC1CC(C(=O)Nc2ncns2)N(c2nc(Nc3cc(C4CC4)n[nH]3)c3cccn3n2)C1
COc1cc(Nc2c(C#N)cnc3cc(C#Cc4ccc(CN(C)C)cn4)c(OC)cc23)c(Cl)cc1Cl
N#Cc1ccc2[nH]cc(CCNC(=O)c3ccc(Cc4cccc(F)c4)cc3)c2c1
O=C(Nc1ccc(-c2nc(N3CCOCC3)c3cccnc3n2)cc1)Nc1ccc(S(=O)(=O)Nc2ccccn2)cc1
Cc1ccc(S(=O)(=O)N2C=CNC(=O)C2CC(=O)NC2CCc3ccccc32)cc1
CCN1CCN(C(=O)c2ccc(-c3nc4ccccc4s3)s2)CC1
O=c1cc(-c2ccnc(NC3CCOCC3)n2)ccn1CCc1ccc(Cl)c(F)c1
Cn1ncc(NC(=O)c2nc(-c3c(F)cccc3F)sc2N)c1C1OCC(C)(CO)CO1
COc1ccc(C(NC(=O)C(Cc2cccc(F)c2)Oc2cccc(C#N)c2)C(=O)NC(C(=O)C(F)(F)C(=O)NCC(F)(F)F)C(C)C)cc1
CC(C(=O)NCc1ccc(C(F)(F)F)nc1OC1Cc2ccccc2C1)c1ccc(NS(C)(=O)=O)c(F)c1
COc1cc(OC)cc(C(=CC#N)c2ccc(OC)c(OC)c2)c1
Cc1nn(C)c(C)c1N(C)S(=O)(=O)c1ccc(CCCCCCCCN(C)C)cc1
O=C(NCc1ccc(-c2cc(NC(=O)c3ccc(OCCCN4CCCC4)cc3)[nH]n2)cc1)OCc1ccccc1
Cc1ncc([N+](=O)[O-])n1CCOC(c1cccc(Cl)c1)c1cccs1
CCc1nsc(N2CCN(C(=O)C3CNC(C(=O)N4CCCC4)C3)CC2)n1
COC(=O)C=Cc1oc2c(O)c(OC)ccc2c1C(=O)c1cc(OC)c(OC)c(OC)c1
CCCS(=O)(=O)N1CCC(CNC(=O)c2ccc(Cl)cc2Cl)(c2cccc(C)n2)CC1
O=C(NC1CCC(OCCCN2CCOCC2)CC1)NC12CC3CC(CC(C3)C1)C2
c1ccc2c(c1)c(-c1cncc(-c3ccsc3)c1)cn2CCN1CCCCC1
COc1ccc(C(=O)Nc2cccc(C(CCN3CCC3)Nc3ncnc4c(C(N)=O)cccc34)c2)cc1
CCc1nccc(-c2ccc(C(=O)N3CCN(C4CCOCC4)CC3)c(F)c2)c1C#Cc1ccc(N)nc1
CN1CCN(C(=O)c2cc3cc(Cl)cc(Cl)c3[nH]2)CC1
CC(C)Cn1nc(C(=O)NC2CCN(C#N)C2)c2ccc(-c3cnn(C)c3)cc21
Cc1ccc(C(=O)N2CC(C)OC(C)C2)cc1S(=O)(=O)N1CCCCC1
COc1cc(C=C2C(=O)NN(c3ccccc3)C2=O)cc(Br)c1O
NC(=O)c1cnc(NC2CCCC(O)C2)nc1NC12CC(C1)C2
O=C(Nc1nc2ccccc2c2cn(-c3ccccc3)nc12)c1ccoc1
Cc1cc(Cn2c(C3CCCCC3C(=O)O)nc3ccc(OCc4ccn(C)n4)cc32)ccc1OC(F)(F)F
CSCc1nn(C2OC(COS(N)(=O)=O)C(O)C2O)c2ncnc(N)c12
COc1cc(-c2nc3n(n2)CCCC3c2ccc(F)cc2)ccc1-n1cnc(C)c1
CN(CC(=O)Nc1ccc(Cl)c(C(F)(F)F)c1)C1(c2ccc(-c3cccc(C#N)c3)cc2)CCN(C2CCCC2)CC1
O=c1[nH]c2c(O)ccc(C(O)CNCCc3ccccc3CNCCc3ccccc3F)c2s1
NC(=O)c1cc(-c2ccc(Cl)c(Cl)c2)cc2c1[nH]c1ccc(C(=O)NC3CCNC3)cc12
Cn1cc(CN2CC3CCC2C3)c(-c2ccccc2F)n1
COc1ccc(NC(=O)CSc2nc3ccc[nH]c-3n2)cc1OC
NC(=O)N1CCCc2cc(-c3cncc(OCC4CCOCC4)c3)cnc21
COc1cc(-c2ccc3c(c2)Nc2ccc(C(C)(C)CO)cc2NC3=O)ccc1[N+](=O)[O-]
Cc1cc(C)c(S(=O)(=O)N(Cc2ccc(-c3cccc(S(C)(=O)=O)c3)cc2)Cc2ccc(F)cc2Cl)c(C)c1
O=c1ccn(CCCS(=O)(=O)N2CCCC2C(O)(c2ccccc2)c2ccccc2)c(=O)[nH]1
Cc1nnc2n1-c1ccc(C#CCN3C(=O)c4ccccc4C3=O)cc1C(c1ccccc1Cl)=NC2
Cc1cccc(C(CO)NC(=O)c2ccc(-c3cc(-c4ccnn4C)cnc3N)cc2F)c1
COc1cc(C=Cc2ccc3ccccc3n2)cc(OC)c1OC
Cc1cc2c(cc1C)N(C)S(=O)(=O)C1=CC=CN(C(C)C)C1=N2
Nc1sc(-c2ccccc2)cc1C(=O)c1ccccc1
COc1ccc(N2CCN(C(=O)c3oc4ccccc4c3NC(=O)c3ccccc3OC)CC2)cc1
CCOP(=O)(OCC)C(Nc1ccc(CNC(=O)C23CC4CC(CC(C4)C2)C3)cc1)c1ccc2ccccc2c1
Cc1cccc(Nc2ncc(C(=O)Nc3c(C)cccc3Cl)s2)n1
Cc1cnc2c(N)c(C(=O)NCC(C)c3cc(F)c(N4CC5CNCC(C4)O5)cc3F)sc2n1
COCC1CCC(NC(=O)C2CNCC(C(=O)N(c3cc(OC)c(C(C)C)cn3)C3CC3)C2O)CC1
CCC(=O)C1CCCN(C(=O)c2ccc(OC3CCN(C(=O)c4cccnc4)CC3)cc2)C1
CC(CO)(CO)Nc1nc(-c2ccncc2)nc2cnccc12
CC(C)Oc1ccc(-c2nc(-c3cccc4c3CCC4NC(=O)N(C)C)no2)cc1C#N
O=C1OC2(CCC(C(=O)Nc3ncc(-c4ccc(F)cc4)cn3)CC2)c2cnccc21
CC(C)(C)c1cc(NC(=O)N2CCCN(c3ncccc3Cl)CC2)no1
O=C(NCc1c(Cl)cncc1Cl)c1ccc2[nH]nc(-c3ccncc3)c2c1
CCCNC(=O)c1cc(S(N)(=O)=O)cnc1Sc1ccccc1
CCCc1c(C(=O)NCCCCN2CCN(c3cccc(Cl)c3Cl)CC2)nnn1Cc1ccccc1
COC(=O)CCn1c2cc(OC)ccc2c2ccnc(C)c21
Cc1nc2c(F)cc(-c3nc(Nc4ccc5c(n4)CCN(CCF)C5)ncc3F)cc2n1C(C)C
O=C(NC(Cc1ccccc1)C(O)C(=O)Nc1cccc(-c2nn[nH]n2)c1)c1cc(Br)cc(C(=O)N2COCC2c2ccccc2)c1
CC1(N)CCN(c2cccnc2NC(=O)c2nc(-c3nccc(Cl)c3C(F)(F)F)cnc2N)CC1
COc1ccc(OC)c2oc(-c3cn4nc(SC)sc4n3)cc12
CCC(C(=O)NC(CC(=O)O)C(=O)CSCc1ccccc1)n1ccnc(NCc2ccon2)c1=O
Cc1cc(NC(=O)c2ccc3c(c2)CC(N(C)c2cncnc2)C3)cc(-n2cnc(C)c2)c1
CC(Nc1cc(C(N)=O)nc(-c2ccc(Oc3ccc(F)cc3)cc2)c1)C(N)=O
CC(=O)c1ccc(Nc2nn(C3CCC(N4CCC4)CC3C#N)cc2C(N)=O)cc1
CC(CN1CCC2(CC1)OC(=O)Nc1ccncc12)NC(=O)c1ccc(F)cc1
COc1n[nH]c2ncc(NC(=O)c3cccc(C(=O)Nc4ccccc4)c3)cc12
COc1cccc2c1c(NS(=O)(=O)c1ccc(Cl)s1)nn2Cc1cccc(CNC(=O)C(C)(C)N)c1
CC(O)CC1(O)CCN(C(=O)c2ccc(NS(=O)(=O)c3cccc4cccnc34)cc2)CC1
NCC(=O)N1CCC(c2nc(N3CCOCC3)nc(-n3c(C(F)F)nc4ccccc43)n2)CC1
C[N+]1(C)CCOC(O)(c2ccc(-c3ccc(C4(O)C[N+](C)(C)CCO4)cc3)cc2)C1
Cc1nc2ccccn2c1C=CC(=O)NCCc1ccc(C(=O)Nc2ccccc2N)cc1
Cc1ccc2oc(-c3ccc(OCCCCc4cn(CCOCCOCCOc5ccc(-c6cc(=O)c7cc(C)ccc7o6)cc5)nn4)cc3)cc(=O)c2c1
COc1ncc(Cc2ccnc(N3CCc4c(C(N)=O)cccc43)c2)cc1Cl
O=C(Nc1nccs1)c1ccc2cc3n(c2c1)CCCNC3=O
COc1ccc(N2C(=O)C3C(C2=O)C(C(=O)c2ccc(OC(C)=O)cc2)N2N=CC=CC32)cc1
O=C(Nc1ccc(C(=O)N2CCCCC2)cc1)NC1C2CC3CC1CC(O)(C3)C2
CC(=O)c1ccc(N2CCN(C(=O)Nc3ccc(C(C)C)cc3)CC2)cc1
CC(C)(O)C1CCC(Nc2nccc(-n3ncc4c(OCCCS(C)(=O)=O)cccc43)n2)CC1
Cc1ccc(C(=O)Nc2cc(C(C)(C)C)n[nH]2)cc1Nc1ncnc2c(N)nc(N3CCN(CC4CCCO4)CC3)nc12
Nc1nc(Nc2ccc(S(=O)(=O)N3CCCCC3)cc2)nn1C(=O)c1c(F)cccc1F
O=C(NCCN1CCN(c2cccc3nc(O)oc23)CC1)c1ccc(F)cc1
O=C1COc2ccc(C3=C(c4ccc(F)cc4F)C(=O)OC3)cc2N1
CC1(C)c2[nH]nc(NC(=O)c3ccccc3)c2CN1Cc1cccc(Br)c1
CS(=O)(=O)Nc1cc(C(O)CNCCc2ccc(OCCN3CCC(OC(=O)Nc4ccccc4-c4ccc(O)c(Cl)c4)CC3)cc2)ccc1O
CCC(C)C(C(CC(=O)N1CCCC1C(OC)C(C)C(=O)NC(Cc1ccccc1)C(=O)O)OC)N(C)C(=O)C(NC(=O)C(NC)C(C)C)C(C)C
COc1cc(F)c(C(C)C)cc1-c1ccc(C(F)(F)F)cc1C1CCC2C(c3cc(C(F)(F)F)cc(C(F)(F)F)c3)NC(=O)N12
COc1ccc(CC(NC(=O)c2cccc(=O)[nH]2)C(=O)NC(Cc2ccccc2)C(=O)C2(C)CO2)cc1
CC(=O)NC(C)c1ccc(OC2CCN(c3ncnc(C4CCCC4)c3F)C2)cc1
NC(=O)C1CCCCN1C(=O)c1ccc(C2CC2)c(OCC2CC2)n1
NC(C(=O)N1CC(F)C(F)C1)C1CCC(NC(=O)OCc2ccccc2)CC1
CCOCCC1(Oc2ccc(Oc3cccc(Cl)c3)cc2)C(=O)NC(=O)C(N)C1=O
COc1ccc(CC(=O)O)cc1-c1ccc(F)c2c1CN(C(=O)CC(C)(O)c1ccccc1)CC2
COc1ccc(-c2cc(-c3c(C)oc4c(OC)c5occc5c(OC)c4c3=O)nc(=S)[nH]2)cc1OC
Cc1c(C(=O)N2CCC(C)CC2)c(S(=O)(=O)Nc2ccc(OC(F)(F)F)cc2)c(C)n1C
COC(=O)C1C2CCC(CC1c1ccc(-c3ccccc3)s1)O2
NS(=O)(=O)c1ccc(-n2nc(-c3ccccc3O)ccc2=O)cc1
CC12CCC(C)(O1)C1C(=O)N(c3c(N)ccc4nccn34)C(=O)C12
O=C(O)CCCC=C(c1ccc(CCNS(=O)(=O)c2ccc(C(F)(F)F)cc2)cc1)c1cccnc1
Oc1nc2cc3cc(OCCCc4nnnn4C4CCN(Cc5ccccc5)CC4)ccc3[nH]c-2n1
COc1ccc2ccc3occ(CCNC(C)=O)c3c2c1
CCC(NC(=O)c1ccccc1)C(=O)N1CCC(c2ccc(Cl)cc2)CC1
CC(C)OC(=O)N1CCC(COC2CCC(c3ccc(S(C)(=O)=O)cc3F)CC2)CC1
Cc1cc(C)c(S(=O)(=O)NC(C)CNc2cccc3c2cnn3-c2cccc(F)c2)c(C)c1
CCN1CCN(C(c2cccs2)C(C)NC(=O)c2cccnc2)CC1
Cn1ccc2c3c(=O)cc(-c4ccccc4)[nH]c3ccc21
Cc1cc(N2CCN(C)CC2)cc2[nH]c(-c3c(NCC(O)c4cccc(Cl)c4)cc[nH]c3=O)nc12
O=C(c1nn(-c2ccc(CN3CCOCC3)cc2)c2c1CS(=O)(=O)c1ncccc1-2)N1CCOCC1
CC(C)CC1CC(=O)NC(C)C(=O)NC(CCCCCC(=O)C(F)(F)F)C(=O)NC(Cc2c[nH]c3ccccc23)C(=O)N1
O=c1nc(N=CN(c2ccc(F)cc2)c2ccc(F)cc2)ccn1C1CSC(CO)O1
COc1ccc2cc(C(c3ccc(C)cc3)n3cncn3)oc2c1
Cc1cc(C2CCN(C(=O)C3CN(C(C)(C)C)CC3c3ccc(F)cc3F)CC2)n(-c2cc(Cl)cc(Cl)c2)n1
CN(C)CCC(O)CNC(=O)c1cc(NC(=O)c2cc(-c3ccccn3)c(F)cc2Cl)n(-c2ccccc2)n1
O=C1NC(=S)NC1=Cc1ccc(-c2ccc(Cl)c(Cl)c2)o1
COc1cc(N)c(Cl)cc1C(=O)NC1CCN(CCCCCN2C(=O)c3ccccc3C2=O)CC1
[C-]#[N+]c1c(OC)ccc(C2CN3CCN(C(=O)Cc4ccc(-n5cnnn5)nc4)CC3CO2)c1C
COC(NC(=O)C(NC(=O)C(CCCc1ccc(-c2ccccc2)c(C)c1)CC(=O)O)C(C)(C)C)c1ccccc1
CC1(C)CCc2ccc3c(c2C1)C(=O)C(=O)C=C3F
COc1cc(C(=O)NC2CCC(CCN3CCC(c4noc5cc(F)ccc45)CC3)CC2)ccn1
CN1C(=O)CCC1c1cc2[nH]c(-c3ccccn3)cc2cc1Oc1ccc(CC(=O)O)cc1
Cc1cncn1CCCNC(=S)Nc1ccc(OCCCCc2ccnc(N)c2)cc1
[truncated: 356,598+ more rows]

## Sheet: pparg_pretraining_val
CC(C)CCNC(=O)c1ccc2c(c1)NC(=O)C(C(C)C)N2
CS(=O)(=O)NC(CNC(=O)c1ccc(CCC(=O)NC2=NCCCN2)s1)C(=O)O
CNC(=O)Oc1cccc(CN(C)CCCCCOc2ccc3c(=O)c4ccccc4oc3c2)c1
COCCNc1[nH]nc(N)c1-c1nc2ccccc2s1
O=C(Cn1ccc(C(F)(F)F)n1)Nc1cccc(S(=O)(=O)N2CCCCC2)c1
COc1cccc(C(=O)NCC=CCN2CCN(c3cccc(Cl)c3Cl)CC2)c1
COc1nc(-c2csc(Nc3cc(C(C)(C)C)nn3CCF)n2)ccc1-n1cnc(C)c1
CCOP(=O)(OCC)Oc1ccc2nc3c(c(C)c2c1)Cn1c-3cc2c(c1=O)COC(=O)CC2(O)CC
O=C(NCCCN1CCCC1=O)c1ccc(NC(=O)N2Cc3ccccc3C2)cc1
O=C(COc1ccccc1)Nc1cccc(CCc2n[nH]c(=O)c3c2CCCC3)c1
C=C(c1cccc(OC)c1)C1CNC(C(=O)O)C1CC(=O)O
CCC(=O)c1c(-c2ccccc2)c2cc(Cl)ccc2c(=O)n1Cc1cc(S(C)(=O)=O)n(CC(N)=O)n1
O=C1CCCC2(CCN(c3cnc4ccccc4n3)CC2)N1Cc1c[nH]c2ncccc12
COc1ccc(-c2nc3scc(CCNS(=O)(=O)c4ccc(Oc5ccccc5)cc4)n3n2)cc1
Cc1cc(N2CC(C(=O)NN=Cc3ccc(Cl)cc3)CC2=O)c(Cl)c(C)c1S(N)(=O)=O
CC1CCc2cc(F)ccc2N1C(=O)CCl
CCn1c(CN(c2ncc3ccccc3c2C)S(=O)(=O)c2ccc(C(=O)O)cc2)cc2cc(Cl)ccc21
CNS(=O)(=O)Nc1cccc(Cc2c(C)c3ccc(OCCCCOc4no[n+]([O-])c4S(=O)(=O)c4ccccc4)cc3oc2=O)c1F
N#Cc1cc(C2C3=C(CCCC3=O)NC3=C2S(=O)(=O)CC3)ccc1F
COc1cccc(-c2ccc3c4[nH]ncc4c(=O)n(CC(F)(F)F)c3c2)n1
Cc1ccc(S(=O)(=O)N2CCC(=CC#Cc3cccc(C)n3)CC2)cc1
CCN(C(=O)Oc1ccc(F)cc1)C1CN(C(=O)C2CCN(C(=O)C3(C(F)(F)F)CC3)CC2)CC1c1ccc(Cl)cc1
Cc1cccc(CC(NC(=O)c2ccc(Cl)cc2F)C(=O)NCC#N)c1
O=C(O)c1ccc(C=C2CCN(C(=O)C(C3CCCCC3)C3CCCCC3)CC2)c(F)c1
O=C(NC1CN2CCC1CC2)c1cc2cc(F)ccc2o1
Cc1nc(N)ccc1CNC(=O)Cn1c(C)cc(S(=O)(=O)C2CC2)c(N)c1=O
CC(C)CC(NC(=O)C(CCc1ccccc1)NC(CCCCN1Cc2ccccc2C1=O)C(=O)O)C(=O)Nc1ccccc1
C=CCc1ccccc1OCC(O)CN1CCC(CN2C(=O)CCCC2=O)CC1
COC(=O)c1ccc(Oc2ccc(N3C(=O)CCC34C(=O)NC(=O)NC4=O)cc2)cc1
COc1ncc2cc1NS(=O)(=O)c1ccc(F)c(c1)C(=O)NCc1ccc(s1)-c1ncnc3cc-2sc13
CCC(O)c1cc(C(=O)NC(C)c2ccccc2)ccc1-c1cn[nH]c1
CC(C)CC1NC(=O)C(CC(=O)O)NC(=O)CNC(=O)C(CCCNC(=N)N)NC(=O)CNC(=O)C(C)NC(=O)C2CCCN2C(=O)C2CCCN2C1=O
Cc1cc(COc2ccc(S(=O)(=O)CC(C=C3CCN(CC(C)C)CC3)N(O)C=O)cc2)c2ccccc2n1
O=C(O)CCCOc1cccc(CCCCCCOc2cc(-c3ccncc3)cc(-c3ccncc3)c2)c1CCC(=O)O
CCN(CC)CCCCNc1cc2nc(N)c(-c3c(Cl)cccc3Cl)cc2cn1
CC(=O)Nc1nc(C)c(-c2csc(Nc3cccc(C(=O)O)c3)n2)s1
O=C(NCC1(N2CCOCC2)CCCC1)N1CCN(c2nc(-c3ccc4ccccc4n3)no2)CC1
CN(C)C1CCN(C(=O)c2cc(Cc3c[nH]c(=O)c4cc(Cl)c(Cl)n34)ccc2F)CC1
COc1cc(C(=O)c2nc(-c3ccccc3)c[nH]2)cc(OC)c1OC
N=C(N)c1cc2c(OC(COC(=O)Nc3ccccc3CN)c3ccccc3)cc(F)cc2s1
CCN(CC)CCOc1ccc(Nc2ncc3ccc(=O)n(C4CCCCC4)c3n2)cc1
COc1cc2oc(=O)c(Cc3c(O)c4cc(OC)c(OC)cc4oc3=O)c(O)c2cc1OC
CC(C)c1ccc2c(=O)c3cc(C(=O)O)c(N)nc3oc2c1
CCOc1ccc(S(=O)(=O)N(CC(=O)NC2CCCCC2C)Cc2ccco2)cc1
CCCN(Cc1ccc(CCCN2C(=O)CCC2=O)c(OC)c1)C(CC(=O)O)c1ccc(Cl)cc1
Cc1ccc(C2=NOC(C)(C)C2=O)cc1-c1ccc(NC(=O)c2c(F)cccc2F)nc1
CC(=O)CCCC(=O)NC1N=C(c2ccccc2)c2ccccc2N(CC(=O)NCCc2ccc(Cl)c(Cl)c2)C1=O
CCCCC(Nc1nc2nn(C)cc2c2nc(-c3ccco3)nn12)C(=O)OCC
CCOC(=O)N1CCC(NC(=O)c2cc(Oc3ccc(C(=N)N)cc3)cc(Oc3ccc(C(=N)N)cc3)c2)CC1
O=C(Nc1ccc2[nH]ccc2n1)c1ccc(Cl)c(F)c1
COc1ccc(CCNC(=O)c2cnc(SC)nc2N2CCN(CCO)CC2)cc1OC
CCCCC(=O)c1cc(C(C)(C)C)c2c(c1)C(C)(C)CO2
COc1ccccc1-c1cc(Nc2ccc(F)c(NS(C)(=O)=O)c2)ncn1
N#Cc1cccc(NC(=O)N2CCOc3ccc(-c4ccncc4)cc3C2)c1
COc1ccc(F)cc1CCC1CCC(CN)O1
CC(=O)c1nn(CC(=O)N2C(C(=O)NCC3CC3(Cl)Cl)CC3CC32)c2ccc(CCc3ncccn3)cc12
CC1(C)N=C(C2CCCCC2)c2ccc(C#N)cc2N(c2ccc(NCCN)cc2)C1=O
Nc1nccc(-n2ccc3ccncc32)n1
O=C(NC(Cc1cc(F)cc(F)c1)C(O)C1CC(OCc2ccccc2)CN1)C1CC(=O)N(Cc2cccc(F)c2)C1
COc1cc2ncnc(Nc3ccc(Br)cc3F)c2cc1OCCCN1CCNCCNCC1
Cc1nc(C)c(NC(=O)Nc2ccc(S(N)(=O)=O)cc2)nc1C
Cn1ncc2c(NC(=O)NC3CC(C)(C)Oc4cc(F)ccc43)cccc21
CC(NC(=O)c1cccnc1)C(=O)N1CCN(CCCOc2ccc(-c3noc(CC4CCCC4)n3)c(F)c2)CC1
Cc1ccc(S(=O)(=O)N(CCCCCCN2CCN(c3nsc4ccccc34)CC2)c2ccccc2)cc1
CC(C)C(=O)N(C)CC(=O)N1CCCC1B(O)O
CC[N+]12CCC(CC1)C(=C(c1ccccc1)c1ccccc1)C2
COc1ccccc1-c1nnc2sc(-c3ccc(N(C)C)cc3)nn12
CC(C)NC(=O)OCC(C)N(c1cc(Cl)ccc1CO)S(=O)(=O)c1ccc(Cl)cc1
O=S1(=O)c2ccc(F)cc2-c2ccc(N3CCN4CCC3CC4)cc21
CCOC(=O)C1(C)CCCC2(C)C3CCC4(C)CC3(CCC12)CC4=NOCCN1CCOCC1
N#Cc1cnn2c3cc(nc12)N1CC(CC1CO)OCC=CCOc1cccc(c1)N3
CC#Cc1cncc(-c2cc3c(cn2)cnn3-c2cccc(N3CCNCC3)n2)n1
COC(=O)c1ccc(Nc2nc(N)n(C(=O)c3c(F)cccc3F)n2)cc1
O=C(c1cccc(C(F)(F)F)c1Cl)N1CCn2c(nc(Cl)c2Cl)C1
O=C(NCCCCN1CCN(c2cccc(Cl)c2Cl)CC1)c1ccc(I)cc1
O=C(Cn1c(-c2ccccc2)nc2ccc(OCCCN3CCOCC3)cc2c1=O)NCC1CC1
CC(C)Oc1cc2c(cc1Nc1ncc(Cl)c(Nc3ccccc3S(=O)(=O)C(C)C)n1)C(=O)N(C1CCN(C(=O)CN(C)C)CC1)C2
CN1CCN(c2cc(-c3ccc(C#N)cc3)nc(N)n2)CC1
CC1C(=O)NC(Cc2ccc(O)c(C(C)(C)C)c2)C(=O)NCCCc2ccccc2OCCNC(C2CC2)C(=O)N1C
CC(C)C(NC(=O)c1ccc(C(=O)NS(=O)(=O)c2ccc(Cl)cc2)cc1)C(=O)N1C(C(=O)NC(C(=O)C(F)(F)F)C(C)C)CC2CCCCC21
CCc1cncc(-c2cc3c(cn2)cnn3-c2cccc(N3CCNCC3)n2)c1
COc1cc(C=C2N=C(N3CCCCC3)N(C(C)c3ccc(F)cc3)C2=O)ccc1-n1cnc(C)c1
CCCn1c(SCc2cc([N+](=O)[O-])ccc2OC)nc2cc(NC(=O)NC(C)(C)C)cc(C(=O)NC(C)(C)C)c21
Fc1cccc(COc2ccc(Nc3ncnc4sc(-c5ccco5)cc34)cc2Cl)c1
O=C(NCc1ccc(C(=O)N2CCCCc3ccccc32)c(Cl)c1)Nc1c(F)cccc1F
CCc1ncnc(-c2cc(F)c(C(=O)N3CCN(C4CCCC4O)CC3)c(F)c2)c1C#Cc1ccc(N)nc1
O=c1ccc2ccc(Cn3ccnc3)cc2o1
CCOC(=O)C1=C(C)N=c2sc(=Cc3ccc(OCC(=O)O)cc3)c(=O)n2C1c1ccc(SC)cc1
N=C(N)NCCCC1C(=O)N(C(=O)Nc2ccccc2)C1C(=O)O
COc1ccc(CCN(CCCc2cc(OC)c(OC)c(OC)c2)CCc2ccc3c(c2)OCO3)cc1OC
c1ccc(CC2CCN(CC3CSC4(CCCCCC4)S3)CC2)cc1
COCCNC(=O)CN(c1cc(OC)cc(OC)c1)c1ccc2ncc(-c3cnn(C)c3)nc2c1
O=C(Cc1ccncc1)NN=C1C(=O)Nc2c(Cl)ccc(Cl)c21
CC(C)(C)NC(=O)NC(=O)CN1CCC(Cc2ccccc2)CC1
Cc1ccc(C)c(Nc2c(Cl)cnc3ccc(Br)cc23)c1
C#CCN(CC#C)C(=O)C1(c2ccc3c(c2)CCO3)CC1CN
Nc1nc(Nc2ccc(C(O)CCCN3CCOCC3)cc2)nn1-c1ccccn1
CC1CCc2c(nc(CCCCN3CCN(c4ccc5ccccc5n4)CC3)n(N)c2=O)C1
COc1ccc(C(NC(=O)C(Cc2ccc(CN)cc2)NC(=O)C(F)(F)c2cccc(Cl)c2)C(=O)NC(C(=O)C(F)(F)F)C(C)C)cc1
Cc1cc(S(=O)(=O)Nc2nncs2)c(F)cc1Oc1ccc(Cl)cc1-c1ccnnc1
NS(=O)(=O)c1cc2ccc(O)cc2o1
COc1cc2c(cc1C(F)(F)F)C(C)CNCC2
COCCN(C)C1CCN(C(=O)Cn2cc(NC(=O)c3c(N)nn4cccnc34)c(-c3cc(Cl)ccc3OC(F)F)n2)CC1
O=C(CCCCCCc1ncc(-c2ccc(-c3ccc(Cl)cc3)cc2)o1)NO
CCCC1CN(Cc2c[nH]c3c2NC=NC3N)CC1O
Cc1c(-c2ccnc3ccccc23)cnn1-c1ccccc1
CCc1nn2c(C)cc(C)nc2c1Cc1ccc(-n2cc(CN3CC(O)C3)cn2)cc1
CCCCCC(=O)NC(CNC(=O)c1ccc2c(c1)C(=O)N(CCC1CCNCC1)C2)C(=O)O
Cc1cc(Cl)cc2c(C(O)c3cncn3C)c3c(C)n[nH]c3nc12
Cc1c(-c2cccnc2)n(CCCCCCCC(=O)OC2CC(NC(CCc3ccccc3)C(=O)O)C(=O)N(CC(=O)O)c3ccccc32)c2ccccc12
N#CN1CCC(NC(=O)c2n[nH]c3ccccc23)C1
CCCc1ccc(S(=O)(=O)N2CCCC2C(=O)Nc2cccc(SC)c2)cc1
COC(=O)C1=C(C)NC(=O)N(C(=O)NCCCN2CCC(C(=O)OC)(c3ccccc3)CC2)C1c1ccc(C)cc1
NC(=O)N1CCCc2cc(-c3cncc(C4CCCN4)c3)cnc21
COC(=O)C1=C(C)NC(C)=C(C(=O)NCCCN2CCC(c3ccccc3)(c3ccccc3)CC2)C1c1ccc2c(c1)OCO2
CC(C)CC1NC(=O)C(C)NC(=O)C(CC(C)C)N(C)C(=O)C2CCCN2C(=O)C(CC(C)C)NC(=O)C(CC(=O)O)NC(=O)CNC(=O)C(CCCNC(=N)N)NC1=O
CC1CCC(Cn2c(N3C(C)CN(C(=O)C4CC4)CC3C)nc3cc(-c4nc(=O)o[nH]4)nc(-c4cncc(Cl)c4)c32)CC1
NS(=O)(=O)c1ccc(CCNC(=O)C(CC2CCCCC2)NC(=O)C(CCCc2ccc(Cl)cc2)CC(=O)O)cc1
CN1N=C(N)c2cn(C3OC(COP(=O)(O)O)C(O)C3O)c3ncnc1c23
O=C(CCc1ccc(C(=O)NCC(NS(=O)(=O)c2cccc3ccccc23)C(=O)O)s1)NC1=NCCCN1
COc1ccccc1COCCCOc1ccc(N2C(=O)CNCC2COc2ccc3c(c2)N(CCCO)CCC3)cc1
Clc1cc(-c2nnn[nH]2)ccc1-c1ccc(-n2ccnc2)cn1
CC(C)N(C(=O)Oc1ccc(F)cc1)C1CN(C(=O)C2CCN(c3ccc(C#N)nn3)CC2)CC1c1ccc(Cl)cc1
CC1COCCN1c1nc(N2CCC(c3ccncc3)CC2)nc2nc(-c3ccc(N)nc3)ccc12
CCc1ncnc(-c2ccc(C(=O)N3CCn4c(COC)nnc4C3)c(F)c2)c1C#Cc1ccc(N)nc1
COc1cc(-c2cccnc2)cc2c1nc(C)c1c(C)nc(-c3cccnc3)n12
Cc1ccc2[nH]c(CCc3ccc(N)cc3)nc2c1
CC(C)COc1ccccc1CNC(=O)c1c2c(c(Cl)n1C)CC(C(F)(F)F)CC2
Cn1cc2c(cc1=O)OCCCCc1cc(Cl)ccc1Oc1ccc(CS(C)(=O)=O)cc1-2
CCC(CC)CNc1ncc2c(-c3ccc(CN4CCN(C)CC4)cc3)cn(C3CCC(O)CC3)c2n1
Nc1nc2c(c(=O)n(CC3CC3)c(=O)n2CC2CC2)n1S(=O)(=O)c1ccc(Cl)cc1
Cc1cc(CC(OC(=O)N2CCC(N3CCc4ccccc4NC3=O)CC2)C(=O)N2CCC(N3CCOCC3)CC2)cc(C)c1O
CCC1CN(C(=O)Nc2cc(C)cc(C)c2)c2ccccc2O1
c1cnc2c(c1)C(Cn1ccnc1)CCC2
CN(c1ccc([N+](=O)[O-])cc1OC1CCCC1)S(C)(=O)=O
CCS(=O)(=O)c1ccc2oc(-c3ccc4c(c3)C(O)C(O)C=C4)nc2c1
COC(=O)Nc1ccc(Nc2ncc(Cl)cc2-c2nc(C)nc(N)n2)cn1
Cc1nn(C)cc1NC(=O)C1C2CCC(CC2)C1C(=O)c1ccc(-c2cc[nH]n2)cc1F
Cc1cc(C(=O)O)nn1Cc1cc(Cl)cc2oc(C(C)C)cc12
FC(F)(F)c1ccccc1Oc1ccc(OCCN2CCCC2)cc1
CC=C1CN2CCC34c5cc(C(C)C6C(O)OCC7C6CC6c8c(c9ccccc9n8C)CC7N6C)c(OC)cc5N(C)C3C2CC1C4C(=O)OC
O=c1c2ccc(F)cc2sn1-c1cc(Cl)c(Cl)cc1Cl
C=CC(=O)Nc1cc2c(Nc3ccc(Br)cc3F)ncnc2cc1OCC1CNC(=O)O1
CNC(=O)c1cccc(Nc2ncnc(N3CC(Oc4ccc(C)cc4Cl)C3)n2)c1
CCC1CC(CC)c2cc3c(C(F)(F)F)cc(O)nc3cc2N1
COc1ccc2c(N(CCF)c3cc(OC)c(OC)c(OC)c3)n[nH]c2n1
CCCc1cc(N2CCNCC2)nc2sc(C(N)=O)c(N)c12
COc1ccccc1CNC(=O)Nc1ccc(-c2cn[nH]c2)cc1
CC1CN(C(=O)OC(C)(C)C)CCN1c1cnc2ccc(Sc3nnc4c(F)cc(-c5cnn(C)c5)cn34)cc2c1
O=C(c1cccc2ccccc12)N1CCC(N2CCC(Oc3ccc(S(=O)(=O)c4ccc5c(c4)OCO5)cc3)CC2)CC1
COCc1cc(OC)nc(N2CC3C(c4ccccc4F)(C2)NC(=N)N(C)S3(=O)=O)c1
NS(=O)(=O)c1cc(NC(=O)NC2C(O)OC(CO)C(O)C2O)c(O)c([N+](=O)[O-])c1
Cc1nc(-c2ccccc2)nc(Nc2ccc(C(=O)O)cc2)c1C
O=C(c1cccnc1)N1CCCN(C(=O)c2cc(Cc3n[nH]c(=O)c4c3NCCC4)ccc2F)CC1
O=C(c1ccccn1)C12Cc3cnn(-c4ccc(F)cc4)c3C=C1CCN(S(=O)(=O)c1cccc(Cl)c1)C2
N=C(N)NCCCc1cn(CC(=O)NC(CC(=O)O)c2ccccc2)nn1
CCC(C(=O)N1CCCCC1C(=O)OC(CCc1ccc(OC)c(OC)c1)c1cccc(OCC(=O)O)c1)c1ccc2c(c1)OCO2
COc1cc(N2CCCN(C(C)=O)CC2)ccc1-c1nc2snc(C3CCCCC3)c2c(=O)[nH]1
Cc1cc(C)cc(NC(=O)c2cccnc2SCc2ccnc(N3CCOCC3)c2)c1
N#CC1CC(N2CC(O)C2)CCC1n1cc(C(N)=O)c(Nc2ccc(S(=O)(=O)C(F)(F)F)cc2)n1
O=C(c1ccc(Cl)nc1)N1CCC(NS(=O)(=O)c2cc(S(=O)(=O)c3ccccc3)ccc2C(F)(F)F)CC1
CC1(Cn2cnc3ccc(C#N)cc32)CCCC2(CN(c3cnc(C4CC4)cn3)C(=O)O2)C1
CCOc1cccc2sc(NC(=O)c3ccc(S(=O)(=O)N4CCCCC4)cc3)nc12
Cc1ccc(C(=O)Nc2cccc(C(F)(F)F)c2C)cc1-c1ccc2nc(N(C)CCCN3CCOCC3)ncc2c1
Cc1cc(OCCCc2c(C(=O)NS(=O)(=O)CCNC(=O)c3ccc(C(F)(F)F)cc3)[nH]c3cc(Cl)ccc23)cc(C)c1Cl
O=C(CNc1ncnc2ccc(C(F)(F)F)cc12)NC1CN(C2CCC(C3CCCC3)CC2)C1
CCOc1ccc(C2(O)CCC(N3CCC(NC(=O)CNC(=O)c4cccc(C(F)(F)F)c4)C3)CC2)cn1
CCS(=O)(=O)N1CCC(c2nc(NC3CCCNC3)c(-c3nc4ccccc4s3)c(=O)[nH]2)CC1
O=C1Nc2c(ccc(F)c2F)C1(c1ccncc1)c1ccc(O)cc1
Cc1cc(-c2cn3ncc(C(N)=O)c(NC4CN(C(=O)C5(C#N)CC5)CC4C)c3n2)ccn1
COc1ccc(C2=NN(C3CCCCCC3)C(=O)C3CC=CCC23)cc1OCC1CC1
COC(=O)Nc1n[nH]c2cc(NC(=O)NC(C)c3ccc(Cl)nc3)ncc12
COc1cc(OC)cc(N(CCNC(C)C)c2ccc3ncc(-c4cnn(C)c4C)nc3c2)c1
COc1cc2c(cc1OC)CN(CCc1ccc(-n3nnc(-c4cc(OCc5cccnc5)ccc4NC(=O)c4cc(=O)c5ccccc5o4)n3)cc1)CC2
CC(C)c1nc(CN(C)C(=O)NC(CCCCN)C(=O)NC(CCC(Cc2ccccc2)NC(=O)OCc2cncs2)Cc2ccccc2)cs1
COc1cccc(C(=O)NCCCCN2CCN(c3ccc(Cl)cc3)CC2)c1
Nc1nc2c(NCc3ccccc3)cccc2n2c(=O)n(-c3ccccc3)nc12
CCc1cc(O)c(F)cc1-c1cc(NS(=O)(=O)C(C)C)c2cn[nH]c2c1
CCOC(=O)c1c(NC(=O)CN2CCN(C)CC2)sc(C(=O)Nc2ccccc2)c1C
FC1(F)CCC(Nc2nc(Nc3ccnc(-c4ccccc4)c3)nc(-c3cccc(C(F)(F)F)n3)n2)C1
O=c1[nH]c2ccccc2c(=NS(=O)(=O)c2ccc(Cl)cc2)n1-c1ccccc1
NC(=O)c1ccc2[nH]c(-c3ccc(C(O)c4ccncc4)cc3)nc2c1
N=C(N)c1ccc2[nH]c(-c3cc(C(CC(=O)O)C(=O)O)cc(-c4cccc(N)c4)c3O)nc2c1
O=C(O)c1ccc(Cn2cnc3cnc(C(=O)NCc4cccc(Cl)c4)cc3c2=O)cc1
COC1COC(=O)CCCC(C)C(OC)COC(=O)C(Cc2ccccc2)NC(=O)CC=CC1C
CCCN1CCc2cccc3c2C1Cc1cccc(OC(=O)CC)c1-3
CCNC(=O)c1ccc2nc(C)c3nnc(-c4ccccc4Cl)n3c2c1
Cc1ccc(-c2c(CN)c(CC(C)C)nc3ccc(CCCCC(=O)O)cc23)cc1
CCCCNc1nc(N)nc2ccc(Cc3ccc(CN4CC5(COC5)C4)cc3)nc12
COCC(C)n1c(-c2cc(C)c(=O)n(C)c2)nc2ccc(C3CCOCC3)cc21
CC(NC(=O)Cc1ccoc1)C(=O)NC1C(=O)N(C)N(C(C)C)C(=O)c2ccccc21
CNc1ccc2ccc(OCC3OC(n4cc(C5=CCN(C)CC5)c5c(N)ncnc54)C(F)C3O)cc2n1
COc1ccc(N2CC(CN3CCC(O)(c4ccc5c(c4)OC(C)(C)O5)CC3)OC2=O)cc1
COC(=O)c1ccc2[nH]c(C(CC(C)C)NC(=O)C(CC(=O)NO)CC(C)C)nc2c1
O=C1C(=O)C(Nc2ccncc2)C1NCCCCCCS(=O)(=O)N(OCCN1CCOCC1)C1CCC1
Cc1ccnc(C(C)C)c1-n1c(=O)nc(N2CC(C)N(C(=O)C3CO3)CC2C)c2cc(Cl)c(-c3c(N)cccc3F)nc21
COC(=O)c1ccc(OCC(O)CN(CCO)CCO)cc1
COc1ccc(-c2cc(F)c(F)cc2-c2ccc(S(N)(=O)=O)cc2)cc1OC
COc1nnc(-c2cc(C(=O)N3CC(F)(c4ccc(C#N)cc4)C3)c(C)cc2C2CCC2)[nH]1
CC(C)C(NC(=O)OC(C)(C)C)C(=O)N1CC2(CC1C(=O)NCCCCCC(=O)NO)SCCS2
CN1CCN(c2ccccc2C(=O)C=Cc2ccc(C=CC(=O)NO)nc2)CC1
O=C(O)c1csc(-n2nc(-c3cccc(C(F)(F)F)c3)cc2O)n1
CC(C)CC(NC(=O)c1ccccn1)C(=O)NC1COCC1=O
N#CCSc1nc(N)c(C#N)c(C2CCCCC2)c1C#N
Cc1cc(C)cc(N2C(=O)NC(=O)C(=Cc3ccc(-c4ccccc4)o3)C2=O)c1
Cn1cc(-c2ccc3c(c2)[nH]c2c(C(N)=O)cnc(NC(C4CCC4)C(F)(F)F)c23)cn1
c1cncc(Nc2ncc(-c3ccncn3)c(-c3ccco3)n2)c1
CC(NC(=O)C(NC(=O)OCc1ccccc1)C(C)C)C(=O)NC(CC(=O)O)C(=O)c1ncc(-c2c(Cl)cccc2Cl)o1
CC1=NC2(CC3(CCCOC3)Oc3ccc(-c4ccc(F)c(Cl)c4)cc32)N=C1N
CCN1CC(n2nccc2-c2cc(C(F)(F)F)ccc2Oc2ccc(S(=O)(=O)Nc3cscn3)cc2C#N)C1
Cc1ccnc(N2C(=O)CSC2c2c(F)cccc2F)c1
COc1cc(C)cc(OC)c1-c1cc(Cl)cc(C(CC(=O)O)c2nnc(C)o2)c1
NCCCCCCCCCCNc1c2c(nc3ccccc13)CCCC2
CC(c1ccc(Br)cc1)N1CCC(CC(N)=O)(c2ccc(F)cc2)OC1=O
Cn1c2c(c3ccccc31)CCNCC2
CC(C)C(C)(CO)NC(=O)c1cc(Cc2ccc(F)cc2)c(Cl)cn1
O=C1CCc2c(Oc3ccc4c(c3)CC(NC(=O)c3cc(CN5CCOCC5CO)cc(C(F)(F)F)c3)CC4)ccnc2N1
CC1(C)C(C(=O)c2cn(CC3CCCO3)c3ccccc23)C1(C)C
CCCC1(CCC)CC(NC(=O)Nc2cccc3c2ccc(=O)n3C)c2cccc(F)c2O1
CCCc1nc2ccc(NC(=O)N3CCOCC3)cc2c(=O)n1Cc1ccc(-c2ccccc2S(=O)(=O)NC(=O)OCCC(C)C)cc1F
Cc1nn(CCN2CCCC2)c(C)c1CC(=O)NCc1ccc(F)cc1Cl
O=C(c1ccc(Oc2ncccc2-c2ccncn2)cc1)c1nc2ccccc2[nH]1
Cc1ncn2c1Cn1ccnc1-c1cc(Br)ccc1-2
COC(=O)C(C)(C)Cn1c(=O)cc(Nc2cccc(C(F)(F)F)n2)n(Cc2ccc(Cl)cc2)c1=O
Cc1cc(C)c(NC(=O)Nc2cc3ccccc3cc2C(=O)NC(C(=O)O)C2CCCC2)c(C)c1
CS(=O)(=O)Cc1cccc(Nc2nccc(Oc3ccc4c(C(=O)Nc5cccc(C(F)(F)F)c5)cccc4c3)n2)c1
Cc1ccc(C(=O)Nc2cc(C(C)(C)C)on2)cc1-n1cc(-c2cncc(N3CCN(CC(C)C)CC3)c2)nn1
CC(NC(=O)C1(NC(=O)C(F)(F)F)CC1)c1ncc(-c2cc(Cl)cc(Cl)c2OCC(F)F)cc1F
Cc1cn(C2(CNC(=O)c3cccc(Cl)c3Cl)CCC(F)(F)CC2)cn1
Cc1ccc(NC(=O)c2cccc(C(F)(F)F)c2)cc1-n1cc(-c2cccnc2)cn1
COc1ccc(Br)cc1-c1csc(Nc2ccc(-n3cnc(C)c3)c(OC)c2)n1
COc1ccc2ccc(=O)oc2c1C(C=Cc1ccc(C(F)(F)F)cc1)=NNC(N)=O
CCNC(=O)c1ccc(C)c(N2Cc3nc(NC(C)C)sc3C2=O)c1
O=C(CCCC(CCC(=O)Nc1ccccc1)Cc1ccccc1)NO
OC1CC2(n3cnc4c(NC5CCCCC5)nc(Cl)nc43)CC2C1O
Cc1ccc(C(=O)NCC2CC2)cc1-c1ccc2c(c1)NC(=O)C2(C)C
CCOc1nc(Nc2ccc(S(N)(=O)=O)cc2)nc(N)c1C=O
Oc1ccc(-c2cc(-c3ccccc3)c(-c3ccc(O)cc3Cl)s2)c(Cl)c1
CC(=O)C1=NN2c3cc(Cl)ccc3OCC2C1(CCCN1CCN(C(C)=O)CC1)c1ccccc1
c1ccc(-c2c(-c3ccc4[nH]ncc4c3)nc3ncccn23)cc1
FC(F)(F)c1ccccc1-c1nc(Nc2ccncc2)c2ccccc2n1
CC(=O)c1ncc(CNC(=O)C2C(C(=O)NCCCCN3CCCC3)C3C=CC2C32CC2)o1
COc1cc(C(O)c2ccc(-c3nc4cc(C(N)=O)ccc4[nH]3)cc2)cc(Br)c1OC
COCc1ccc(-c2cc3c(cc2F)ncc2c3n(C3CC(O)C3)c(=O)n2C)cn1
Cc1noc(C)c1CCC1CCN(S(=O)(=O)CC2(N(O)C=O)CCN(C(=O)C3CCC3)CC2)CC1
COc1cccc(-n2nnc(-c3ccccc3NC(=O)Nc3ccc(N=C=S)cc3)n2)c1
COc1ccc(-c2cc(N3CCn4ccnc4C3)nc(C=Cc3nc(N(C)C)c4ccccc4n3)n2)cc1OC
CCc1ccc(C2=NOC(C)(C)C2=O)cc1-c1cnc(NC(=O)c2c(F)cccc2F)cn1
O=C(NCc1ccc([S+](O)c2cc(F)cc(F)c2)cn1)c1cc2ccncc2o1
NCCNc1nonc1C(=NO)Nc1ccc(F)c(Br)c1
CCC(C)c1ccc(NC(=O)C2CCCN(c3ncccn3)C2)cc1
COc1cc(CCNCc2cccc3c2OCO3)c(OC)cc1Br
Cc1cn(C2C=CC(COP3(=O)OCc4cc(C(C)(C)C)ccc4O3)O2)c(=O)[nH]c1=O
Cc1c(F)c(Oc2cccc(C(=N)N)c2)nc(Oc2ccc(N(C)C)cc2C(=O)O)c1F
CNC(=O)C(NC(=O)c1ccc(-c2cccc(CNC(=O)c3ncccc3C)c2)o1)C1CCCCC1
CC(=O)N1Cc2cc(S(=O)(=O)C3CC3)ccc2C1C(=O)Nc1ccc(C(O)(C(F)(F)F)C(F)(F)F)cc1
Cn1cnc2nc(N3CCCC(N)C3)n(Cc3cc(F)ccc3C#N)c(=O)c21
Cc1nnc2c(Cl)cc(-c3cn(C)nc3Cc3ccccc3)nn12
Cc1c(Oc2ccc(C=C3SC(=O)NC3=O)cc2)ncnc1OC1CCN(C(=O)OC(C)(C)C)CC1
CCCCc1oc2ccccc2c1Cc1ccc2c(I)c(O)ccc2c1
CCN(c1ccccc1)c1nc(C)nc(C(=O)c2c(C)cc(C)cc2C)c1C
CCC1(O)CC(=O)OCc2c1cc1n(c2=O)Cc2c-1nc1ccccc1c2C=O
CC1CN(c2sc(C(F)(F)F)nc2-c2nc3ccccc3[nH]2)CCN1C(=O)Cc1cccc(-n2nccn2)c1
O=C(Nc1ccc(CNc2nc(N3CCC3)nc3ccccc23)cc1)c1ccc(F)cc1
O=C(C1CC1c1ccc(C(F)(F)F)cc1)N1CCN(S(=O)(=O)c2cc(-c3ncon3)cc(C(F)(F)F)c2)CC1
NC1CN(c2ccc(C(=O)Nc3ccc(OC(F)(F)Cl)cc3)cc2-c2cncc(F)c2)CC1O
CCn1nc(-c2cccc(-c3ccc(F)cc3O)c2)cc(NC(=O)Nc2c(Cl)cncc2Cl)c1=O
Cc1c(C(=O)N2CC(N3CCC(F)(F)C3)C2)cnn1-c1nc2cc[nH]c2c(=O)[nH]1
COC(=O)c1cc(F)c(S(=O)(=O)N2CCN(S(=O)(=O)c3ccc4c(c3)OCCO4)CC2)cc1F
COc1cc(NC(=O)c2ccc(-c3ccccc3)cc2)ccc1C(=O)NCCN1CCN(Cc2ccccc2)CC1
COC(=O)CCCCCCC(=O)Nc1cccc(OS(=O)(=O)C2CC3OC2C(c2ccc(O)cc2)=C3c2ccc(O)cc2)c1
CC1=C(N2CC(=O)C3(CCN(CC(O)c4ccc5c(c4C)COC5=O)CC3)C2=O)COC1=O
NC(=O)C(=O)C(Cc1ccccc1)NC(=O)c1cccnc1-n1ccc(-c2cccc(C(F)(F)F)c2)n1
CCOc1cc(C(C)(C)C)ccc1C1=NC(c2ccc(Cl)cc2)C(c2ccc(Cl)cc2)N1C(=O)N1CCN(CC#Cc2cccc3c2CN(C2CCC(=O)NC2=O)C3=O)CC1
OC1COc2c(Cl)ccc(Nc3cc(-c4ccc(C(F)(F)F)cc4)ncn3)c2C1
O=C1CCC(COc2ccc3c(c2)C(O)(C(F)(F)F)c2ccccc2-3)N1
CC(C)N1CCC(C(=O)Nc2c(OCCCOC3OC(CO)C(O)C(O)C3O)cccc2OCc2cc(-c3ccc(Cl)s3)on2)CC1
CC=CC1=C(CO)C(=O)C2OC2(CC=C(C)C)C1=O
CN(CC(=O)NS(=O)(=O)c1nc2ccc(OCCO)cc2s1)C(=N)N
O=C(O)C(CC(=O)C1(S)CCCCC1)Cc1ccc(Br)cc1
CN1C(=O)N(c2ccnc(F)c2)CC1C(=O)NCc1cccc(C(F)(F)F)c1Cl
O=C(c1ccc(Oc2ncccc2C2CCCC(O)C2)cc1)c1nc2ccccc2[nH]1
N=C(N)SCc1[nH]c(=O)[nH]c(=O)c1Cl
c1csc(CCCCN2C3CCC2c2c([nH]c4ccccc24)C3)c1
O=C(Nc1cn(C2CCOCC2)nc1C(F)(F)F)c1cnc2ccc(NC3CCCNC3)nn12
CCC(=O)Nc1cc(-c2c(C3CC3)n[nH]c2C)cc2[nH]ncc12
COc1ccc(-c2cc(OCCCCCC(=O)NO)c3ncnc(C)c3c2)cn1
COc1ccc2[nH]c(-c3ccccc3)c(C=C3Oc4cc(O)cc(O)c4C3=O)c2c1
Cc1cc(O)cc(C)c1CC(N)C(=O)NC1CCNc2ccc(Cc3cc4ccccc4o3)cc21
COc1ccc(C(=O)C2C(=O)C(=O)N(c3ccc(-c4cc(C)no4)cc3)C2c2ccccc2OC)cc1
CCOc1ccc(N2C(=O)CC(NCCNc3ccc(C(=O)c4cccs4)cc3)C2=O)cc1
Cc1c(C)n(C(=O)N2CCCCC2)oc1=O
OC(CN(Cc1cccc(OC(F)(F)C(F)F)c1)c1cccc(OCc2cccc(OC(F)(F)F)c2)c1)C(F)(F)F
Cc1csc2c1-n1cccc1C2=NOCCC1CCCN1C
Cn1c(=O)c2c(nc(SCc3cccc(Br)c3)n2C)n(C)c1=O
N=C(N)c1ccc(NC(=O)NCC(=O)NC(c2ccccc2)c2ccccc2)cc1
Cc1ccc(-c2nnc(CSc3nc(C)nc4sc(C)c(C)c34)o2)cc1
CCN1CCN(c2ccc(Nc3ncc(F)c(-c4cnn(C5CCCC5)c4)n3)cc2F)CC1
CCc1ncnc(-c2ccc(C(=O)N3CCN(C4CC4)CC3)c(F)c2)c1C#Cc1ccc(N)nc1
O=C(NO)c1ccc(NC(=O)C2(c3ccc(-c4ccc(OCc5ccccc5)nc4)cc3)CCCC2)cc1
COc1ccc(C2=NNC(=O)C2(C)C)n2cc(C(F)(F)F)nc12
O=C(Cc1ccccc1)Nc1ccc(-c2nnc3n2-c2cccnc2Nc2ccccc2-3)cc1
CCOc1nc(NC(=O)Cc2cc(OC)c(S(C)(=O)=O)cc2OC)cc(N)c1Cl
CCNC(=O)c1ccc(-c2c(C)nc3c(OCc4ccccc4)cccn23)cn1
O=C(O)COc1cccc(CCCN(CCC(c2ccccc2)c2ccccc2)C(=O)c2ccccc2)c1
CC(=O)NC(C)c1ccc(OC2CCN(c3ccnc(N4CCOC(C)C4)n3)C2)cc1
NC1CCCC(C(=O)Nc2ccc3[nH]nc(Nc4cccc(C(F)(F)F)c4)c3c2)C1
O=C(Nc1ccc(Cl)c(C(F)(F)F)c1)Nc1ccc(Oc2ccnc3[nH]c(=O)[nH]c23)c2ccccc12
COc1ccc(OC)c(Nc2cc(Nc3ccc(F)cc3)ncn2)c1
C=C(c1ccccc1)C12CCCC1CC(CCCCCCCC)=C2c1ccccc1
CN1CCN(CC(C=Cc2ccccc2)N2CCN(c3ncc(C(=O)NO)cn3)CC2)CC1
COC1CC(CNc2n[nH]c3cc(NC(=O)NC(C)c4ccccc4)ncc23)C1
Oc1ccc2c(c1)OC(c1ccccc1)C1=C2COc2cc(O)ccc21
FC(F)(F)c1ccccc1-c1cc2cn[nH]c2cc1Cl
CCCCN(CCCC)C(=O)c1nn(-c2ccc(O)cc2C(=O)N2Cc3ccccc3CC2CO)c(C)c1Cl
CCN(C)c1ncnc(N2CCC(Oc3ccc(C(C)NC(C)=O)cc3)C2)c1Cl
CC(Nc1nccc(N2C(=O)OCC2C(C)C)n1)c1cn(-c2ccccc2)nn1
COc1ccc(OCC(=O)Nc2ccc(-c3nc4cc(Cl)ccc4o3)cc2)cc1
CCC(NC(=O)c1cc(C(=O)N2CCCC2C)n2c1COCC2)c1ccc(C(F)(F)F)s1
CCC(C)C(C(CC(=O)N1CCCC1C(OC)C(C)C(=O)NC(Cc1ccccc1)c1nc(C(=O)NCCc2ccc(N)cc2)cs1)OC)N(C)C(=O)C(NC(=O)C(C(C)C)N(C)C)C(C)C
CCSC1=NC2(CCN(C(=O)NC3CCCCC3)CC2)N=C1c1ccc(C)cc1
Cc1c(C(=O)N2CCc3nc(-c4ccccc4Cl)sc3C2)cnn1-c1nn2cccc2c(=O)[nH]1
O=C1NC(=O)C(CCC(=O)N2CCN(c3cccc(Cl)c3)CC2)(c2cccnc2)N1
Clc1ccc(OCc2nc(-c3ccccn3)no2)c(Br)c1
CNC(=O)c1ccc(-c2cc(Cl)cc(Cl)c2Cl)c(N)n1
CCCc1ccc2c(Br)c(OC(=O)N(C)C)ccc2c1
COc1cc(C=NNC(=O)c2sc(N)nc2C)cc(OC)c1OC
COc1ccc(-c2[nH]cnc2-c2cc(OC)c(OC)c(OC)c2)cc1
CCNC1=NC2C(OC(C(O)CC)C(O)C2O)S1
C#CC(CC(=O)OCC)NC(=O)CCC(=O)Nc1ccc(C(=N)N)cc1
Cn1cc(-c2ccncc2)c(-c2ccc(OCc3cc(OCCOCCOCCOCCF)c4ccccc4n3)cc2)n1
CC1CN(c2ccc(C#N)c(C(F)(F)F)c2)C(C)CN1C(=O)Nc1ccc(N)nc1
CC(c1ccc2c(c1)[nH]c1ccccc12)n1ccnc1
COc1cc2c(Oc3ccc(NC(=O)Nc4ccc(C(F)(F)F)cc4Cl)cc3)ccnc2cc1OCCCCCCC(=O)NO
COc1ccc2c(-c3nc4ccccc4cc3C#N)c[nH]c2c1
NC(=O)c1cc(-c2cc(CN3CCOCC3)co2)nc2c1[nH]c1cc(N3CCOCC3)ccc12
Cc1cccc(N2CCN(C(=O)CCCn3c(=S)[nH]c4cc5c(cc4c3=O)OCO5)CC2)c1C
COc1ccccc1N1CCN(CCCCOc2ccc3ccc(=O)[nH]c3c2)CC1
CCCCCCNC(=O)c1cn(CCCCC)c2ccc(Br)cc2c1=O
CCCN1CC(=O)C(NC(=O)C(Cc2ccccc2)NC(=O)OCc2ccccc2)CC1=O
CNC(=O)c1cc(C)nc(-c2ccn3c(-c4cccc(NC(=O)NCC(F)(F)F)c4)cnc3c2)n1
CCOC(=O)CN1CCCCC1CCNc1nccc2oc(Cc3cc(Cl)ccc3-n3cncn3)nc12
Fc1ccccc1Oc1cccc(F)c1C1CCNCC1
OCCC1CN(C2CCSCC2)CCN1C1CCCC1
Cc1n[nH]c(C)c1-c1nc(NC(C)(C)CCN(C)C)c2ccncc2n1
Nc1ccccc1NC(=O)CCCCCNC(=O)c1ccc(C(F)F)cc1
Cc1ccc2c(N3CCCN(C)CC3)nc(-c3ccccc3C)cc2c1
CCC(C)C1NC(=O)CSCC(C(=O)O)NC(=O)C(CC(=O)O)NC(=O)CNC(=O)C(CCCN=C(N)N)NC1=O
CC(=O)C=C1CN2CCC1CC2
Cc1ccccc1C(=O)c1cn(-c2ccc(C(C)C)cc2)nn1
Cc1nc2cccnc2n2c(-c3cc(OCC4(O)CC4)ccc3Cl)nnc12
Cc1nn(-c2ccc(C#N)c(Cl)c2)c(C)c1Cc1ccc(C(N)=O)cc1
CCOc1ccccc1C1CC(O)C(=O)N1Cc1ccc(OC(F)(F)F)cc1
O=c1c2cccn2c2c(F)cccc2n1CCN=C(S)Nc1ccc(Br)cn1
CC(C)c1ccnc(-c2nc3nc(C(=O)O)nc(NC(C)C4CCC4)c3n2Cc2ccc(C(F)(F)F)cc2)c1
CS(=O)(=O)Nc1ccc2c3c(ccc2c1)OC(c1cc(F)c(F)cc1F)C(N)C3
CC(Nc1nccc(N2C(=O)OCC2C(C)O)n1)c1nc(-c2ccc3c(c2)OC(F)(F)O3)no1
COCC#Cc1cncc(-c2ccc3c(c2)C2(COC(N)=N2)C2(COC2)CO3)c1
CCCCC(=O)NC(CCCNC(=N)N)C(=O)NC(Cc1ccccc1)C(=O)NC(Cc1ccc(O)cc1)C(=O)NC(CCCNC(=N)N)C(=O)NC(C(=O)NC(CCCCN)C(N)=O)C(C)CC
CC(C)Nc1cc(Cl)cc2c1[nH]c1cnc(NCc3ccccc3)cc12
CN(C)C(C)(C)CNc1nc(-c2ccncc2)nc2cnccc12
Cn1ncc(NC(=O)c2nc(-c3ccccc3F)ccc2N)c1N1CCCC(CN)C1
CCCN(C(=O)CCNC(=O)Cn1cnc2ccccc2c1=O)c1cccc(C)c1
COc1ccc(CCN2CCC(CCc3ccccc3OCCF)CC2)cc1
CNC(=O)CCC#Cc1cn2c(-c3ccc(C(=O)NC4CC4)cc3)cnc2c(NCC(C)C)n1
CNC(=O)Oc1ccc2c(c1)C13CCCCC1C(C2)N(C)CC3
CN(C)C1CCN(c2ccc3c(C(=O)NCC4CCC(F)(F)CC4)c(Cl)ccc3n2)C1
O=C(O)CC1CCc2c1[nH]c1ccc(OCc3ccc(C4CCC4)c(C(F)(F)F)c3)cc21
COc1ccc(CC(=O)O)cc1-c1ccc(F)c2c1CN(C(=O)CC(C)(C)C)CC2
Cc1cc2cnc(Nc3ccc(N4CCNCC4)cc3)nc2n(C2CCCC2)c1=O
COc1cccc2c(C(=O)NC3C4(C)CCC(C4)C3(C)C)c(C)n(CCN3CCOCC3)c12
COc1ncc(N2CCc3ncnc(OC4CCN(C(=O)c5ccon5)C4)c3C2)cc1C
O=C(Nc1ccccc1N1C=CC=CC=C1)c1ccc([N+](=O)[O-])o1
CSc1nc(N)c2ncn(C3OC(COP(=O)(S)OP(=O)(O)C(Cl)P(=O)(O)OP(=O)(S)OCC4OC(n5cnc6c(N)nc(SC)nc65)C(O)C4O)C(O)C3O)c2n1
CCC1(OC(=O)CNC(=O)CCC(=O)O)C(=O)OCc2c1cc1n(c2=O)Cc2cc3c(ccc4oc(C(C)C)nc43)nc2-1
O=C(NCCCN1CCCCCC1)c1ccc2c(c1)sc1nc(-c3ccccc3)cn12
CCOC(=O)CCCn1c(=O)[nH]c(=Nc2ccc(OC(C)C)c(Cl)c2)n(Cc2ccc(Cl)cc2)c1=O
O=S(=O)(c1ccccc1)n1ccc2c(N3CCN(Cc4ccccc4)CC3)cccc21
CC(C)CC(NC(=O)OC(C)(C)C)C(=O)NC(CO)C(O)C1CC1C(=O)N(C)C
O=C(NCCOc1ccccc1)c1cnc(N2CCN(C3CCN(Cc4ccc(F)cc4)CC3)CC2)c(Cl)c1
CCOC(=O)C1CCN(C(=O)CCC(=O)N(CC(C)(C)C)c2ccc(Cl)cc2Cc2ccccc2Cl)CC1
CCCC1N(C(=O)c2cnccc2C(F)(F)F)CCCC1(Oc1ccc(C(F)(F)F)cc1)C(=O)N1CCC(Oc2cncnc2)CC1
CCn1cc(-c2ccnc3[nH]c(-c4ccc(CN5CCOCC5)cc4)cc23)c(-c2ccc(NC(=O)Nc3ccccc3)cc2)n1
CC(=O)Nc1ccc(N(CC2CCCN2)C(=O)C(C)Oc2ccccc2)cc1
O=C(O)CCCCC1(c2ccccc2)CCCN(C(=O)Nc2ccc(Cl)cc2)C1
Cc1sc2nc(CCCCN3CCN(c4ccccc4)CC3)[nH]c(=O)c2c1C
CNc1ccccc1C(=O)OC1C(C)=CC23C(=O)C(C=C(CO)C(O)C12O)C1C(CC3C)C1(C)C
N=C(N)c1cccc(OCCC(=O)Nc2ccc(-c3ccccc3S(N)(=O)=O)cc2)c1
CCNc1nc2ccc(OC)cc2cc1Cc1c(=O)[nH]c(CNS(C)(=O)=O)c2cc(OC)c(OC)cc12
COc1ccc(-c2nc3c(NCC4CCCNC4)c(Cl)cnc3[nH]2)cc1
CCNCC(CC)N1C(=O)C(CC(=O)O)CC(c2cccc(Cl)c2)C1c1ccc(Cl)cc1
Cc1cccc(OCc2cncc(-c3cc4c(cc3F)N(C)C(=O)CC4)c2C)n1
FC(F)(F)c1cc(COCC2(c3ccccc3)CCCCNC2)cc(C(F)(F)F)c1
COc1ccc(C=CC(=O)OC2CC3(C=CC(=O)O3)OC2c2ccccc2)cc1
COc1cccc(CCCc2nc(N)c3nn(-c4ccccc4)cc3n2)c1
CC1CCCN1CCc1cc2cc(C(=O)c3cccc(F)c3)ccc2o1
CNC(=S)NN=C(c1ccccc1)c1ccccn1
COc1c(C)cnc(Cn2cc(-c3ccccc3)c3c(Cl)nc(N)nc32)c1C
O=C(NC1CCCCC1)c1ccc2c(=O)n(CC3CCCO3)c(=O)[nH]c2c1
O=C(O)c1ccc(C(F)(F)F)cc1-c1ccc2c(c1)OCC(Cc1ccccc1)C2O
O=C(Nc1nc(-c2cccc(C(F)(F)F)c2F)cs1)c1cnc(N2CCCC(C(=O)O)C2)c(Cl)c1
CCc1nnc2n1CCN(C(=O)CC(N)Cc1cc(F)c(F)cc1F)C2
Cc1cccnc1-c1cc(N2C3CCC2C(NS(C)(=O)=O)C3)ncc1Cl
O=C(NCCc1cc2c(-c3cnn4ncccc34)ccnc2[nH]1)C1CCCN1C(=O)C1=CCCC1
Nc1n[nH]c2cccc(-c3ccc(NC(=O)C4(C(=O)Nc5ccc(F)cc5)CC4)cc3)c12
CC12Cc3cnn(-c4ccc(F)cc4)c3C=C1CCC2C(O)c1ccsc1
CCc1nn(Cc2cccc(C)n2)c2cccc(NC(=O)c3cnc4cc(OCCN5CCN(C)CC5)ccn34)c12
Cc1cccc(C)c1-c1cc2cnc(N)nc2nc1NC(=O)NC(C)(C)C
CNC(=O)c1cc(Nc2ncnc(N3CC(Oc4ccc(F)cc4)C3)n2)ccc1F
Cc1cc2ccc1C(C)COC(=O)Nc1ccc(-c3ccnn3C)c(c1)CN(C)C(=O)C2Nc1ccc2c(N)nccc2c1
O=C(Nc1cc(-c2ccc(Cl)cc2)n[nH]1)C1Cc2ccccc2C1
N#CN1CCOC(C(=O)Nc2cc(-c3ccc(Cl)cc3)ncn2)C1
COc1ccc2cc(C(=O)c3cc(OC)c(OC)c(OC)c3)ccc2n1
Cc1ccc(Nc2nc(-c3ccccc3)nc3ccccc23)cc1
COc1cc(CN2CCNC(=O)C2CC(=O)NCCc2ncccc2C)cc(OC)c1
Clc1ccc(Oc2cncc(C3=CC4CNCC(C3)C4)c2)cc1
COc1cc(Nc2nccc(-n3cc(C)c(CN4CC(O)C4)c3)n2)cc(OC)c1OCC(=O)N1CCCC1
Cc1cc(N(C)CCN(C)C)nc2ccc(NC(=O)CCc3ccc(OC(F)(F)F)cc3)cc12
CCCCc1[nH]c2ccc3c(c2c1C(=O)OCC)CN1CCc2cc(SC)ccc2C1O3
CCCC(C)COc1ccc(C(NC(=O)C(C)c2ccccc2)C(=O)NCc2ccncc2)cc1
COCC(O)Cn1cc(-c2ccc3cnc(Nc4ccc(C(=O)N5CC(OC)C5)cc4OC)cc3c2)cn1
COC(=O)c1ncccc1Cc1n[nH]c(=O)c2c1CCCC2
CC(C)CC(C=O)NC(=O)C(CC(=O)CCCCc1ccccc1)CC(C)C
CC(=O)N1CCC(Oc2ccc3oc(-c4cc5cccn5cn4)cc(=NO)c3c2)CC1
COc1cccc(C=Nn2c(-c3ccco3)nc3ccccc3c2=O)c1
COc1cc2ncnc(Nc3ccc(F)c(Cl)c3)c2cc1OCCCn1c([N+](=O)[O-])cnc1C
O=C(O)Cn1c2c(c3ccc(Cl)cc31)CCN(Cc1ccccc1)C2=S
Cc1ccc(C(SCCN)(c2ccccc2)c2cccc(C(N)=O)c2)cc1
COC1CC(C(S)=NCCc2ccccn2)N(C(=O)NCc2ccc(C(=O)N3CCCCc4sccc43)cc2Cl)C1
COc1cc2c(cc1Nc1ncc(Cl)c(Nc3ccccc3S(=O)(=O)C(C)C)n1)CN(C)CC2
Cn1cc(-c2cc(C(N)=O)nc3cc(CN4CCC(F)(F)CC4)ccc23)cn1
CC(C)SC(=O)N1CCC(Oc2cc(N3CCc4cc([S+](O)CCO)ccc43)ncn2)CC1
CC1CCCN1CCc1ccc(-c2ccc(S(=O)(=O)NC3CCC3)cc2)cc1
Cc1ccc(-c2nccc3[nH]c(-c4n[nH]c5ccc(-c6cncc(N)c6)nc45)nc23)s1
O=C(NC1(C(=O)NC(Cc2ccccc2)C(=O)NCCCN2CCOCC2)CCCC1)c1cc2ccc(Cl)cc2s1
CC(CC(=O)O)c1ccccc1-c1csc(-c2ccccc2OCc2ccccc2)c1
CCC(C)C(N)C(=O)OC1c2cc3c(cc2C(c2cc(OC)c(OC)c(OC)c2)C2C(=O)OCC12)OCO3
COCn1ccc2cc(C3=NCC(c4cc(OC)c(OC)c(OC)c4)O3)ccc21
CCNC(=O)c1cccc(NC(=O)Nc2ccc(-c3ccnc4[nH]cnc34)cc2)c1
COC12CC3CC(C1)C(NC(=O)C(C)N1CCN(c4ccc(C(F)(F)F)cn4)CC1)C(C3)C2
CCS(=O)(=O)c1ccc(CC(=O)Nc2cc(-c3cccnc3OCC(F)(F)F)cs2)cc1
CCS(=O)(=O)c1ccc(NC2CC2)c(-c2cn(C)c(=O)c3[nH]ccc23)c1
Cc1cc(-c2cc(Cl)cnc2Oc2ccc(C(=O)c3nc4ccccc4[nH]3)cc2)ccn1
CC(C)(C)C(N)C(=O)N1CCCC1
CCCn1c(=O)c2[nH]c(-c3ccc(COC(=O)Nc4ccccc4)cc3)cc2n(C)c1=O
COC(=O)NC(C)CNc1nccc(-c2nc(C3(C)CC3)[nH]c2-c2cc(C)cc(NS(C)(=O)=O)c2F)n1
CC(C)(O)C1CCC(Nc2nccc(-n3ccc4c(OCCCS(C)(=O)=O)cccc43)n2)CC1
O=C(NO)C1(S(=O)(=O)c2ccc(N3CCN(c4ccc(C(F)(F)F)cc4)CC3)cc2)CCN(C2CC2)CC1
COC(=O)c1cc2c(cc1CS(C)(=O)=O)-c1cn(C)c(=O)c3[nH]cc(c13)CN2c1ncc(C#CCN)cc1F
CCCCCCSc1ccc(C(=O)CCN2CCN(S(=O)(=O)CC)CC2)c(Cl)c1Cl
O=C1c2ccc(Cl)cc2C(=O)N1CCCCN1CCN(c2cccc3sccc23)CC1
CCC1=CC2CN(CCc3c([nH]c4ccccc34)C(C(=O)OC)(c3cc4c(cc3OC)N(C)C3C(O)(COC(=O)c5ccccc5)C(OC(C)=O)C5(CC)C=CCN6CCC43C65)C2)C1
Nc1nc2ccccc2nc1CNc1ccc(CN2CCCCC2)cc1
COc1cc(Sc2c[nH]c3ccc(-c4ccoc4)cc23)cc(OC)c1OC
COc1cc(C(=O)c2cn(-c3cccc(C)c3)cc2-c2ccc([N+](=O)[O-])cc2)cc(OC)c1OC
CC(Nc1c(C(N)=O)cnc2ccc(C#N)cc12)c1ccc(Cl)cc1
Cc1cccc(S(=O)(=O)NCCCCN2CC=C(c3c(C)[nH]c4ccc(Cl)cc34)CC2)c1
CC(C)Cc1ccc(C(C)c2nc3cc(-c4nnn[nH]4)ccc3n2Cc2ccccc2Cl)cc1
NCCCCCOCC1OC(OCCc2c[nH]c3ccccc23)C(OCc2ccccc2)C(OCc2ccccc2)C1OCc1cccnc1
Fc1cccc(-c2ccc(Cc3ccncc3)cc2)c1
Cc1ccc(-c2cc(-c3ccsc3)ccc2OCc2ccccc2)n1-c1cccc(C(=O)O)c1
CN1CCN(CC(NC(=O)CC2CNC(=O)c3cc(-c4cc(Cl)ccc4F)cn32)C2CCCCC2)CC1
Cn1nc(-c2ccc(N3CCN4CCCC4C3)cc2)ccc1=O
CC(C)(C)N(CCO)C(=O)CNC(=O)c1cc2cc(Cl)ccc2[nH]1
CC(=O)N1CCc2c(n(C)c3cc(-n4ccc(OCc5ccc(F)cn5)cc4=O)ccc23)CC1
COc1ccc(C2(C)NC(=O)N(CC(O)CN3CCN(c4ccccc4C#N)CC3)C2=O)cc1
O=S(=O)(NCCCCCCc1ccc(-c2cccnc2)cc1)c1cccc2cnccc12
CC(c1nc2c(cnn2C2CCOCC2)c(=O)[nH]1)N1CC(c2ccccn2)C1
CCc1nnc2sc(-c3ccc(NC(=O)c4ccco4)cc3)nn12
COc1ccc(C(=O)NC(CC(=O)O)c2ccc(C)cc2)nc1-c1ccccc1C
CC(C)(O)CCOc1cnc(N2CCC(c3nc4c(c(C5CCC(F)(F)CC5)c3C(F)c3ccc(C(F)(F)F)cc3)C(O)CC(C)(C)C4)CC2)nc1
CC(Nc1ncnc(N)c1C#Cc1cccnn1)c1nc2cccc(Cl)c2c(=O)n1-c1ccccc1
NS(=O)(=O)c1ccc(NC(=S)NN=C2C(=O)Nc3ccc(Cl)cc32)cc1
CC1COCCN1c1nc(N2CCOCC2C)c2ccc(-c3ccc(CN)cc3)nc2n1
O=S(=O)(Nc1ccc(F)c(C#Cc2cnc3[nH]ncc3c2)c1F)c1cccc(F)c1
CC(C)Oc1cccc(F)c1C1CC(F)(F)C(=O)N1Cc1ccc(OC(F)(F)F)cc1
Oc1c(Br)cc(C=NNc2c(Cl)cncc2Cl)cc1Br
O=C(CC1CN(C(=O)NCc2ccccc2)CCN1c1ccnc(-n2ccnc2)n1)NCc1ccc2c(c1)OCO2
O=C1NCc2cc(-c3ccnc(NC(=O)C4CC4)c3)ccc21
O=S(=O)(Nc1ccc(CCc2ccc(F)cc2)c2cccnc12)c1ccccn1
CCCCN(CCCC)c1ccc(C=Cc2cc[n+](CCC[N+](CC)(CC)CC)cc2)cc1
CCc1ccc(CNC(=O)C(=O)NCC2CCCO2)cc1
COc1ccc(F)cc1C(C)Oc1cc(-c2cnn(C3CCNCC3)c2)cnc1N
NC(=O)CN1CCC23CCN(CC4CC4)C(Cc4ccc(O)cc42)C3C1
CCc1cc(CC)c(OCCCCCC(C)(C)c2nn[nH]n2)cc1O
NC(=O)c1cnn2cccc2c1NC1CCCC1
COc1ccc(CNC(=O)C(=O)c2c[nH]c3ccccc23)cc1
COCCCOc1cc(CC(CC(N)C(O)CC(C(=O)NCCc2ccc3c(c2)OCO3)C(C)C)C(C)C)ccc1OC
COc1cc(C(=O)NC(C)(C)CO)ccc1Nc1nc(OC2CCCC2)c2c(-c3ccc4nc(C)oc4c3)c[nH]c2n1
CC(NC1=NC(=O)C(C)(C(C)C)O1)c1ccccc1C(F)(F)F
Cc1ccc(-c2nsc(C(F)(F)F)c2COc2c(F)cc(CC(C)C(=O)O)cc2F)c(F)c1
O=c1ccc(-c2cnn3cc(-c4ccc(OCCN5CCOCC5)cc4)cnc23)c[nH]1
Nn1c(SCc2nc3ccccc3[nH]2)nnc1-c1ccccc1
COc1ccc2c(c1)CCCc1c(C(=O)Nc3c(C)n(C)n(-c4ccc(F)cc4)c3=O)noc1-2
COCCn1c(=O)c(CCc2ccccc2)nc2cnc(N3CCOCC3)nc21
Cc1c(Cl)ccc(S(=O)(=O)N(C)CCCC(=O)N(C)Cc2ccc(C3=NCCN3)cc2)c1Cl
O=C(C1CCCCN1C(=O)COc1ccccc1)N1Cc2ccc(OC3CCOCC3)cc2C1
Cc1ccc2cc(C(=O)NCCCCCC(=O)Nc3ccccc3N)[nH]c2c1
O=C(c1ccc(NS(=O)(=O)c2cccc3cccnc23)cc1)N1CCN(CC2CC2)CC1
Cc1cc(OCCCc2c(C(=O)Nc3cncc(C(=O)O)c3)[nH]c3c(-c4c(C)nn(C)c4C)c(Cl)ccc23)cc(C)c1Cl
CC(CCc1ccc(C(N)=O)cc1)NCC(=O)c1ccccc1
O=C(C=Cc1ccc(Cl)c(Cl)c1)NCc1cc2c([nH]c3ccccc32)c(-c2cccc(F)c2)n1
CC#CCOc1ccc(S(=O)(=O)C(C(=O)NO)C2CCSCC2)cc1
CN(C)c1c(C#N)cnc2ccc(C#CCNC(=O)c3cccn(Cc4ccc(F)c(F)c4)c3=O)cc12
COc1cc(C(F)(F)F)ccc1-c1ccnc2cc(S(=O)(=O)Nc3ccncn3)ccc12
Cn1cnc(CC(NC(=O)c2c(Cl)cc3c(c2Cl)CCN(C(=O)c2ccc(Cl)cc2)C3)C(=O)O)c1
O=C(c1ccc(NS(=O)(=O)c2cccc3nccnc23)c(F)c1)N1CCC(O)(c2ccccc2Cl)CC1
CN1CCN(c2nc3cc(F)ccc3n3cccc23)CC1
COc1cc(OCCO)cc(N(CCCN2CCCC2)c2ccc3ncc(-c4cn[nH]c4)nc3c2)c1
CCc1cc(Cl)c(OC)c(N2CCNCC2)c1
CCOc1cc(C2NC(=O)N=C(c3cccnc3)C2c2ccsc2)cc([N+](=O)[O-])c1O
CN(C)C(=O)c1cc2nccc(Oc3ccc(NC(=S)NC(=O)Cc4ccccc4)cc3F)c2s1
O=C(Nc1ccc2cn[nH]c2c1)NC1CCCCC1CN1CCCC(Cc2ccc(F)cc2)C1
CCN(CC)C(=O)c1ccc(C2=CC3(CCNCC3)Oc3ccccc32)cc1
C=c1c2c(CC)c3cc(O)ccc3nc2c2cc3c(c(=O)n12)COC(=O)C3(O)CC
O=C(NCC1(O)CC1)c1cc(NC(=O)c2cc(-c3ccccn3)c(F)cc2Cl)n(-c2ccccc2)n1
COc1ccc(C(=O)Nc2ncc(Cc3cccc(C(F)(F)F)c3)s2)cc1OC
O=P(O)(O)C(CCCc1cccc(Oc2ccccc2F)c1)S(=O)(=O)O
COc1ncc(-c2nc3c(n2C(C)C)C(c2ccc(Cl)cc2F)N(c2cc(Cl)cn(C)c2=O)C3=O)c(OC)n1
CC(C)n1cnc2c(Nc3ccc(Br)cc3)nc(N3CCCC3CO)nc21
COc1cc2ncnc(Nc3ccc4c(c3)CCN4C(=O)Cn3c(C)cc4ccc(F)cc43)c2cc1OC
NC(=O)n1cc(NC(=O)N2C(C(=O)Nc3cccc(OC(F)F)c3)CC3CC32)c2ccccc21
CS(=O)(=O)Nc1ccc2ccc3ncc(-c4ccccc4)cc3c(=O)c2c1
CCOC(=O)c1cnc2ccc(-c3cc(Cl)c(O)c(Cl)c3)nc2c1NC1CCC(C(=O)N2CCOCC2)CC1
CC(=O)OCC1OC(S(=O)(=O)NCCOS(N)(=O)=O)C(OC(C)=O)C(OC(C)=O)C1OC(C)=O
NC(=O)NCC#Cc1ccc2c(c1)CCn1c-2cc(OCC2COc3ncccc3O2)nc1=O
Cc1c(CN(C)C)c2ccccc2n1Cc1ccc(C=CC(=O)NO)cc1
Cc1cc(C#N)nc(C)c1C(=O)NCCC(C)N1CCC(N(Cc2ccsc2)C(=O)CC2CCOCC2)CC1
CC(Nc1nccc(N2C(=O)OCC2C(C)F)n1)c1cnc(-c2ccc(C(F)(F)F)nc2)s1
CC(C)(C)NC(=O)NS(=O)(=O)c1cc([N+](=O)[O-])ccc1Oc1ccccc1Cl
CN(C)c1ccnc2c1-c1nccc3ccnc(c13)C2=O
CN(C)C1CCN(CCc2c(COc3ccc(Br)cc3C#N)sc3ccccc23)CC1
COc1cnc(N2CCOCC2)c2sc(NC(=O)C(C)(C)Oc3ccc(F)c(F)c3)nc12
CCCNCc1c(O)ccc2[nH]c(-c3ccccc3)nc12
Cc1cc(C)cc(NS(=O)(=O)c2ccc3oc(=O)ccc3c2)c1
CCc1cccc(NC(=N)Nc2c(Cl)cccc2Cl)c1
COc1cc2c(Oc3ccc(NC(=O)c4nccc(-c5ccccc5)n4)cc3F)ccnc2cc1OCCCN1CCCC1
CN1CCN(c2ccc(NC(=O)Nc3ccc(-c4nc(N5CCSCC5)nc(N5C6CCC5COC6)n4)cc3)cc2)CC1
CNC(=O)C(NC(=O)c1ccc(-c2ccc(CSc3nc4c(c(=O)[nH]3)CCC4)c(F)c2)o1)C(C)(C)O
CCOc1nc(C(=O)NC)cc(N)c1C#N
CN(CCC(=O)N1CCN(CCNc2c3c(nc4ccccc24)CCCC3)CC1)C1CCCCC1
COCCOc1ccccc1CN1CC(=O)N(c2cnn(Cc3c(C)noc3C)c2)C1=O
CNc1nc(Nc2cc(OC)c(-c3cncn3C)cc2Cl)ncc1C(F)(F)F
N=C(N)NCCCC1NC(=O)C(c2ccc(CNC(=O)CCC(=O)O)cc2)NC(=O)C(Cc2ccccc2)NC(=O)C(CC(=O)O)NC(=O)CNC1=O
CC(Nc1nc2c(c(=O)n1N1CCCC1)CN(C(=O)c1ccc(C#N)cc1)CC2)c1ccc(C(F)(F)F)cc1
CC(C)(C)OC(=O)N1CCCC(CC(=O)NC(Cc2ccc(C#CCCCC(=O)O)cc2)C(=O)O)C1
CN(C)c1ccnc2sc3c(=O)n(-c4ccc5scnc5c4)ccc3c12
CS(=O)(=O)N1CCN(C2CCC(Nc3ncnc4ccc(C#N)cc34)CC2)CC1
N#Cc1ccc(N(Cc2ccc(OS(N)(=O)=O)c(Br)c2)n2cnnc2)cc1
COC(=O)C(Cc1cccc(C(=N)N)c1)C(C=Cc1ccccc1)NC(=O)c1ccc(-c2ccccc2OC)cc1
CNC(=O)C(=O)CCCCCCC(=O)Nc1nc(-c2ccncc2)cs1
CCCOc1ccc(NS(C)(=O)=O)cc1-c1nc2c(c(C)nn2C)c(=O)[nH]1
N=C(N)c1cccc(Oc2cccc(Oc3cccc(C(=N)N)c3)n2)c1
FC(F)(F)c1ccc(Sc2ccccc2N2CCNCC2)cc1
CC1C(O)C(Cc2ccccc2)C(=O)N1c1ccc(C#N)c(Cl)c1
OCc1cccc(Nc2nc(-c3ccncc3)nc3ccccc23)c1
CC(=O)N1CCc2c(c(-c3ccc(C(F)(F)F)cc3)nn2CC(O)CN2CCC(c3coc4cc(F)ccc34)CC2)C1
Clc1cc(Nc2ncnc3ccc(NC4=NCC(COc5ccccc5)O4)cc23)ccc1OCc1nccs1
COc1ccc(Cn2cc(Nc3nc(Nc4cc(C)c(C5CCNCC5)cc4OC(C)C)ncc3Cl)c(S(=O)(=O)C(C)C)n2)cc1
COc1cc(Cl)ccc1CC1(O)CCN(S(=O)(=O)c2c(C)n[nH]c2C)CC1
COc1ccc(-c2nnc(Nc3ncc(C(=O)NO)cn3)o2)cc1
COc1cc2c3c(c4ccc(OC(C)C)cc4c2cc1OC)CN1CCCC1C3
Cn1cc(-c2cccc(S(=O)(=O)c3cnc(CN)s3)c2)cn1
CC1=C(C(=O)OCC(Cl)(Cl)Cl)N2C(=O)C(NC(=O)Cc3ccccc3)C2SC1
Cc1nc2cc(-c3ccccc3)sc2c(=O)n1N
O=c1cc(N2CCC(Cc3ccccc3)CC2)[nH]c(=O)[nH]1
Cc1c(CN(C)C)c(O)[nH]c(=O)c1C#N
CNC(=O)N1CCN(S(=O)(=O)N2CC=C(c3ccc(F)cc3)CC2)C(C(=O)NO)C1
Cc1cn2c(=O)cc(COC(=O)c3ccc(NC(=O)c4ccc(C(C)(C)C)cc4)cc3)nc2s1
[C-]#[N+]c1c(F)ccc(C2CN3CCN(C(=O)Cc4ccc(-n5cnnn5)nc4)CC3CO2)c1OC
COc1cc2cc(CO)c(CO)c(-c3ccnc(-n4c(=O)c5ccccc5c5ccccc54)c3)c2cc1OC
Cc1cc(-c2n[nH]c3cc(NC(=O)NCc4ccc(Cl)cc4F)ncc23)ccn1
CC(=O)NCCNc1nc(-c2ccco2)c(C(=O)c2ccccc2)s1
Cc1nc(CN2C(=O)c3c(nc(N4CCCC(N)C4)n3CC3CC3(F)F)N3CCN=C23)nc2ccccc12
N#Cc1ccc2oc(-c3ccc(NC(=O)COc4ccc(Cl)c5c4CCC5)cc3)nc2c1
OCC(Nc1ncnc2sc(Br)cc12)c1ccccc1
CC=CC(=O)Nc1ccccc1Nc1nc(Nc2ccc(N3CCNC(C)C3)nc2OC)ncc1Cl
CN1c2ccccc2C(c2ccccc2)=NCC1CCNC(=O)c1cccs1
O=C(NCc1ccc(S(=O)(=O)C2CCN(C3COC3)CC2)cc1)N1Cc2ccncc2C1
O=[N+]([O-])c1ccc(CSc2nnc(-c3ccccn3)n2Cc2cccs2)cc1
Cc1cnc(-c2cc(N3CCN(C(=O)CC(C)(C)O)CC3)ncc2Cl)c(C)c1
O=C(O)CCC(NC(=O)NC(CCCCn1cc(COCCOCCOCCOCCOCCOCCOCCOCCNc2ccc([N+](=O)[O-])cc2[N+](=O)[O-])nn1)C(=O)O)C(=O)O
Cc1cc(C)cc(NC(=O)c2cncc(-c3ccc(OC(F)(F)F)cc3)c2)c1
CCN(C)C(=O)C1CCC(NC(=O)c2cc3cc(Cl)ccc3[nH]2)C(NC(=O)c2nc3c(s2)CN(C)CC3)C1
CC(c1ccc(Br)cc1)N1CCC2(CCC(CO)CC2)OC1=O
O=C(CC1C(=O)NCCN1CC1CCCCC1)NCCc1ccc(F)cc1
O=C(NN=Cc1ccc(Cl)cc1)N1CCc2ncnc(Nc3cccc(Br)c3)c2C1
O=C(Cc1ccc(-c2ccc(O)cc2)cc1)NCC(O)C(O)C1OC(OCc2ccc(-c3ccccc3)cc2)(C(=O)O)CC(O)C1NC(=O)CO
Nc1nc(-c2ccccc2)c2c(n1)-c1cc(Cc3cccnc3)ccc1C2=O
CC(C)(C)OC(=O)N1CCC(CCOC(=O)N2CCc3cc(S(C)(=O)=O)c(F)cc32)CC1
CN1CCN(c2nc3ccccc3c3c2ccn3S(=O)(=O)c2ccccc2)CC1
C=C(Cl)C(=O)NC12CCC(=O)C3Oc4c(O)ccc5c4C31CCN(CC1CC1)C2C5
CCC(CO)Nc1nc(NCc2ccccc2)c2[nH]nc(C(C)C)c2n1
O=C(CCC(=O)NNc1nc2ccccc2c2nc(-c3ccccc3)nn12)NCCCN1CCOCC1
COc1nc2cccnc2n1C1CCC(Nc2nc3ccccc3s2)CC1
CC(=O)NC1CCC2(S(=O)(=O)c3ccc(F)cc3)c3ccc(C(F)(C(F)(F)F)C(F)(F)F)cc3CCC12
CNc1nc(C)c2cc(-c3cnc(OC)c(NS(=O)(=O)c4ccc(F)cc4F)c3)cc(OC3CCOC3)c2n1
O=C1N=C2C(=C1NCCCc1ccccc1)c1ccc(N3CCSCC3)c3cccc2c13
CC(C)Cc1ccc(CC(C#N)NC(=O)C2NC3CCC2C3)cc1
CN1CCN(C(CN2CCN(CCc3cccc4ccccc34)CC2)c2ccc(F)cc2)CC1
CCOCc1cc(O)cc2c1OC(c1ccc(O)cc1)C1CCCC21
OCCNc1nc(-c2cccnc2)nc2ccccc12
CCCCCn1c(=O)n(CC(=O)NC2CC2)c(=O)c2ccccc21
Cc1c(Cn2ccnc2)c2ccccc2n1CCC(=O)O
N#Cc1ccc(SCCc2ccccc2)cc1C#N
COc1cccc(-c2nc(NCc3ccc(C=CC(=O)NO)cc3)cc3c2[nH]c2ccccc23)c1
CC1CN(c2nc(N3CCOCC3)c3sc(-c4ccccn4)cc3n2)CC(C)O1
CC(C)NCc1c(C(N)=O)nc2n1CCOc1ccc(C#CC(C)(C)O)cc1-2
COc1ccc2c3c1OC1C4(OC)CCC5(CC4CNCC(N)=O)C(C2)N(CC2CC2)CCC315
Cn1nnc(-c2c(F)cc(Cl)cc2-c2cnc3c(c2)CCC3NC(=O)C2(NC(=O)C(F)(F)F)CC2)n1
NCC1CCC(CNc2nc(NCCCCc3ccccc3)ncc2[N+](=O)[O-])CC1
O=C(O)c1nccc(-c2ccc(OC3CC3)c(Cl)c2)n1
CCCCN(CCCC)c1cc(C)nc2c(-c3c(C)cc(C)cc3C)n(C)nc12
CS(=O)(=O)c1ccc(CNC(=O)c2cc3c(s2)C2(CCN(Cc4ccc(C(F)(F)F)cc4)CC2)OCC3)cc1
CC(C)(C)OC(=O)N1CC2CC1C1(C)C(=O)N(c3ccc(C#N)c(C(F)(F)F)c3)C(=O)N21
O=C(c1ccc2c(c1)ncn2-c1ccccc1)N1CCCCC1
COc1ccccc1N1CCN(CCCNC(=O)c2ccc3ccccc3c2)CC1
CCCNC(=O)c1ccc(NC(=O)N2Cc3ccccc3C2)cc1
CCOc1ccc(-c2nnc(C3CC(NC(=O)c4ccnc5cccnc45)C3)n2-c2ccncc2)nc1
c1cc(CCNC2CCC(c3nnn4cnc5[nH]ccc5c34)CC2)ccn1
Cc1ccc(C(SCCN)(c2ccccc2)c2ccccc2)cc1C
Nc1cc(N2C(=O)c3cccnc3Oc3cc(NC(=O)Nc4ccc(Cl)c(C(F)(F)F)c4)ccc32)ccn1
CC(=O)NC1CSSC(c2ccccc2)C(C(N)=O)NC(=O)C(CC(=O)O)NC(=O)CNC(=O)C(CCCN=C(N)N)N(C)C1=O
CN1C(=O)C(CCC2CCCCC2)(c2ccccc2)N=C1N
COc1c(NC(=O)NC2Cc3ccccc3C2O)cc(C2(C)CCOCC2)cc1C(O)C(F)(F)F
COc1ccccc1Oc1cc(Cn2ccnc2)ccc1C#N
Nc1ncccc1C(=O)c1cccc(N2CCC(N)CC2)n1
CN(C)c1ccc(C(=O)Nc2nc3c(s2)CCCC3)cc1
Cc1cc(C(=O)N2Cc3cnn(C)c3Nc3ccccc32)ccc1CNC(=O)N1CCCC1C(=O)N(C)C
CCC(C)(C)C(=O)N(O)Cc1ccc(F)cc1
O=C(NCCc1ccccn1)c1cccc(Cc2n[nH]c(=O)c3c2CCCC3)c1
Cc1c[nH]c(CN2CCc3c([nH]c4ccccc34)C2CC(C)C)n1
COc1ccc2cc(C(=O)NC3CCCCC3)cnc2c1
COC(=O)C[N+]1(C)CCC(CCC(=O)c2cc3cc(OC)c(OC)cc3s2)CC1
Cc1cccc2c1C1(NC(=O)NC1=O)N(C)C(=O)N2
O=C(NC1C2CCN(CC2)C1Cc1cccnc1)c1cccc(F)c1
CC(C)CCc1nc2ccccc2n1Cc1cc(=O)[nH]c2c(F)c(F)ccc12
COc1nc(NC(Cc2ccc(NC(=O)c3c(Cl)cncc3Cl)cc2)C(=O)O)nc(N2CCC(C(=O)O)CC2)n1
COc1ccc(-c2nc3c(NCCCNC(=O)c4cccs4)c(Br)cnc3[nH]2)cc1
Cc1nc2ccn(Cc3ccco3)c(=O)c2cc1C(=O)NCc1ccc(Cl)cc1
Cc1ccc(C(=O)NC2CC2)cc1NC(=O)c1ccc2c(c1)OCCO2
CCOc1ccc(C=CC(=O)Nc2ccc(NC(=O)C(O)C(N)CCSCC)cc2)cc1
CC(C)c1ccc(Cn2ccc3c4c(N)nc(N(C)C)nc4ccc32)cc1
O=C(NO)c1ccc(N2CCN(Cc3cccc4ncccc34)C2=O)cc1
O=C1NC(=O)c2c1c1c3ccc(Br)cc3[nH]c1c1c2c2cccc3c2n1CCC3
Cc1cccc(-c2[nH]c(CNc3ccccc3NS(C)(=O)=O)nc2-c2ccc3ncnn3c2)n1
CCN1CCSC1=CC=c1sc(=Cc2sc3c4ccccc4ccc3[n+]2C)n(CC)c1=O
Cc1nn(C)c(C)c1N(C)S(=O)(=O)c1ccc(-c2ccnc(N3CCNCC3)c2)cc1
CC(C)N1CCN(C(=O)c2ccc(Oc3ccc(Cl)cc3)nc2)CC1
CCC(C)C(=O)N1CCC(Oc2ccc(NC(=O)N3Cc4ccncc4C3)cc2)CC1
CN(c1ccnc(Nc2ccc(C(=O)O)cc2)n1)C1CCCCC1
Cn1nc(-c2ccc(Cl)cn2)cc1NC(=O)c1nc(C2CC2)ccc1Nc1cncnc1
CC(C)Nc1nc2c(S(=O)(=O)c3ccccc3)nnn2c2ccsc12
CC1CCCN1C1CCC(c2ccc(N3CCCC4(CCNCC4)C3=O)cc2)C1
CCCCc1cc(=O)n2nc(NCc3ccc(Br)cc3F)c(C#N)c2[nH]1
O=C(O)Cn1nnc(-c2cnc(N3CCC4(CC3)NC(=O)c3ccccc3O4)s2)n1
c1ccc(Cc2nc3cc4c(cc3o2)C2CNCC4C2)cc1
CN(C)C(=O)Oc1ccc(CC(Nc2ncncc2-c2ccncc2)C(=O)O)cc1
Cc1cc(-c2n[nH]c3cc(NC(=O)NCC4CCCCC4)ncc23)ccn1
Cc1cn2c(n1)c(C#N)c(C)c1cnc(Nc3ccc(Br)cc3)nc12
COc1cccc(OC)c1C1CCCC(=O)N1Cc1csc(-c2ccccc2)n1
Cc1sc2ncn(CC(=O)N3CCOCC3)c(=O)c2c1-c1ccccc1
COc1cc(C2c3cc4c(cc3C(Nc3ccc([N+](=O)[O-])cc3)C3COC(=O)C23)OCO4)cc(OC)c1O
CC(C)(C)c1cc(-c2cc(-c3ccc(C(=O)O)cc3)ccc2OCCO)ccc1N1CCCC1=O
CN(C)CCN(C)c1ccc(C#N)cc1S(=O)(=O)N(C)N=Cc1cnn2ccc(C#N)cc12
CC(=O)C(=NNc1cccc(C)c1)C(=S)Nc1ccccc1
CC1(C(=O)NC(Cc2ccc(-c3c(O)cccc3O)cc2)C(=O)O)CCCN1S(=O)(=O)c1cc(Cl)cc(Cl)c1
CN(C(=O)Cc1ccc(S(N)(=O)=O)cc1)C1CCN(CCC(c2ccccc2)c2ccccc2)CC1
CS(=O)(=O)N1CCC2(CCCN(c3ncccn3)C2)CC1
CCS(=O)(=O)N1CCC(C(C)n2c(C)c(C(=O)NCc3c(C)cc(C)[nH]c3=O)c3ccccc32)CC1
O=C(Nc1cc2[nH]nc(N3CC4CC3CO4)c2cn1)NC(CO)c1ccccc1
Cc1onc(-c2ccc(Cl)cc2)c1COc1ccc(C(=O)N2CCSCC2)cn1
N#CC(Cc1ccc2c(c1)c(=O)[nH]c1c(F)cc(F)cc12)NC(=O)C1NC2CCC1C2
O=C(NC1CNCC1OC(=O)c1cc(O)c(C(=O)c2c(O)cccc2C(=O)OCC2CCCCC2)c(O)c1)c1ccc(O)cc1
COc1ccc(Nc2ccc(N3C(=O)CCC3=O)cc2[N+](=O)[O-])cn1
CCCS(=O)(=O)N1CCC(CNC(=O)c2ccc(Cl)cc2Cl)(N2CCC2)CC1
CC(=O)CCC1C(=O)NC(C(C)C)C(=O)NC(Cc2cc(O)cc(F)c2)C(=O)N2CCCC(N2)C(=O)OC(C(C)=CC=CC(=O)N2CCCCO2)CC=CC=CC(O)C(C)C1O
CN1CCN(c2nc(-c3cc(Cl)ccc3Cl)nc3[nH]cnc23)CC1
CC(=O)c1nn(-c2ccc(Cl)cc2)cc1C(=O)c1c(C)[nH]c(-c2ccccc2)c1-c1ccccc1
O=C(Nc1nc2cc(Cl)c(F)cc2[nH]1)c1csc(NC(=O)c2ccccc2OC(F)(F)F)n1
CCC1(CC)OC(=S)N(C)c2ccc(Nc3ccc(F)c(F)c3)cc21
FC(F)(F)c1cccc(-c2ccc(N3CCOCC3)nn2)c1C(F)(F)F
Cn1nnc2ccc(-c3c[nH]c4ccccc34)c(N)c21
O=C(O)CC(c1ccc2c(c1)OCO2)C1CCN(C(=O)CCc2ccc3c(n2)NCCC3)CC1
COc1ccccc1Nc1cc2[nH]c(-c3cn[nH]c3)cc2cn1
O=C1c2cccc3c2c(cc2ccoc23)C(=O)N1CCNCCCNCCN1C(=O)c2cccc3c2c(cc2ccoc23)C1=O
COC(=O)c1ccc(O)c(-c2nc(NCc3cccnc3)c3ccccc3n2)c1
CC(C)(C)OC(=O)NCCNc1nc(N)n2nc(-c3ccco3)nc2n1
Cc1c(C(=O)NCCCN(C)C)sc2ncnc(Nc3ccc(F)cc3OCC(C)F)c12
COc1cc2ncnc(N3CCOCC3)c2cc1OCCNc1nc2ccccc2s1
COc1cc(C=NNC(=O)c2ccc(O)c(Cl)c2)cc(OC)c1OCc1ccccc1
O=C1NC(N2CCCCC2)=NC1=Cc1c[nH]c2ncccc12
COc1ccc(CNC(=O)c2cc(NCc3ccco3)ccc2N2CCOCC2)cc1O
N#CC(=Cc1cn(CC(=O)O)c2ccccc12)C(=O)Nc1ccccc1
CCc1[nH]c(=O)c(Cc2cc3cc(OC)ccc3nc2NCCOC)c2cc(OC)c(OC)cc12
OC1CN(CCCCc2ccccc2)CCc2cc(OCc3ccccc3)ccc21
CCCOC(=O)C(Cn1ccnc1)NC(=O)c1c(C)nn(-c2ccccc2)c1Cl
COc1ccc(Cn2cnc(N)c3nc(C(C)(C)COc4ccc(OC(F)(F)F)cc4)nc2-3)cc1OC1CCCC1
CCOC(=O)C(N)CCn1cc(NC(=O)c2cnn3cccnc23)c(-c2cc(Cl)ccc2OC(F)F)n1
N#Cc1cc(NCc2cc(F)c(F)cc2-c2ccc(C(=O)NCCC(=O)O)nc2)ccc1-c1ccc(Cl)cc1
Cc1c(NS(=O)(=O)c2ccc(C(C)(C)C)cc2)cccc1-c1nc(Nc2ccc(C(=O)N3CCOCC3)cc2)c2nc[nH]c2n1
CCN1C(=O)N(CC)C2C1NC(=S)N2N=CC=Cc1ccccc1OC
CCCC(NC(=O)C(=O)C(C)(C)C)C(=O)Nc1ncc(C(C)C)s1
O=C1Nc2ccccc2C1=C1SC(=S)N(NC(=O)c2cccnc2)C1=O
O=C(CO)c1cn(CC(=O)N2CC(F)CC2C(=O)NCc2cccc(Cl)c2F)c2ccccc12
N#CC(CC(N)=O)NC(=O)C1CCCN1C(=O)OCc1ccc(-c2ccc(Cl)nc2)cc1
CC(=NNC(=O)CNC1CC1c1ccc(F)c(F)c1)c1ccc(Br)cc1
CCn1c(=O)c2cn[nH]c2c2ccc(-c3ccc(CN)cc3)cc21
COc1c(Nc2ncc3ccc(-c4ccccc4N(C)S(C)(=O)=O)n3n2)ccc(N2CCN(CC(C)O)CC2)c1F
CS(=O)(=O)c1c(F)cccc1NCC1=NCCN1
Cc1ccc(COc2cc(F)c3nc(CC4(C(=O)O)CCCC4)n(Cc4ccc(Br)cc4)c3c2)nc1
CC(C)c1cc(C(=O)N2Cc3cccc(OCCN(C)C)c3C2)c(O)cc1O
Cc1nc(C(=O)Nc2cc(C#N)ccc2N2CCC(Oc3ccc(F)cc3F)CC2)c(C)o1
CCCN(CCC)CCC1CCC(Nc2ncccn2)CC1
CCc1ccc(Cc2cc3c(cc2Cl)OCCCOCC2OC3C(O)C(O)C2O)cc1
CN1CCN(c2ccnc(-c3cccnc3)n2)CC1
O=C(O)c1cc2c(cc1S(=O)(=O)O)C1C(C3C2C2(Cl)C(Cl)=C(Cl)C3(Cl)C2(Cl)Cl)C2(Cl)C(Cl)=C(Cl)C1(Cl)C2(Cl)Cl
CCOc1nc(Nc2ccc(C(=O)N3CCOCC3C)cc2OC)nc2[nH]ccc12
CCc1cc(-c2n[nH]cc2-c2c[nH]cn2)c(O)cc1O
CC(C)(C)CNc1nc(C#N)nc(N2CCOCC2)c1N
CC(=NNC(=O)c1cccnc1)c1ccc2c(c1)Nc1ccccc1S2
O=C(NC1CCCC(CO)C1)C1CCN(c2nc3cc(Cl)c(-c4ccc(OC(F)(F)F)cc4)cc3o2)CC1
O=C(Nc1noc2ccccc12)N1CC2(CCN(Cc3cccc(Oc4ccc(Cl)cc4)c3)CC2)C1
Cn1cncc1C(OCc1ccc(C#N)cc1NCc1cc(F)cc(F)c1)c1ccc(C#N)cc1
O=C(O)C=Cc1cc(CO)ccc1CO
CSc1nn2c(C)cc(C)nc2c1S(=O)(=O)c1cccc(Cl)c1
C=C(C)CNc1ccnc2sc3c(=O)n(-c4ccc(Cl)cc4)cnc3c12
CCn1c(=O)c(-c2cc(C(=O)NC3CC3)ccc2C)cc2nnc(-c3c(F)cccc3F)n21
CS(=O)(=O)N1CC2(CCN(C(=O)C(CCc3ccc(Cl)c(Cl)c3)NCc3ccccc3)CC2)c2ccccc21
NS(=O)(=O)c1cc(NC(=O)Nc2ccc(F)cc2)c(O)c([N+](=O)[O-])c1
CC(C)CC(NC(=O)C(Cc1ccc(F)cc1)NC(=O)C(C)N)C(=O)NC(CC1CCCCC1)C(=O)NC(CCCN=C(N)N)C(N)=O
COc1cccc(Nc2nc(-c3ccccc3)nc3ncccc23)c1
O=c1cc(-c2cn[nH]c2)nc(NC2CCCCC2)[nH]1
Cc1cc(COc2ccc(C(=O)NC3CC(=O)CC3C(=O)NO)cc2)c2ccccc2n1
CC(=O)N1CCC(N)(C(=O)N2CCC(c3ccc(C(OCc4c(F)cccc4F)(C(F)(F)F)C(F)(F)F)cc3)(S(=O)(=O)c3ccc(F)cc3)C2)CC1
Cc1csc(-c2ccccc2OCC2=NCCN2)n1
COCCOc1cc2ncnc(NC3=CC(=O)C(OCc4c(F)c(F)c(F)c(F)c4F)=CC3=O)c2cc1OC
CN1CC(=Cc2cscn2)C(=O)C(=Cc2cscn2)C1
O=C(C=Cc1ccc2cccnc2c1)NCCCCCC(=O)NO
OCC1CC(Oc2ccccc2Cc2ccccc2)C(O)C(O)C1O
CN(C)Cc1cccc(-c2ccc(NC(=O)Nc3cccnc3Oc3ccccc3C(C)(C)C)c(F)c2)c1
NCCCCC(NC(=O)C(CO)NC(=O)CCCCC#Cc1ccc(CN)cc1)C(=O)NCCC1CCCCC1
Cc1ccc(N=C(S)N(CCN(C)C)Cc2cccs2)cc1
CC1(c2sc(-c3ccnc(-c4ccco4)c3)cc2Cl)CS(=O)(=O)C2(CCOC2)C(=N)N1
CC(C)c1cccc(-c2cccc3nc(NC(=O)C4CC4)nn23)c1
CCCNC(=O)OCc1cn(C2c3cc4c(cc3C(c3cc(OC)c(O)c(OC)c3)C3C(=O)OCC32)OCO4)nn1
c1ccc(-c2ncnc3[nH]ccc23)cc1
CC(C)(C)n1ncc2c(=O)n(CC(=O)OCc3ccccc3)cnc21
Cc1c(C(=O)N(C)C)c2cc(Cl)ccc2n1O
O=C(NC1CC1)c1cccc(Cc2n[nH]c(=O)c3c2CCCC3)n1
Cc1ccc(C=C(C#N)c2nc3ccccc3c(=O)[nH]2)cc1
CNc1ccc(C2(O)C(=O)c3ccccc3C2=O)cc1
Cc1nc(N)nc(-c2cc(CN3CCN(S(C)(=O)=O)CC3)cnc2Nc2cn[nH]c2)n1
N#Cc1ccc2cc1Oc1cc(Cl)cc(c1)CN1CCC(NCc3cncn3C2)C1=O
CN1CCN(C2CCC(n3nc(-c4ccc(Nc5nc6cc(Cl)ccc6o5)c(F)c4)c4c(N)ncnc43)CC2)CC1
O=C(C=Cc1ccc[nH]1)c1ccc2ccccc2c1O
CCCCCCCNc1c2c(nc3cc(F)ccc13)CCCC2
COc1cc(OCc2cccc(-c3csc4ccccc34)c2)c2cc(-c3cn4nc(OC)sc4n3)oc2c1
O=C(OC1C2C=COC(OC3OC(CO)C(O)C(O)C3O)C2C2(CO)OC12)c1ccc(O)cc1
Nc1ncnc(Oc2ccc(NC(=O)C3(C(=O)Nc4ccc(F)cc4)CC3)cc2F)c1C=NO
Nc1n[nH]c2cccc(-c3ccc(NC(=O)C4(C(=O)Nc5cc(Br)ccc5OC(F)(F)F)CC4)cc3)c12
COc1ccc(F)c(-c2nc(C(=O)Nc3cnccc3C3CC(C)CC(N)C3)cs2)c1F
CCOc1cc2ncc(C#N)c(Nc3ccc(OCc4ccccc4)c(Cl)c3)c2cc1NC(=O)C=Cc1cn(C)cn1
Cc1c(C(=O)Nc2nc(C3CCC3)c(N3CCN(C)CC3)s2)cnn1C1CCCCC1
O=C(C1CCC1)N1CCCC1c1ccc(-c2cccc(Cl)c2)nc1
CCCCC(=O)N1CCC(CNc2nc3c(s2)CCOc2cc(F)c(Cl)cc2-3)CC1
CSCC(NC(=O)C(Cc1ccccc1)NC(=O)N1CCC(=O)CC1)C(=O)NC(CC1CCCCC1)C(O)C(O)CC(C)C
O=C1C=CC(F)(F)C2=C1C1(S(=O)(=O)c3ccc(C(F)(F)F)cc3)CCC(NS(=O)(=O)C3CC3)CC1CO2
COc1ccc(Cn2c(NCCNC(=N)N)nc(=O)n(Cc3ccc(Cl)cc3)c2=O)cc1
Cc1ccc(OCc2nn3c(-c4[nH]nc5c4CCC5)nnc3s2)cc1
COc1ccc(OC)c(S(=O)(=O)N2CCN(C(=O)c3cnn(-c4nn5cccc5c(=O)[nH]4)c3C)CC2)c1
COc1cc(-c2ccc3ncc(C(=O)C4CC4)c(Nc4ccc(CN(C)C)cn4)c3c2)cc(Cl)c1O
O=c1[nH]cc(-c2ccc(N3CCOCC3)cc2)c2sc(-c3ccncc3)cc12
CCCN(CCC)CCNC(=O)c1nn(C)c2c1CS(=O)(=O)c1ccccc1-2
O=C(C=C1CCN(C(=O)c2ccccc2)CC1)NC1CCN(Cc2ccc3cc(F)ccc3c2)C1
CC(=O)N1CC2CC(Nc3nc(Nc4cnn(C)c4)ncc3Cl)CC2C1
CC(C)C1C=Cc2ccccc2C1CCNCc1ccccc1
CC(O)(Cn1cc(Br)c(F)n1)C(=O)Nc1cnc(C#N)c(C(F)(F)F)c1
N#Cc1c(N2CCOCC2)sc(-c2nc[nH]n2)c1-c1ccc(NC(=O)Nc2ccc(F)cc2)cc1
Cc1ccc(C(C)NC(=O)COc2cc(C)c3c(-c4nc(C)cs4)nn(C)c3n2)cc1
C=CC(=O)NC1CCCC(n2c(NC(=O)c3cccc(C(F)(F)F)c3)nc3cc(C)ccc32)C1
O=C1c2ccccc2CC12CCN(CCc1cccc3ccccc13)CC2
O=C(O)c1ccc(C2(NC(=O)c3cccc4c3Oc3ccc(C(F)(F)F)cc3CC4)CC2)cc1
CC1Nc2cc3c(cc2C1(C)C)c(C(F)(F)F)cc(=O)n3C
Cc1nc(N(C)c2ccc3occc3c2)c2cc(C)oc2n1
COc1ccc(OC)c(-c2cccc(O)c(=O)c2)c1
CC(NC(=O)Nc1cc2[nH]nc(NC(=O)c3ccco3)c2cn1)c1ccccc1
COc1ccc(-n2nnc(-c3ccccc3NC(=O)c3ccc(C(F)(F)F)cc3)n2)cc1
CCOC(=O)c1cc(Br)c(F)c(NC(=O)C2CC(F)CN2C(=O)Nc2cn(C(N)=O)c3ccccc23)c1
COc1cc(-c2cc3ncccc3c(OCC3CNC(=O)C3)n2)cc(Cl)c1OC
Cc1nnc(CNc2nc(N)nc(OCC3CC3c3ccc4c(n3)CCC4)c2F)s1
COc1ccc(C(=O)N2CCCc3cc(C4=NNC(=O)SC4C)ccc32)cc1OC
O=C(CCl)N(CCCNC(=O)C(F)(F)F)c1ccc([N+](=O)[O-])cc1
O=C(O)CCCOc1cc(-c2cnco2)c2c(c1)C(O)(C(F)(F)F)c1ccccc1-2
O=C(O)C1CN(Cc2ccc(-c3cc4cc(N5CCCCC5)ccc4o3)cc2)C1
CCCCc1cc(OC2CCN(CCCNS(=O)(=O)CC)CC2)c2ncccc2c1
COc1ccc(-c2cc(C(N)=O)nc3cc(CN4C(=O)CCC4=O)ccc23)cc1
CCCCNc1nccc2c1c1ccccc1n2C
O=C(c1ccc(-c2ccc(Cl)cc2F)cc1)N1CCN(C(=O)C2(O)CC2)CC1
CC1CCN(c2ccc(Nc3nccc(-c4cccnc4)n3)cc2)CC1
CN1CCc2ccc(NC(=O)c3cccc(CNC(=O)c4cc5cccc(O)c5cc4O)c3)cc2C1
COc1cc(Cc2cnc(N)nc2N)cc(OC)c1OCCNc1ccc(C(=O)NC(C(=O)O)C(C)C)cc1
Cc1sc2c(c1C)C(c1ccc(Cl)cc1)=NC(CC(=O)C(C)(C)C)c1nnc(C)n1-2
CNS(=O)(=O)c1ccc(OC2CCN(C(=O)NCc3ccc(Cl)cc3Cl)CC2)cc1
CC(CN1CCC(n2c(=O)[nH]c3cc(Cl)ccc32)CC1)NC(=O)c1ccc(F)c(F)c1
O=C(Cc1cccs1)NC1CCN(Cc2ccccc2)CC1
COc1nn(C(C)c2ccc(Oc3ccccc3)cc2)c(=O)o1
Cc1nnc2sc(-c3ccccn3)nn12
O=[N+]([O-])c1ccc(CSc2nc(NCc3ccccc3)nc3c2ncn3C2OC(CO)C(O)C2O)cc1
CNc1nc(Nc2cc(OC)c(C(=O)N3CCC(O)C3)cc2Cl)ncc1Cl
O=C(Nc1ccc(OC(F)(F)F)cc1)c1cnc(N2CCC(CO)C2)c(-c2ccc(CF)nc2)c1
NC(=O)c1cc(F)cc2[nH]c(-c3ccc(-c4ccc(NC(=O)C5CC5)cc4F)cc3F)nc12
O=C(O)CC(c1ccc(Cl)c(F)c1)N(Cc1ccc(OCCN2C(=O)CCC2=O)c(F)c1)CC1CCCCC1
COc1cc2ncnc(N3CCN(C(=O)Nc4ccc(OC(C)C)cc4)CC3)c2cc1OC
O=C(Nc1cccc2cccnc12)c1cccc(N2C(=O)CCC2=O)c1
O=C(O)c1ccc(CNC(=O)c2cnn(-c3nc(NC4CCCO4)c4ncn(C5OC(CO)C(O)C5O)c4n3)c2)cc1
COc1ccc(-c2csc(-c3cc(C(=N)N)sc3C)n2)cc1OC
CCC(=O)c1cnc2ccc(-c3cc(F)c(O)c(Cl)c3)cc2c1NC1CCC(N(C)C)CC1
COc1cc(-c2cnc3[nH]cc(-c4cnn(C)c4)c3c2)cc2c1C(=O)N(C(C)C1CC1)C2
Nc1cnc(-c2ccn3c(-c4cccc(NC(=O)NCC(F)(F)F)c4)cnc3c2)nc1N
O=S(=O)(c1ccc(F)c(F)c1F)N1CCN(C(=S)NCc2ccccc2)CC1
CCCCNC(=O)NCCc1ccc2[nH]c3c(c2c1)CC1(O)C2Cc4ccc(O)c5c4C1(CCN2CC1CC1)C3O5
Cc1c(C(=O)C=CNc2cccc(S(N)(=O)=O)c2)sc2nc3ccccc3n12
NS(=O)(=O)c1ccc2c(c1)sc1nc(-c3cc4cc(Cl)ccc4oc3=O)cn12
CCOc1ccc(C)nc1C(=O)NC1CCCC1Nc1cnc(C(F)(F)F)cn1
O=S(=O)(c1ccc2c(c1)OC(c1ccccc1)(c1ccccc1)O2)N1CC=C(c2ccc(F)cc2)CC1
Oc1ccc2c(c1)OCc1c-2nc2ccc(O)cc2c1-c1ccc(Cl)cc1
CC(C)Oc1ccccc1C(=O)NCC1(N2CCN(C(C)C)CC2)CCCCC1
CNc1nn2c(C)c(CN)c(C)nc2c1S(=O)(=O)c1ccccc1
CCc1[nH]c(=O)c(Cc2ccc3nc(C)ccc3c2)c2cc(OC)c(OC)cc12
N=C(N)NCCCC1NC(=O)N(C(CC2CCCCC2)C(=O)N2CCC3(CCc4ccccc43)CC2)C1=O
Cc1ccc(C2CN(c3nnc(C(F)(F)F)s3)CCN2C(=O)C2CCS(=O)(=O)CC2)s1
CCc1cnc(Oc2ccc(NC(=O)c3ncccc3N)cc2Cl)nc1
NCCCCC1NC(=O)c2coc(n2)-c2coc(n2)-c2coc(n2)C(CCCCN)NC(=O)c2coc(n2)-c2coc(n2)-c2coc1n2
CCCCN(Cc1ccc(-c2ccccc2-c2nn[nH]n2)cc1)c1ncccc1OP(=O)(O)O
CN1CCN(C2CCC(n3cc(-c4ccc(Oc5ccccc5)cc4)c4c(N)ncnc43)CC2)CC1
CN(C)C(=N)c1ccc(C(=O)N2CCN(S(=O)(=O)c3ccc4cc(Br)ccc4c3)CC2)cc1
CC(C)Oc1ccc(-c2onc3c2CCc2cc(CN4CC(C(=O)O)C4)ccc2-3)c(C(F)(F)F)c1
CC1CC(=O)NN=C1c1ccc(OC2CCN(C3CCC3)CC2)cc1
CCCCCCCC(=O)NCCn1cc(Cc2cncnc2)c(=O)nc1SCc1ccc(F)cc1
CC(C)S(=O)(=O)c1c(Cl)ccc(Nc2nc(=O)cc(C3CCCC3)[nH]2)c1O
CCCCN(CCCC)C(=O)C(C)NC(=O)C(NC(=O)C(Cc1ccc(OP(=O)(O)O)cc1)NC(C)=O)C(C)C
Cc1ccc(-c2nc(N3CCCC(C)C3)c3ccccc3n2)cc1
Nc1cccc2c(-c3ccncc3)c[nH]c12
CCCN(C)CNCC(=O)C(CC(=O)O)NC(=O)C(CC)n1ccnc(NCc2nonc2C)c1=O
CN(C)C1CCc2c(c3ccccc3n2S(=O)(=O)c2ccc(Br)cc2)C1
O=C(Nc1ccn(S(=O)(=O)c2ccc(C(F)(F)F)cc2)c1)c1ccccn1
Oc1nc2c(c3nc(-c4ccccc4)cn13)CN(Cc1ccccc1)CC2
Nc1cnc(-c2ccc(C3CCC3)c(OCc3ccccc3F)c2F)cn1
COc1cc(N2CCN(C(C)=O)CC2)ccc1Nc1ncc(Cl)c(Nc2ccc(N3CCN(C(C)=O)CC3)cc2F)n1
O=C(COc1ccccc1)N1CCCCC1c1csc(-c2ccc(C(F)(F)F)cn2)n1
CCOc1cc(C(=O)NC(COC)C(=O)NC(COC)C(=O)NC(CC(C)C)C(=O)C2(C)CO2)no1
CCNC(=O)c1cc2c(-c3cc(S(C)(=O)=O)ccc3Oc3ccc(F)cc3F)cn(C)c(=O)c2[nH]1
CC(=O)NC1CC2(CCN(Cc3ccc4[nH]c5ccc(C(F)(F)F)cc5c4c3)CC2)c2ccccc21
O=C(NC1CCC(CCN2CCN(c3cccc4c3OCO4)CC2)CC1)c1ccnc2ccccc12
C=CC(=O)N1CCC2(CC(n3c(NC(=O)c4ccc(C(F)F)s4)nc4cc(CNC(C)C(C)(C)C)ccc43)C2)C1
Cc1ccc(S(=O)(=O)NC(C[Se]c2ccc(S(N)(=O)=O)cc2)Cc2ccccc2)cc1
CC(C)Oc1cncnc1-c1ccc2nc(Nc3cc(C(C)N4CCN(C(=O)CC(F)(F)F)CC4)ccn3)[nH]c2c1
Cc1cc(CC(NC(=O)N2CCC(N3Cc4ccccc4NC3=O)CC2)C(=O)N2CCC(N3CCCCC3)CC2)c(Cl)c2cn[nH]c12
CC(C)=CC1(N2CCC3(CC2)C(=O)NCC3c2ccccc2)CCCCC1
N=C(N)c1ccc(N2C(=O)NC3(CCN(C(=O)CCCC(=O)O)CC3)C2=O)cc1
O=C(NC(c1ccc(N2CCNCC2)cc1)P(=O)(Oc1ccccc1)Oc1ccccc1)OCc1ccccc1
CCc1ncnc(-c2ccc(C(=O)N3CCC(C(C)(C)O)CC3)c(Cl)c2)c1C#Cc1ccc(NC)nc1
COc1cc(OCc2cccc(-c3ncc(Cl)cc3Cl)c2)c2cc(-c3cn4nc(OC)sc4n3)oc2c1
CNC(=O)COc1cc2cc(Nc3nc(NCc4cccc(S(C)(=O)=O)c4)ncc3Cl)cc(OC)c2n(C)c1=O
Cc1ccc(S(=O)(=O)NC(C[Se]c2ccc(S(N)(=O)=O)cc2)C(C)C)cc1
Cc1ccc(Nc2ncc3c(n2)-c2c(c(C(N)=O)nn2C)CC3)cc1
CN1CCNC(C(=O)NC(Cc2ccc(F)cc2)C(=O)N2CCC(CC3CCC3)(C(=O)NC(C)(C)C)CC2)C1
COc1ccccc1N(CC(=O)NCCSCc1ccccc1Cl)S(C)(=O)=O
CC(C)(C)NC(=O)C(NCc1ccc(Cl)cc1)c1c(C(=O)O)[nH]c2cc(Cl)ccc12
COc1cccc(OC)c1-c1cc(C(=O)NC(CCN2C3CCC2CC3)CC(=O)NC2CCC2)nn1C1CCCC1
CN1CCN(CCOC(=O)N2CCC(n3cc(C(N)=O)c(Nc4ccc(F)cc4)n3)C(C#N)C2)CC1
N#Cc1ccccc1-c1cc(-c2ccccn2)cn(-c2ccccc2)c1=O
Cc1cc(F)c2[nH]c3c(c2c1)CN(C(=O)c1cc(C(F)(F)F)[nH]n1)CC3
NS(=O)(=O)c1ccc(NC(=O)CN2C(=O)COc3ccc(Cl)cc32)cc1
COc1cc2cc(C(=O)C=C3CC[N+](C)(Cc4ccccc4)CC3)sc2cc1OC
CN(CCCCCCC(=O)NO)C(=O)c1ccc(C(O)(c2cccc(F)c2)c2cccc(F)c2)cc1
CNC(=O)n1cc(NC(=O)N2C(C(=O)NC(CN(C)C)c3cccc(Cl)c3F)CC3CC32)c2ccccc21
COc1ccc(-c2cc3c4ccccc4[nH]c(=O)n3n2)cc1
COc1cc(-c2ccc(F)c(F)c2)c(F)cc1-n1c2c(ccc1=O)CN(S(=O)(=O)Nc1cccnn1)CC2
N#Cc1cnn(-c2ccc(S(N)(=O)=O)cc2)c1N=Cc1ccc(F)cc1
CC(C)CC(Nc1ccc2ccccc2n1)c1ccc(C(=O)NCCC(=O)O)cc1
O=C(c1ccco1)N1CCN(C2CC(=O)N(c3ccc(-c4ccc(F)cc4)cc3)C2)CC1
O=C(O)CNC(=O)c1c(O)c2cc(Cl)cnc2n(Cc2ccc(C(F)(F)F)nc2)c1=O
CC1COCCN1c1nc(-c2cnc(N)nc2)c2c(n1)N(C1CCC(F)(F)C1)CC2
CCCc1c(OCCCCOc2ccc(-c3nn[nH]n3)cc2)ccc2c1cnn2CC(C)(C)C
COCCOc1ccc(CNC(=O)n2sc3ncccc3c2=O)cn1
CCCC(CCC)c1nc2cc[nH]cc-2n1
CNC(Cn1c(=O)c(-c2ccc3c(c2)OCO3)c(C)n(Cc2c(F)cccc2F)c1=O)c1ccccc1
Cc1ncc(C#Cc2c(C)ncnc2N2CCOCC2)cc1NS(=O)(=O)c1cccc(F)c1
Cc1ccccc1NC(=O)Nc1ccc(CC(=O)NC(CC(C)C)C(=O)N2CCCCC2CC(=O)O)cc1
CC(C)N(CCC#N)C(=O)C(C)N1CCC(NS(=O)(=O)c2ccc3cc(Cl)ccc3c2)C1=O
CC(C)(C)c1ccc(NC(=O)Nc2cccnc2Oc2ccccc2C(C)(C)C)cc1
CC1Cc2c([nH]c3ccccc23)C(c2c(F)cc(OCCN3CC(CF)C3)cc2F)N1C(C)C(=O)O
Cc1cc2c(nn1)-c1ccccc1C2=O
O=c1[nH]nc2c3c(cccc13)NC(c1ccc(CN3CCC3)cc1)C2c1ccc(F)cc1
CCNC(=O)C1OC(n2cnc3c(N)nc(NCCCN4CCN(c5ccccc5)CC4)nc32)C(O)C1O
CCCS(=O)(=O)N1CCC(CNC(=O)c2ccccc2C)(C2CCCCN2C)CC1
CC(c1cc(F)ccc1F)N(C)c1ccn2ncc(Nc3c(N4CCC(O)C4)c(=O)c3=O)c2n1
CCc1cccc(N(C)C(=N)Nc2ccccc2I)c1
Nc1c(-c2ccccc2)c2cc(Cl)ccc2[nH]c1=O
COC1C=CC=C(C)C(=O)NC2=CC(=O)C(NCCc3ccco3)=C(CC(C)CC(OC)C(O)C(C)C=C(C)C1OC(N)=O)C2=O
O=C(Nc1ccc(-n2cncn2)cc1)NC1CCCCC1CN1CCCC(Cc2ccc(F)cc2)C1
Cc1cc(-c2nc(-c3ccc(Cl)c(Cl)c3)n3c2CCOC(C)C3)ccn1
COC(=O)c1ccc2nc(Oc3ccc4c(c3)COB4O)ccc2c1
Cc1nn(C)c(C)c1NS(=O)(=O)c1ccc(CCCOC2CCN(C)CC2)cc1
COC(c1ccc(F)cc1)(c1ccc(C(=O)NCCCCCCC(=O)NO)cc1)C(F)(F)F
CC(C)(CO)C(=O)Nc1cnn2ccc(N3CCCC3c3cc(F)ccc3F)nc12
CN(C)C(=O)c1cccc(S(=O)(=O)N2CCSC2C(=O)OC(Cc2c(Cl)c[n+]([O-])cc2Cl)c2ccc(OC(F)F)c(OCC3CC3)c2)c1
CCCc1cc(C)[nH]c(=O)c1CNC(=O)c1cc(Br)cc2c1cnn2C(C)C
CCNC(=O)Nc1nc2ccc(-c3ccccc3OC(F)(F)F)cc2[nH]1
c1ccc(CNCCCCN(CC2Cc3ccccc3CN2)C2CCCc3cccnc32)nc1
O=C(c1ccncc1)N1CCC2(CC1)CN(c1ccccn1)C2
C=CC(=O)Nc1cc(Nc2cc(-c3cccc(NC(=O)c4ccc(C(C)(C)C)cc4)c3C)cn(C)c2=O)ccc1C(=O)N1CCN(C(=O)OC(C)(C)C)CC1
CC1(c2cc(NC(=O)c3cnc(C(F)F)cn3)ccc2F)C=C(CF)OC(N)=N1
COc1cc(-c2cccc(F)c2)c(Cl)cc1-c1ncc(O)c2cc(S(=O)(=O)Nc3ccon3)ccc12
O=C1OC(c2ccccc2)OC(=O)C1=Cc1cc(Br)c(O)c(OCc2ccccc2)c1
Cc1ccc(C2COc3cccc4c(=O)c(C(=O)NC5CCCCC5)cn2c34)cc1
O=C(O)c1cc(Cl)cc2[nH]c(-c3ccc(-c4ccccc4)cc3F)nc12
CC1(C)c2[nH]nc(NC(=O)c3ccc(F)cc3)c2CN1C(=O)C1CCNCC1
C[N+](C)(Cc1ccc(NC(=O)c2ccc(Cl)c(Cl)c2)cc1)C1CC2CCC1C2
COCc1nc(NC(=O)NC(CO)c2ccccc2)cc2[nH]nc(OC)c12
CCCCOc1ccc(C2(C(F)(F)F)CC(c3ccc(OC)cc3)=C(NC(=O)c3ccno3)C(=O)N2)cc1
CN1C(O)=C(C(=O)Nc2ccc(Cl)cc2Cl)c2cc(Cl)ccc2S1(=O)=O
COc1ccc(-c2ccc3c(c2)CN(C2CN(C#N)C2)C3)cc1F
CC(=O)c1cccc(NC(=O)NCCCN2CCC(Cc3ccccc3)CC2C(C)O)c1
CC1CCC(n2c3cnccc3c3cnc(Nc4ccc5c(n4)CCN(CCO)C5)nc32)CC1
Cn1ncc(NC(=O)c2nc(C3CC3)cnc2Nc2cncnc2)c1C(=O)NC1CCCC1O
CCNC(=O)Nc1ccc(-c2nc3n(Cc4c(F)cccc4F)cc(C(=O)OC(C)C)c(=O)n3c2CN(C)Cc2ccccc2)cc1
CCOc1ccc(C(CC(=O)Nc2ccc(C(=O)OC)cc2)N2Cc3ccccc3C2=O)cc1OC
CNC(C)C(=O)NC(Cc1ccc(OS(=O)(=O)F)cc1)C(=O)N1CCCC1C(=O)NC(Cc1ccccc1)C(N)=O
CC1CCC(Cn2c(N3CCOC4CCCC43)nc3c(F)c(-c4nc(=O)o[nH]4)nc(-c4cncc(Cl)c4)c32)CC1
CC1c2nnc(-c3ccc(F)cc3)n2CCN1C(=O)c1cccc(C(F)(F)F)c1Cl
Cn1cc(S(=O)(=O)NCc2cnc(Oc3ccc4c(c3)CCC(c3ccccc3)O4)s2)cn1
C=CCCNc1nc(NCCC=C)nc(-c2ccccc2)n1
CN(C)C(=O)c1cn(CC2(O)CCN(C(=O)C(O)Cc3ccccc3)CC23CCCC3)c(=O)cc1-c1ccccc1
CC1CNCCN1c1nc(-c2ccncn2)cc(=O)n1C
CN1CCc2c([nH]c3ccc(Cl)cc23)C1c1cccc(O)c1
COc1ccc(C=Cc2cc(OC)c(OC)c(OC)c2)cc1NC(=O)Oc1ccccc1F
N#Cc1cc(-c2ccnc(Nc3cncc(C4CCNCC4)n3)c2)ccc1OC1CCOCC1
COc1ccc(C=C2SC(c3ccc4ccccc4c3)=NC2=O)c2ccccc12
O=S(=O)(NCCCNc1cc(-c2[nH]c(-c3ccccc3)nc2-c2cccc(O)c2)ccn1)c1cccc(F)c1
CN1C(=O)C2(CCCCN3CC=C(c4ccccc4)CC3)CCCc3cccc1c32
CC1CN(c2sc(CCC(=O)O)nc2-c2nc3ccccc3[nH]2)CCN1C(=O)Cn1ccc2cccnc21
O=C(CNC(=O)C(=O)C1CCCN1C(=O)CNC(=O)c1ccnc2ccccc12)NC1CC1
CC(=C(F)C(=O)Nc1ccc(-c2ccccc2S(N)(=O)=O)cn1)c1ccc2ccnc(N)c2c1
CCC#CCC(C)C(O)C=CC1CCC(=O)N1CCCCCCC(=O)O
CN1CC(NC(=O)c2cccc(Nc3nc4nc5c(cnn35)CCCCC(=O)Nc3cccc(c3)N4)c2)C1
O=C(Nc1nnc(-c2cccs2)s1)c1cccc(F)c1
CC(C)Oc1ccccc1N1CCN(Cc2cccc(C(=O)N3CCCCC3)c2)CC1
Cc1cn(-c2cccc(NC(=O)c3ccc(C)c(C#Cc4cnc5ccnn5c4)c3)c2)cn1
COCCN(C)c1ccc(NC(=O)c2nc(-c3ccccc3)oc2C(F)(F)F)cn1
CC(C)Oc1ccc(S(=O)(=O)N2CCC(c3ccc(Cl)c(OCC(=O)O)c3)CC2)cc1
CC(=N)Nc1cccc(CN(C)C)c1
CCOc1ccccc1Nc1ncc2c(n1)-c1c(nn(C)c1-c1ccccc1)CC2
CNC(=O)NC1CCN(Cc2cc3nc(-c4cccc5[nH]ncc45)nc(N4CCOCC4)c3s2)CC1
CC(=O)C1=C(O)C(=O)N(c2cccc(Cl)c2)C1C1CCCCC1
O=C(NC(COc1ccc2[nH]c(=O)[nH]c2c1)c1ccccc1)c1cccn(Cc2ccc(F)c(F)c2)c1=O
CNc1nn2c(C)c(CC(=O)N(C)C)c(C)nc2c1S(=O)(=O)c1ccccc1
CC1(C)c2n[nH]c(Nc3cccc(C(F)(F)F)n3)c2CN1C(=O)NC1CC1c1ccccc1
Cc1nnc2n1-c1sc(C3CC3)c(Cc3ccccc3)c1COC2
O=C(NC1CCCC1)NC(Cc1ccccc1)(c1cc(F)cc(OC(F)(F)C(F)F)c1)c1ccc(Cl)cn1
Cc1c(C(N)=O)sc2ncnc(Nc3ccc(F)cc3OC3CCN(CC(=O)N4CCOCC4)CC3)c12
CCP(=O)(CC)Cc1ccc(C(=O)Nc2cc(-c3cccs3)ccc2N)cc1
CC(=O)OC1C(=O)C2(O)CC3OC3C(OC(C)=O)C2(C)C2C(OC(C)=O)C(OC(C)=O)C3(C)C(C(OC(C)=O)C4C3C(C)C=C3OC(=O)C(C)(O)C34C)C12
CCC1CC(N(Cc2cc(C(F)(F)F)cc(C(F)(F)F)c2)c2nnn(C)n2)c2nc(C(F)(F)F)ccc2N1CC(C)C
O=C(NCc1ncccn1)c1cc(NC(=O)c2cc(-c3ncccc3F)c(Cl)cc2Cl)n(-c2ccccc2)n1
O=C(Nc1cccc(-c2cn3ccnc3c(NCCc3ccncc3)n2)c1)Nc1cccc(C(F)(F)F)c1
Cc1nc(C)c(-c2ccnc(Nc3cccc(O)c3)n2)s1
O=C(O)COc1ccc(-c2ccc(-c3c(Cc4ccccc4)sc4ccccc34)cc2)cc1Br
CC(C)(C)NC(=O)N1CCn2c(c(C(N)=O)c(-c3ccc(NS(C)(=O)=O)cc3)c2C2CC2)C1
CNC(=O)c1cccc(Nc2ncnc(N3CC(Oc4ccc(Cl)c(Cl)c4)C3)n2)c1
Cc1ccccc1Cn1c(O)c(N=NC(S)=Nc2ccccc2F)c2ccccc21
COC(=O)c1cc(NC(=O)Cn2cc(C3=C(c4c[nH]c5ccccc45)C(=O)NC3=O)c3ccccc32)cn1C
CC(NS(=O)(=O)c1cccc(Cl)c1)C(Cc1ccc(Cl)cc1)c1cccc(C#N)c1
O=C(Nc1ccccc1F)N1CCN(Cc2cnc3ccccc3c2)CC1
CCNCc1cncc(C=Cc2c[nH]nc2-c2nc3ccc(OC)cc3[nH]2)c1
O=C(NN=Cc1ccc(Cl)cc1Cl)c1cccc(F)c1
N#CC1CCN(c2ccc(C3(c4ccsc4)CC(O)=C(Sc4ccccc4Cl)C(=O)N3)cc2)CC1
CC1CN(c2ccc(C(C)(C)O)cc2)CCN1c1cccc(C(=O)NC2C3CC4CC2CC(O)(C4)C3)n1
COc1cnn(C)c(=O)c1-c1ccc(CC(NC(=S)c2c(Cl)cccc2Cl)C(=O)O)cc1
C=C1C(=O)C23CCC4C(C)(C=O)CCCC4(C)C2CC(O)C1C3O
CCCCn1cc2c(nc(NC(=O)Nc3ccc4c(c3)OCO4)n3nc(-c4ccco4)nc23)n1
Fc1ccccc1-c1n[nH]c2cnc(-c3cnccc3OC3CCCNC3)cc12
NS(=O)(=O)N1CCN(C2CN(CCC3(c4ccc(Cl)c(Cl)c4)CCC(=O)N(CC4CC4)C3)C2)CC1
CC(C)N(O)C(=O)NCc1ncc(-c2cc(Cl)cc(F)c2-c2nnn(C)n2)cc1F
Clc1ccc(Nc2c(-c3ncccn3)oc3cnccc23)c2cn[nH]c12
COc1ccc(CN(C)S(=O)(=O)c2nnc(NC(=O)C(C)C)s2)cc1OC
Cc1ccc2nc(-c3cccnc3)c(NCc3ccccc3)n2c1
CCc1ncnc(N2CCC(O)CC2)c1C#Cc1ccc(N)nc1
NC(=O)c1cc(-c2ccccc2)cc2c(C3CCN(S(=O)(=O)CCN4CCOCC4)CC3)c[nH]c12
CN(c1cnc(C#N)cn1)C1CCN(c2ncnc3[nH]ccc23)C1
Nc1cc(-c2cc(Cl)ccc2Oc2cc(F)c(S(=O)(=O)Nc3cscn3)cc2F)ccn1
COc1ccc(C(CCCNS(=O)(=O)c2cccs2)N2C(=O)c3cccc(N4CCN(C(C)C)CC4)c3C2=O)cc1OC
COc1ccc(-c2ccc(C(=O)O)cc2C)cc1-c1ccc(C(F)(F)F)nc1CN1C(=O)OC(c2cc(C(F)(F)F)cc(C(F)(F)F)c2)C1C
CC(CCOC(=O)c1cc(NCc2cc(O)ccc2O)ccc1O)c1ccccc1
Cc1nsc(-c2nnc3n2CCN(C(=O)c2ccc(Cl)c(F)c2)C3C)n1
Cc1sc2ccccc2c1CC1=NCCN1
CCc1ccccc1Oc1ccc2c(O)c(C(=O)NCC(C)(C)C(=O)O)nc(C#N)c2c1
CCc1c(C(=O)NCCc2ccc(N3CCCCC3)cc2)[nH]c2ccc(Cl)cc12
c1n[nH]cc1-c1ccc2occ(-c3ccc(C4CCCCC4)cc3)c2n1
COc1cc(C=C2c3ccccc3C(=O)c3ccsc32)ccc1O
O=C(NC1CC1c1ccccc1)N1CCC(Oc2ncccn2)CC1
COc1ccc(-c2n[nH]c(C)c2C(=O)N=C(N)NCc2cc(Cl)cc(Cl)c2)cc1
CNc1nc(Nc2cc3c(cc2OC)C(=O)N(C)CC3)ncc1C#N
O=C(Nc1cccc(Oc2ccccc2)c1)N1CCc2sccc2C1c1ccc(Cl)cc1
CN(C)CC(C)(C)Cn1nc(-c2ccc3nc(OC4CC4)ccc3c2)c2c(N)ncnc21
CCOCCCN=C(S)NCCCNc1nc2c(C)cc(C)cc2cc1C#N
CNc1nc2[nH]c(-c3cccc(C4(NC(C)=O)CC4)n3)cc2c2c1ncn2C
COc1cc(C(=O)C=CC=Cc2ccccc2SC)cc(OC)c1OC
CN1CCC(NC(=O)c2ccncc2Nc2cc(-c3ccc4sc(N)nc4c3)c3nccnc3c2)C1
N=C(N)NCCCC1NC(=O)C2CCCN2C(=O)C(NC=O)NC(=O)CCCCCCNC(=O)C1=O
COc1cc(COC(=O)c2ccccc2)c(-c2cc3c(cc2COC(=O)c2ccccc2)OCO3)c(OC)c1OC
Cc1nn(-c2ccc(C(=O)NC3CCCc4cc(CN5CCCCC5)ccc43)cn2)c(=O)c2c(F)cccc12
NS(=O)(=O)c1ccc(NC(=O)CN2CCN(C(=O)c3ccccc3)CC2)cc1
CN(C)CC=CC(=O)N1CCC(CC(=O)N2CCC(c3cc4c(-c5cnn6ncccc56)ccnc4[nH]3)C2)CC1
CC(=NNC1=NC(=O)C(C)S1)c1ccc([N+](=O)[O-])cc1
CCn1c2ccccc2c2cc(S(=O)(=O)Nc3cc(OC)cc(OC)c3)ccc21
CC(C)(CC(=O)N1Cc2ccccc2C1)C(N)C(=O)N1CCCC1C#N
COc1ccccc1N1CCN(CCC(=NO)c2ccsc2)CC1
O=C(Nc1cccc(C(F)(F)F)c1)Nc1cc(S(=O)(=O)NC2CC2)ccc1-c1ccsc1
CN(Cc1cc(C(CC(=O)O)c2ccc3c(c2)nnn3C)ccc1Cl)S(=O)(=O)c1ccccc1
CN(C(S)=NCCN1CCOCC1)C(c1ccccc1)c1ccccc1
COc1cc(N2CCC(N3CCCCC3)CC2)ccc1Nc1nccc(-c2c(-c3cccc(C(=O)Nc4ccc(F)cc4Cl)c3)nc3ccccn23)n1
C[n+]1ccc(C(=O)Nc2ccc(CC(NC(=O)C3(C)CCCN3S(=O)(=O)c3cc(Cl)cc(Cl)c3)C(=O)O)cc2)c(Cl)c1
Cc1cc(O)cc(C)c1CC(N)C(=O)NC1CCNc2ccc(CC3Cc4ccccc4C3)cc21
Cc1cc2ncc(C(=O)NCC(C)(C)NCC(=O)N3CCCC3C#N)cn2n1
O=C(NCCCO)C1C(C(=O)Nc2ccc(Br)cc2)C2C=CC1C21CC1
CC(C)N1CCN(C(=O)OC2CCN(c3cc(F)ccn3)CC2)CC1
COc1cccc(CNC(=O)c2cc(-c3nnn(CC4CCC(C#N)CC4)n3)cc(C)n2)c1
COc1ccc2c(c1)c(=O)c1c(NCCCO)ccc3nnn2c31
CCCNC(=O)Nc1ccc(S(=O)(=O)Oc2ccccc2I)cc1
O=C(CCCCCCC(=O)Nc1ccc(NC(=O)CCCn2cc(-c3ncnc4[nH]ccc34)cn2)cc1)NO
CCCCCCCCCCCC(=O)c1c(O)c(-c2ccc(O)cc2)c[nH]c1=O
CN(C)C1CCc2c(c3cc(Cl)ccc3n2S(=O)(=O)c2ccccc2Br)C1
N#Cc1ccccc1Cn1c(=O)n(CC2CCC(C(=O)NCc3ccccc3)CC2)c(=O)c2ccccc21
c1ccc(-c2cc3c(ccc4nonc43)nn2)cc1
CCOC(=O)N1CCN(C(=O)C(CCC(=O)O)NC(=O)c2cc(OCCO)cc(-c3ccccc3)n2)CC1
Cc1cccc(NC(=O)Oc2ccc3c(c2)C2(C)CCN(C)C2N3C)c1C
Cc1c2c(n3c1CCN(C(=O)C(N)C(C)C)CC(C)C(C)Nc1cc-3ccc1C(N)=O)CC(C)(C)CC2=O
COc1cc(C2NC(=O)NC(C)=C2C(=O)OCC2CCCO2)cc(OC)c1OC
CCn1c2ccc(C(C)=O)cc2c2c3c(c4c(c21)CCc1nn(C)cc1-4)C(=O)NC3
NC(N)=NC(=O)c1ccc2c(F)cnc(-c3c(F)cccc3Cl)c2c1
COc1ccc(COc2ccc(Cn3c(N)nc4cc(-c5ccncc5)cnc43)cc2OC)cn1
Cc1ccc(S(=O)(=O)Nc2cc(Cl)ccc2Cn2ccnn2)cc1C
CSCCC(NC(=O)C(C)NC(=O)C(CCCN=C(N)N)NC(=O)C(Cc1ccc(O)cc1)NC(C)=O)C(=O)NC(C)C(=O)NC(C(=O)NC(CC(C)C)C(N)=O)C(C)O
Cc1cc(C)n2nc(CCc3nc(-c4ccccc4)cn3CCN3CCOCC3)nc2c1
CN1CCC(NC(=O)c2ccc(Nc3nc(Nc4ccccc4P(C)(C)=O)c4cc[nH]c4n3)cc2)CC1
COc1ccc(C(=O)NC(CC(=O)O)c2ccccc2C)nc1-c1c(C)noc1C
CCCc1c(Cc2ccc(-c3ccccc3-c3nc(=O)o[nH]3)cc2F)c(=O)n(C2CCCOC2)c2ncnn12
CCCCCCCCCCCCC(=O)N1CCC(C(C)CO)CC1
CNC(=O)c1cc(Oc2ccc(-n3cc(-c4ccccc4F)nn3)cc2)ccn1
CC1(C)COc2c(OCCNCc3cccc(C4=CCCC4)c3)cccc21
COc1cccc(C(C)NC(=O)c2cc(C)c(-c3ccc4[nH]nc(C)c4c3)s2)c1
CC1(c2ccc(C=CC(=O)O)cc2)c2ccc(O)cc2CCN1c1ccc(CC(F)(F)F)cc1
Cc1ccccc1CN(Cc1cc(=O)[nH]c2c(F)c(F)ccc12)c1cnccn1
O=C(Cc1ccc(-c2cccc(F)c2)cc1)Nc1cc(C2CC2)[nH]n1
Cc1cccc(-c2cc(Cl)ccc2C(Oc2cc(N3CCC4(CC3)CNC(C(=O)O)C4)nc(N)n2)C(F)(F)F)n1
Oc1nc(-c2cc(-c3ccon3)n(Cc3cccc(Cl)c3F)n2)ncc1F
O=C(OC(CO)C(F)(F)F)N1CC2C(C1)C2c1ccn(-c2ccc(F)cc2)n1
C=CC(C)(C)OC(C)(C)C1COc2ccc(C=CC(OC)=C(C)C(=COC)C(=O)OC)cc2O1
CC(=O)NC(C)c1ccc(OC2CCN(c3cccc(N(C)C4CCC4)n3)C2)cc1
CCCCOC(=O)N1CCN(C(=O)C(CCC(=O)O)NC(=O)c2cc(OC(=O)N(C)C3CCOC3)cc(-c3ccccc3)n2)CC1
CC=CC(=O)Nc1ccccc1Nc1nc(Nc2ccc(N3CCCCC3)nc2OC)ncc1Cl
Cc1cc2cc(Nc3ccnc4cc(-c5ccc(CNCCCO)cc5)sc34)ccc2[nH]1
CC#CCn1c(C(=O)NCc2nc(C)cc3ccccc23)cnc1N1CCCC(N)C1
O=C(O)CC1CC2(CCN(C(=O)NC3C4CC5CC(C4)CC3C5)CC2)c2c(Cl)cccc21
CC(C)(C)CN(C(=O)c1cccc(Cl)c1Cl)C1CCNC1
CCCCC1(c2ccccc2)CC(c2ccc3c(=O)n(-c4ccc(F)cc4)c(CCCCC(=O)O)nc3c2)=NO1
COc1ccc(CCS(C)(=O)=O)c(Nc2nc3ccccc3nc2NS(=O)(=O)c2cn(C)cn2)c1
CN(C)c1ccc(S(=O)(=O)Nc2cccc(NC(=O)COc3ccc4c(=O)ccoc4c3)c2)cc1
CC1(C)CC=C(c2cc(C(C)(C)CN3CCSCC3)ccc2NC(=O)c2nc(C#N)c[nH]2)CC1
O=C(CCc1ccc(Cl)c(Cl)c1)Nc1cccc2ccc(O)cc12
Cc1ccc(C=c2[nH]c(=O)c(=Cc3cccc(Oc4ccc(F)cc4)c3)[nH]c2=O)o1
N=C(N)c1ccc(Oc2cc(Oc3ccc(C(=N)N)cc3)cc(C(=O)NC3CCN(CCO)CC3)c2)cc1
O=C(Nc1cc(Cl)cc(Cl)c1-c1ccccc1)NC1(C(=O)O)CC1
Cc1ccc2nc(C3C4Oc5ccc(Oc6ccnc7c6CCC(=O)N7)cc5C43)[nH]c2c1
Fc1ccc(Oc2cc(F)c(F)cc2C2CCNCC2)cc1
CNC(=O)C(C)(C)c1ccc(Nc2nc(-c3cncnc3)cc3cc[nH]c(=O)c23)cc1
CC1CCCC(N2CCC(c3c(F)ccc(Cl)c3F)=CC2=O)c2cc(ccn2)-c2cn[nH]c2NC1=O
COc1cc2nc(-c3ccc(C)c(N4CCCC4)c3)cc(O)c2cc1-c1cnco1
CCOC(=O)CCCn1c(=O)oc2cc3ncnc(Nc4cc(C(=O)OCC)ccc4O)c3cc21
Cc1ccc(C(=O)Nc2ccc(F)c(C(F)(F)F)c2)cc1Nc1ncnc2cnc(N3CCOCC3)nc12
COc1ccc(-c2nc3c(c4nnc(SC(C)C(=O)Nc5ccccc5)n24)COC(C)(C)C3)cc1
ClC(Cn1ncc2c(Nc3ccccc3)ncnc21)c1ccccc1
CC(C)(C)c1cnc(CCN2CCc3cc(S(=O)(=O)Nc4ccc(CCCC5CCCC5)cc4F)ccc3C2)nc1
O=S(=O)(c1ccc(Cl)s1)n1cc(C2=CCCNC2)c2ccccc21
CC(Nc1nc2c(cnn2C2CCCC2)c(=O)[nH]1)C(=O)Nc1ccc(F)nc1
CSc1ncc2c(n1)CCc1cnc(Nc3ccc(C(=O)N(C)CCN(C)C)cc3)nc1-2
CC(C)N1CCC(Oc2ccc3[nH]c(C(=O)N4CCC(F)(F)CC4)cc3c2)CC1
Cc1ccc(-c2c(C(=O)N(C)C(C)c3ccccc3)n(C)c(=O)c3ncccc23)cc1
CCOC(=O)C(C)Sc1nc(=O)n2ccccc2n1
CC(C)CC1C(=O)NC(C(=O)c2ccccc2)Cc2ccc(cc2)OCCCCCC1C(=O)NO
Cc1nn(Cc2ccc(-c3nc4cc(F)c(Cl)cc4[nH]3)cc2F)c(C)c1CC(=O)O
Cc1ccc(C(=O)Cn2c3c(sc2=N)CCCC3)cc1
CC(=O)NC(=O)C(C)(C)C1c2ccc(-c3ccc(C(=O)N(C)C)cc3)nc2Oc2c(F)cccc21
O=C(NCCc1ccccn1)c1ccc(NC(=O)N2Cc3ccccc3C2)cc1
c1ccc2c(NCCCCCCN3CCCCC3)c3c(nc2c1)CCCC3
CS(=O)(=O)Nc1cccc2c(O)cc(C(=O)Nc3ccc(F)cc3F)nc12
CC(C)CC1(N2CCN(C(=O)C(Cc3ccc(Cl)cc3)NC(=O)CC3NCc4ccccc43)CC2)CCOCC1
CC(O)C(CO)Nc1c(C(N)=O)cnn2cc(-c3ccccc3)cc12
N#Cc1ccc(N2C(=O)C3C(O)CCN3C2=O)c2ncccc12
NC(CNc1nc(-c2ccncc2)nc2sc3c(c12)CCCCC3)Cc1ccccc1
NS(=O)(=O)Oc1ccc(NC(=O)N2CCN(c3ccc(Cl)cc3)CC2)cc1F
O=C(c1n[nH]c2c1CN(CCC(F)(F)F)CC2)N1CCC(c2cccc(F)c2C(F)(F)F)CC1
c1ccc(OC(C2=NCCN2)c2ccccc2)cc1
N#Cc1cccc(C23CCC(N(CCN4CCC(O)C4)C(=O)Nc4ccc(OCOc5ccccc5)c(OCOc5ccccc5)c4)CC2C3)c1
Cc1cccc(NC(=O)c2ccc(NC(=O)Cn3c(=O)c4nncn4c4ccccc43)cc2)c1
CN1CCc2nc(NC(=O)c3cccc(CNC(=O)c4cn5cc(C(N)=O)ccc5n4)c3)sc2C1
Cc1ccc(Cc2cccc(C(=O)NCCc3c[nH]c4ccc(Cl)cc34)c2)cc1
O=C(O)c1ccc(CNc2ccc(-c3ccc(-c4nc5cc(Cl)ccc5[nH]4)cn3)cn2)cc1
Cc1c(C#N)c(N=CN(C)C)c(C(=O)c2ccc(Br)cc2)n1-c1ccccc1
COc1cc(OC)c(C(=O)N2C(=O)C(c3ccc(OC)c(OC)c3)=C(c3ccc(OC)c(OC)c3)C2=O)cc1Br
CCCCCc1nc(=NCc2cccnc2)sn1-c1ccccc1
c1cnc2c(c1)CCCC2N(CCCN1CCNCC1)Cc1nccc2c3ccccc3n(CCN3CCOCC3)c12
CC(=O)OCCN(C)c1cc(SC(C)C)c2nonc2c1[N+](=O)[O-]
O=C1C(=O)C(Nc2ccncc2)C1NCCCCCC(=O)N(Cc1ccccc1)OCCN1CCOCC1
COc1ccc(-c2ncc(OCC3CCNCC3)cc2-c2ccc(C#N)cc2)cc1
Cn1c(=O)c2c(nc3n2CCCN3CCc2c[nH]c3ccccc23)n(C)c1=O
Nc1ccc(NC(=O)c2cn(Cc3c(F)cccc3F)c3ccc(=O)[nH]c3c2=O)cc1
CC1(c2cc3c(c(C(F)(F)F)c2)C(=O)N2CCNCC32)CC1
O=C1CN=C(n2cnc(C3CC3)n2)C=C2c3cccc(-c4cnc(F)cn4)c3CCN12
CCOC(=O)c1ccc(-c2c(-c3cc(OC)c(OC)c(OC)c3)noc2C)cc1F
COc1ccc(C(CCCN)(c2ccccc2)c2ccccc2)c(F)c1
CCNc1n[nH]c2cc(NC(=O)NC(C)c3ccc(F)c(Cl)c3)ncc12
CCC(=O)CCCCCC(NC(=O)C1CC12CCN(C)CC2)c1ncc(-c2cc3ccc(N4CCCC4)nc3cc2OC)[nH]1
Cc1cc(C)c2c(n1)sc1c(N3CCCC3)ncnc12
CN(C)C1(Cc2ccccc2)CCN(c2cc(C(F)(F)F)ccc2CNC(=O)Nc2cccc3ccc(O)cc23)CC1
CCc1ccnc(-n2nnc3c2CCN(C(=O)c2cccc(C(F)(F)F)c2Cl)C3C)n1
CC(c1ccc(-c2ccccc2)cc1)C(NC(=O)C(C)(C)N)C(=O)NC(c1ccncc1)c1ccc(Cl)cc1
O=C(CCc1ccccc1)c1ccccc1OCCCCN1CCCCC1
O=C(c1ccc(-c2ccc3ncc(-c4ccc5cnccc5c4)n3c2)cc1)N1CCC(N2CCOCC2)CC1
Cc1ccnc(NS(=O)(=O)c2cc(C(F)(F)F)ccc2Cl)c1
COc1ccc(CCNC(=O)C(C)(Cc2c[nH]c3ccccc23)NC(=O)OC2C3CC4CC(C3)CC2C4)cc1
O=C(Nc1cc2c(Nc3ccc(F)c(Cl)c3)ncnc2cc1OCCCN1CCOCC1)c1cccc([N+](=O)[O-])c1Cl
CN1C(=N)NC2(c3cc(NC(=O)c4ncc(Cl)cc4F)ccc3F)CCCC2S1(=O)=O
CCONC(=O)c1c(C)c(-c2ccc(-c3ccccc3F)cc2)nc2ccc(F)cc12
Cc1ccc(C(=O)Nc2ccc(CN3CCN(C)CC3)c(F)c2)cc1C#Cc1cccnc1
S=c1sc2c(N3CCOCC3)ncnc2n1-c1ccccc1
O=C(c1ccc(Br)cc1NS(=O)(=O)c1cccc2nsnc12)N1CCOCC1
O=S(=O)(c1cccc(OC(F)(F)F)c1)N1CCCc2cc(-c3cccnc3)ccc21
CC(C)c1nc(-c2ccc(OCCNCC(O)c3cccnc3)cc2)co1
Cn1nc(CN2CCCC2)nc1-c1cccc(C(C)(C)C)c1
CC12CCCOC1C1(COC(N)=N1)c1cc(-c3cc(F)cc(Cl)c3)ccc1O2
CC(C)CC(NC(=O)Nc1cc(Cc2n[nH]c(=O)c3c2CCCC3)ccc1F)C(=O)O
COc1cccc(CCNC(=O)c2cnc(C#N)nc2NC2CCCCC2)c1
CCn1c2ccccc2c2cc(NC(=O)C(C)Oc3ccc(OC)cc3)ccc21
Cc1cc(C(=O)Nc2ccc(-c3ccccc3S(N)(=O)=O)cc2)n(-c2ccc3onc(N)c3c2)n1
CN(C)S(=O)(=O)NO
COc1ccc2c(c1)C(CCCCN1CCN(c3ccccc3OC)CC1)CCC2
COc1cccc(-c2nc3sccn3c2-c2ccnc(NCCNS(=O)(=O)c3ccc(F)cc3)n2)c1
CCC1=CC2CN(C1)Cc1c([nH]c3ccccc13)C(C(=O)OC)(c1cc3c(cc1OC)N(C)C1C(O)(CNC(=O)c4ccc(OC)c(OC)c4)C(OC(C)=O)C4(CC)C=CCN5CCC31C54)C2
CCC1(CN2Cc3ccc(OC)cc3C2=O)NC(=O)NC1=O
CC1Cc2c(nnn2-c2ccsc2)CN1C(=O)c1cccc(C(F)(F)F)c1Cl
Nc1cnc(-c2ccc(-c3ccccc3S(=O)(=O)NC3CCNCC3)cc2F)cn1
Cc1cccc(-c2sc(C)nc2C(=O)N2CCCC2Cc2ccc3c(c2)OCCO3)c1
O=S(=O)(Nc1cc(Sc2ncn[nH]2)c(O)c2ccccc12)c1ccc(-c2ccccc2)cc1
CCn1nnc2c(N3CCOCC3)nc(-c3ccc(NC(=O)Nc4cccnc4)cc3)nc21
N=C(N)c1ccc2c(c1)C(c1ccccc1)CC(c1ccccc1-c1ccc(C(=O)O)cc1C(=O)O)N2
CCOc1ccc(-c2csc(-c3ccncc3)n2)cn1
Cc1noc(C)c1-c1nc(NCc2ccccc2)c2ccccc2n1
N#CCCNC(=O)c1cc(NC(=O)c2cc(-c3ncccc3F)c(Cl)cc2Cl)n(-c2ccccc2)n1
CC(C)c1cc(Cc2c(Br)cc(CC(=O)O)cc2Br)n[nH]c1=O
Cc1ccc(C#N)c(S(=O)(=O)Nc2ccc(-c3cnc4c(C)n[nH]c4n3)cc2)c1
CCCCN(CC)Cc1c(CC(C)C)nc2cc(C=CC(=O)NO)ccn12
CCn1c(=O)n(C(c2cccc(F)c2)C(O)CNC)c2ccccc21
CC(C)c1ccc(NC(=O)c2ccccc2Cn2ccc3ncnc-3c2)cc1
CCc1ccc(S(=O)(=O)c2nnn3c2nc(N(C)Cc2ccccc2)c2cc(Cl)ccc23)cc1
COc1ccc(S(=O)(=O)N2C(=O)C(c3ccccc3OC)(N3CCN(c4cccnc4)CC3)c3cc(Cl)ccc32)cc1
CC1Cc2ccccc2N1C(=O)CN1CCN(Cc2ccccc2F)CC1
CC(C)CC1C(=O)NC(C(=O)NCCc2ccccc2O)CCCCNC(=O)OCCCC1C(=O)NO
N#CC1CC(NCc2ccccc2)CCC1n1cc(C(N)=O)c(Nc2ccnc(F)c2)n1
C#CC(=O)NC1CCN(c2ccc(C(N)=O)c3[nH]c(C)c(C)c23)C1
O=C(Cn1nnnc1-c1ccccc1Cl)NNC(=O)Nc1ccc2ccn(-c3ccccc3Cl)c2c1
N=C(c1ccc(C(=O)Nc2ccccc2C(=O)Nc2ccc(Cl)cn2)cc1)N1CCS(=O)(=O)CC1
O=C(Nc1ccccc1N1CCCCC1)c1cc([N+](=O)[O-])c[nH]1
Cc1nc(C)c(C(=O)OCC(=O)Nc2ccc(S(N)(=O)=O)cc2)nc1C
COc1cc(F)c(C(C)C)cc1-c1ccc(C(F)(F)F)cc1C1C=CC2C(c3cc(C(F)(F)F)cc(C(F)(F)F)c3)OC(=O)N12
CCS(=O)(=O)c1ccc(CNc2nc3cnc(-c4c(OC)ncnc4C4CC4)nc3n(C(C)C(C)C)c2=O)nc1
CCC(CC)(NC(=O)c1ccc(OC)c(-c2cccc(Cl)c2)n1)C(=O)NC
C=CC(=O)NCCOc1cc(Cc2ccccc2)cc2[nH]c(-c3n[nH]c4cc(C(F)F)ccc34)cc12
O=C(NCc1ccco1)c1cnc(Nc2ccccc2)nc1C(F)(F)F
O=C(Nc1cc2ccc(N3CCCC3)cc2cn1)C1CC1
CCc1ccc(C2CC3CCC(C2C(=O)OC)N3C)cc1I
Cc1ccccc1OC1CC(N(C)C)Cc2ccccc21
CCC(NC(=O)c1cc(C(=O)NC(C)c2ccc(F)cc2)n2c1COCC2)c1ccc(C#N)cc1
N#Cc1ccc(C(=O)NC2CNC(C(=O)N3CCSC3)C2)cc1
CCOc1cccc2cc(-c3nc4sc5c(c4c(=O)[nH]3)CCC(C)C5)c(=O)oc12
Cc1nnc2n1-c1sc(C#CCn3c(=O)c4ccccc4c4ccccc43)cc1C(C1=CC(=O)CC=C1Cl)=NC2
Cc1nc(-c2ccccc2)c(C(=O)N2CCN(c3cc(Cl)cc(Cl)c3)CC2)o1
Cc1c(-c2cccc(C(F)(F)F)c2)c(=O)c(C(=O)NCc2ccc(S(C)(=O)=NCC#N)cc2)cn1C(C)C
COc1ccc2nc(C=CC(=O)NO)ccc2c1
CC(C)Oc1cccc(-n2nc(NC(=O)C3CNC(=O)C3)cc2-c2cccc(COCC(F)(F)F)c2)c1F
O=c1nc(OCC2COCCO2)cc2n1CCc1cc(COCC3CCOCC3)ccc1-2
C#CCN1C(C)=C(C(=O)CCO)C(c2cccc(-n3oo3)c2)C(C(=O)OC)=C1C
CNc1cc(NS(C)(=O)=O)ccc1Nc1c2ccccc2nc2cc(C)ccc12
CC(C)Nc1nc2c(nc1N1CCC(C(F)c3ccc(F)cc3F)CC1)CN(C(=O)N(C)C)CC2
CC1CCCN1CCCOc1ccc(-c2ccc(=O)n(CCF)n2)cc1
CCC(C)NC(=O)c1nn(C)c2nc(OCc3cccc(C)n3)ccc12
O=S(=O)(NCCCN1CCC(O)(c2ccc(Cl)cc2)CC1)c1cccs1
NC(COCc1cc(Br)cc(Br)c1)C(c1ccccc1)c1ccccc1
N=C(Nc1ccc2ccn(CCCN3CCOCC3)c2c1)c1cccs1
Cc1ccc(OCC(=O)Nc2cc(C)on2)c([N+](=O)[O-])n1
N#Cc1cnc(N2CCC(Nc3c(C(N)=O)cnc4[nH]ccc34)CC2)cn1
N#Cc1cc(F)c(NC(=O)N2CCC3CN(C#N)CC32)cc1F
CC1(C)CCC(C)(C)c2nc(-c3cc(-c4ccc(C(=O)O)cc4)[nH]n3)cnc21
CN1C(=O)C2(CC(C)(C)Cc3ccc(-c4cc(F)cc(Cl)c4)cc32)N=C1N
CC(C)C(=O)NC1CCC(CCN2CCN(c3cccc4c3OCO4)CC2)CC1
O=C(c1cc2cc(Nc3nccc(-c4ccccn4)n3)ccc2[nH]1)N1CCN(CCCN2CCCC2)CC1
COc1ccc(F)cc1-c1ccnc2[nH]c(C3=CCN(C(=O)C4CC(O)CN4)CC3)cc12
CN(C)c1nc2nc(N3CCNCC3)nc(N3CCCC3)c2nc1Cl
O=C(Nc1ccccc1)OC1CN2CCC1CC2
COc1cccc(OC)c1C1CCC(=O)N1Cc1ccc(Oc2nc(C)cs2)cc1
CCc1cc2c(=O)c(-c3nc4ccccc4n3C)coc2c(CN2CCN(C)CC2)c1O
Cc1nn(-c2ccc3onc(N)c3c2)c2c(=O)n(-c3ccc(-c4ccccc4CNCC4CC4)cc3)cnc12
CC(C)CNc1nc(C#N)nc(NC2CCS(=O)(=O)C2)c1N
CC1(CN2CC3CN(C(=O)Cn4cc(NC(=O)c5cnn6cccnc56)c(-c5cc(Cl)ccc5OC(F)F)n4)CC3C2)COC1
CCN1CCN(c2ccc3c(Nc4cc(CCc5cc(OC)cc(OC)c5)[nH]n4)ncnc3c2)CC1
CN(C)S(=O)(=O)c1ccc(Cc2cn(CC(F)=CCN)nn2)cc1
CC(=O)Nc1nnc(NC2CCN(c3nnc(NC(C)=O)s3)C2)s1
CC(NC(=O)c1ccc(F)cc1)c1ccc2c(n1)CCCN2C(=O)c1cccc(Cl)c1
CCCCOC(=O)C1(C)CCC2(C)CCC3(C)C4=CC=C5C(=CC(=O)C(O)=C5C)C4(C)CCC3(C)C2C1
CC(C)(C)OC(=O)N1CCC2(CC1)CC(C(=O)Nc1cc(F)c(C#N)cc1F)=NO2
CC(C)C(NC(=O)C1CCCC1N)C(=O)N1CCC(O)(c2ccc(Cl)cc2)C(C)(C)C1
CC(C)(Oc1ccc(S(C)(=O)=O)cc1)C1OCC(CC=CCCC(=O)O)C(c2cccnc2)O1
Cc1cc(-c2ccc(OCCCN3CCCC3C)cc2)n[nH]c1=O
CCC(=O)N(CC1CCCCN1Cc1ccc2c(c1)CCCC2NC(Cc1ccccc1)C(=O)NCC(=O)NC(C)C(=O)NC(Cc1ccc(O)cc1)C(=O)O)c1ccccc1
O=C(NNC(=O)C1CCC(CNS(=O)(=O)c2cccc3cccnc23)CC1)c1cc2ccccc2s1
O=C1c2cc(F)ccc2C(=O)c2c1nnn2-c1cc(F)c(-c2ccccc2F)c(F)c1
Nc1ncc(-c2nc(N3CCOCC3)nc3ccc(F)cc23)nc1C(=O)Nc1ncccc1N1CCC(N)CC1
CN1CCC(c2cn(-c3ccncc3)c3ccc(-c4cncnc4)cc23)CC1
COc1ccc(-c2csc(-n3ncc(-c4cccs4)c3N)n2)cc1
CC(C)(C)C(=O)C1=C(O)C(=O)N(c2ccc(-c3ccsc3)cc2)C1c1ccccc1OCC(=O)O
CCOC(=O)N1CCC(Nc2cc(=O)[nH]c3ccc(C(c4ccc(Cl)cc4)c4nccs4)cc23)CC1
COc1cc(-c2ccc3ncc(C(C)=O)c(NC4CCC(CN5CCCC(N)C5)CC4)c3c2)cc(Cl)c1O
CCC1CC(N(Cc2cc(C(F)(F)F)cc(C(F)(F)F)c2)c2ncc(Br)cn2)CC(Cc2ccccc2)N1C(=O)OC(C)(C)C
CC(C)(C)c1nc(N2CCN(CCCCn3cc(C(F)(F)F)c(=O)[nH]c3=O)CC2)cc(C(F)(F)F)n1
CC1CCC2C(C)C(OCCOc3ccc(C(=O)C=Cc4ccccc4Cl)cc3)OC3OC4(C)CCC1C32OO4
NC(CO)COc1cc(Cl)c(-c2noc(N3CCN(C(=O)c4cccc(Cl)c4)CC3)n2)cc1F
CC(C)N1CCN(Cc2cnc(-c3ccc(C(=O)Nc4ccccc4N)cc3)c(C#N)c2)CC1
O=c1c2ccccc2[nH]c(=S)n1CCN1CCC(=C(c2ccc(F)cc2)c2ccc(F)cc2)CC1
CC(C)(C)c1cc(NC(=O)C2CCCCN2C(=O)N2CCS(=O)(=O)CC2)no1
N#Cc1ccc(-c2cc(C(=O)Nc3ccc(OC(F)(F)Cl)cc3)cnc2N2CCC(O)C2)[nH]1
N#Cc1c(N)ncnc1N1CCC(c2nc(-c3ccc(F)c(C(F)(F)F)c3)cn2CCNCC2CC2)CC1
COc1ccc(F)c(C(C)NC(=O)c2ccc(-c3cn[nH]c3)cc2OC)c1
CC(C)Oc1cc2c(-c3cc(N4CC[S+](O)CC4)ncn3)n[nH]c2cc1F
COc1cccc(Nc2ncnc3cc(OCCCN4CCOCC4)c(OC)cc23)c1
CN(C)CCNC(C(=O)NCc1cc(C(F)(F)F)cc(C(F)(F)F)c1)c1cccs1
COc1cccc(-c2n[nH]c(Cc3cccc(Br)c3)n2)c1
Nc1noc2cccc(-c3ccc(NC(=O)Nc4ccccc4F)cc3)c12
NC(=O)c1ccc2c(c1)[nH]c(=O)c1ccsc12
CN(C)c1ccc(CNc2ncc(Br)c(Nc3cc(C4CC4)n[nH]3)n2)cc1
CSCCCc1cc(=O)oc2[nH]c(=O)[nH]c(=O)c12
O=C(NCc1ccccc1)Nc1cccc(NCc2nc(-c3ccncc3)n[nH]2)c1
CN1C(=N)NC(CCC2CCCCC2)(CC2CCCC(NC(=O)Nc3ccc4ccccc4n3)C2)C1=O
CC(C)CN1CCC(NC(=O)c2ccc(OC3CCN(C(C)C)CC3)cc2)C1
CNC(C)C(=O)NC(C(=O)N1CCC2CCN(CCc3ccccc3)CC21)C1CCCCC1
CCNCc1ccc(CN(C(=O)c2ccc(O)cc2O)c2ccc(-c3nc4ccccc4cc3C)cc2)cc1
CS(=O)(=O)Nc1nnc2cc(OCC34CC5CC(CC(C5)C3)C4)c(Cl)cn12
CC1CN(CC2CCCC2)CCN1C(=O)N1Cc2c(NC(=O)c3ccc(F)cc3F)n[nH]c2C1(C)C
Cc1cccc(-c2[nH]c(CNC(=O)c3ccccc3)nc2-c2ccc3ncnn3c2)n1
C#CCNC(=O)c1cc(C#N)ccc1C1C2=C(CCC2=O)N(c2cccc(C(F)(F)F)c2)C(=O)N1C
CCC(C)CCNC(=O)OCCCc1c[nH]cn1
Cn1c(CN2CCN(c3ccccc3F)CC2)nc2ccccc21
CC1(C)C(C(=O)c2cn(CCN3CCOCC3)c3ccc(O)cc23)C1(C)C
Clc1cccc(-c2ccccc2C=CCC2CCNCC2)c1
CN1C(=O)SC(=Cc2cc(OCc3ccncc3)c(O)cc2Br)C1=O
O=C(NC1CCCCC1)N1CCC(n2nc(C(=O)N3CCOCC3)c3c2-c2ccccc2S(=O)(=O)C3)C1
Cc1c(C(=O)N2CC(CN)C2)cnn1-c1nc2c(c(=O)[nH]1)CCC2
COc1ccc(NC(=O)C=CCN(C)C)cc1Nc1ncc(F)c(-c2cnn3ccccc23)n1
CCS(=O)(=O)N1CC(CC#N)(n2cc(-c3nc(Nc4ccc(C(=O)NCCCCNc5cccc(C6CCC(=O)NC6=O)c5)cc4)nc4[nH]ccc34)cn2)C1
Cc1ccccc1CNC(=O)c1cncc(-c2ccc(Cl)cc2)n1
Cc1nccc2nc(NC3CC3)c(N3CCC(Cn4ccc(F)cc4=O)CC3)nc12
Cn1ccnc1C#Cc1ccn2c(-c3cccc(NC(=O)NCC(F)(F)F)c3)cnc2c1
Cc1cc(NC(=O)C(=O)c2cn(Cc3ccoc3)c3ccccc23)sn1
O=C1NCC=Cc2ccccc2OCCNC2(CCCC2)C(=O)NC2(CCCC2)C(=O)NC1Cc1ccccc1
CCC(=O)NCCOc1ccc2cc(C(=O)Nc3cc(NC(=O)c4ccc5c(c4)OCCO5)ccc3C)ccc2n1
O=C(CCc1nnc(CCCCc2ccccc2)o1)NCCN1CCOC1=O
Cn1ncc(C(=O)N2CC(F)C2)c1C(=O)Nc1ccc2nc(-c3ccccc3)nn2c1
Cn1cnc2cc(-c3ccc(CC(C#N)NC(=O)C4NC5CCC4C5)cc3)ccc21
CCC(c1ccc(Cl)cc1)n1nc(-c2ccc(F)cc2)c2c1CCN(C(C)=O)C2
O=C(c1cccc(C(F)(F)F)c1)N1CCC(O)(CS(=O)(=O)Cc2ccccc2)CC1
COc1cccc(-c2nc(C(=O)Nc3cnn(C)c3C3CCC(N)C(F)CO3)cs2)c1F
O=S(=O)(NCCCN1CCN(c2cccc(Cl)c2Cl)CC1)c1ccc2cccnc2c1
Cc1cccc(NC(=O)CN2CCN(c3ccc(Cl)cn3)CC2)c1
O=C(c1ccc(F)c(O)c1)c1ccc2ccc(-c3nnn[nH]3)cc2n1
Cc1ccc(S(=O)(=O)NCC2CCC(Nc3nc(Nc4ccccc4)c4ccccc4n3)CC2)cc1
COc1cc(C(=O)c2c(-c3ccsc3)[nH]c3ccccc23)cc(OC)c1OC
CS(=O)(=O)c1ccc(-c2nc(Cl)cc(NCc3ccc(F)cc3)n2)cc1
Cc1nc(N)ccc1C#Cc1c(-c2cccc(F)c2)ccnc1C
CC(=O)NCCCNC(=O)N=C(N)NCCCC(NC(=O)C(c1ccccc1)c1ccccc1)C(=O)NCc1ccc(O)cc1
CNC1CCN(c2cc(N)nc(NCc3ccccc3)c2)C1
Nc1nc(-c2ccc(O)cc2)cn2c1nc1ccccc12
O=C(CC(Nc1ccc([N+](=O)[O-])cc1)c1cccc(F)c1)c1cccc(F)c1
Cc1noc(NC(=O)c2cccc(C(F)(F)F)c2)c1Cl
CC(=O)c1cc(C(=O)N2CC(O)C2)c(Nc2ccc(I)cc2F)n1C
CCc1ccc(OCc2nc(-c3ccc(OC)cc3)no2)c(Br)c1
CN1C(=N)NC(C)(c2cc(NC(=S)c3ccc(F)cn3)ccc2F)CS1(=O)=O
COc1cc2c(cc1OC)N(C)CC1C2=NOC1CN1CCN(CCCC(C)=Cc2ccccc2)CC1
CC(C)(CCl)C(=O)Oc1ccc(Cn2ccnc2)c2cccnc12
Cc1noc(C)c1-c1ccc2nc(Cl)nc(NCc3cccc(Cl)c3)c2c1
CCNC(=O)Nc1nc2ccc(-c3c(C)cccc3C)cc2[nH]1
Cc1c(-c2ccc(Cl)cc2)noc1-c1ccc2cc(CCN3CCCC3C)ccc2n1
CN(C)C(=O)Oc1ccc2ccccc2c1I
O=C(c1ccc(Oc2cccc(Cl)c2)nc1)N1CCCN(C2CC2)CC1
CCNS(=O)(=O)NCC1CCC(c2cc(F)ccc2F)(S(=O)(=O)c2ccc(Cl)cc2)CC1
Cc1cccc(Cl)c1-c1nc(CN2CCC(C(=O)NCCCN3CC(C)CC(C)C3)CC2)c(C)o1
CCOC(=O)CNc1nc(Cl)nc(Nc2ccc(Cl)cc2)n1
CN1CCC(O)(C#Cc2cc3c(cc2F)C2CC(C2)n2c-3nc(C(N)=O)c2C2CC2)C1=O
CC1(C2CC2)CC(=O)N(c2ccc(NC(=O)c3ncccc3N)cc2Cl)C1
N#CC(CC(N)=O)NC(=O)C1CCCN1S(=O)(=O)c1ccc(-c2ccc(F)cc2)cc1F
COc1cccc(-c2ccc3c(ccc4sc5c(c43)NCC(C)NC5=O)n2)c1
COc1ccccc1CN1CCC2(CCCN(S(=O)(=O)c3ccccc3)C2)C1
CSc1cc(Oc2ccnc3[nH]c(=O)c(C)nc23)ccc1NC(=O)Nc1cc(C(C)(C)C)nn1-c1ccccc1
CCOc1ccc(Cc2cc(C3OC(CNO)C(O)C(O)C3O)ccc2Cl)cc1
Cc1cc(CN2CC(N)C(C(=O)C3CCCC3C#N)C2)ccc1-n1cncn1
CCCOC(=O)c1c(CCC)c(C(=O)SCCCF)c(CC)[n+](C)c1-c1ccccc1
Cc1c(CCN2CCC3(CC2)CCN(c2ccc(=O)n(C)n2)C3=O)ccc2c1COC2=O
CCc1ncnc(-c2ccc(C(=O)N3CC4CCNC4C3)c(F)c2)c1C#Cc1ccc(N)nc1
Cc1ccc(N2C(=O)CC(Sc3nc[nH]n3)C2=O)cc1C
O=C(Nc1[nH]nc(C(=O)NC2N=C(c3ccccc3)c3ccccc3NC2=O)c1Br)c1ccccc1F
CCN(CC(=O)NC(CC(=O)O)C(=O)NC(CC1CCCCC1)C(=O)O)C(=O)CCCC1CCNCC1
O=C(O)c1ccccc1Nc1ccnc(Nc2ccc(N3CCOCC3)cc2)n1
O=C(Nc1ccc(F)cc1Cl)c1cn[nH]n1
CC1(C)Oc2ccc(-c3c(F)ccc(F)c3F)cc2C2(COC(N)=N2)C12COC2
CSc1nn2cc(-c3nc4ccc(OCc5cccnc5)cc4o3)nc2s1
Cn1cc(-c2cnc(N)c(-c3ccc(C(=O)NC(CO)c4cccc(F)c4)c(F)c3)n2)cn1
CN1CCc2c(c3cccc4c3n2CCc2ccccc2-4)C1
CNC(=O)c1cn(CC(F)CCc2ccc(NC(=O)Cc3cc(C(F)(F)F)ccn3)nn2)nn1
Nc1cnc(-c2ccc(-c3ccccc3S(=O)(=O)N3CC(O)C3)cc2F)cn1
COC(=O)CC1C(C)(C)C(OC(C)=O)C2CC3C4CC(=O)OC(c5ccoc5)C4(C)CCC3C1(C)C2=O
O=C(NO)C1(F)C(c2ccccc2)C1c1ccc(-c2ncc(OC(F)F)cn2)cc1
CC=CC(=O)Nc1cccc(CNc2c(C(N)=O)cnn3cccc23)c1
COc1ccc(-c2onc(C)c2C(=O)N=C(N)NCc2cc(Cl)cc(Cl)c2)cc1
CCC1(NC(=O)c2ccc(NC)cc2)CC2CN(CCc3c([nH]c4ccccc34)C(C(=O)OC)(c3cc4c(cc3OC)N(C)C3C(O)(C(=O)OC)C(OC(C)=O)C5(CC)C=CCN6CCC43C65)C2)C1
CN(C)CCNC(=O)c1cccc2nc3ccc4cnn(C)c4c3nc12
c1csc(-c2cncc3ccc(OC4CCNC4)cc23)c1
Cc1ccccc1CNCC1CCN(Cc2ccccc2Cl)CC1
Cc1c(Cl)cccc1S(=O)(=O)N1CCCC1(C)C(=O)NC1C2CC3CC(C2)CC1C3
CN(N=O)c1ccc(O)c(O)c1
O=C(Nc1ccc(C2(C(=O)Nc3ccc(Cl)nc3)CCC2)cc1)c1cccc(Cl)c1
O=C(NCCc1ccc(Cl)cc1Cl)C1COc2ncccc21
COC(=O)c1c(C)[nH]c(O)c1C=Nc1ccc(C#N)cc1
COc1cc(F)c(C(C)C)cc1-c1ccc(SC(C)C)cc1CN1C(=O)OC(c2cc(C(F)(F)F)cc(C(F)(F)F)c2)C1C
CC(C)CC(NC(=O)C1CC(=O)NCCCCCOC(=O)NC(C(C)C)C(=O)N1)C(O)CC(C)C(=O)NC(C(=O)NCc1ccccc1)C(C)C
COc1cc(C(=O)NNC(=O)c2cc(C)[nH]n2)cc(OC)c1OC
CCC(C)C(NC(=O)C1CCCN1C(=O)C(CC(C)C)NC(C)=O)C(=O)NC(CN)C(=O)NC(CC1CCCC1)C(=O)N1CCCC1C(=O)NC(CC(C)C)C(=O)N(C)C
N=C(N)c1cc2ccc(OCc3cccs3)cc2s1
O=C(NO)c1ccc(CN2c3ccccc3NC(=O)C2CCc2ccccc2)cc1
CCCCc1nc(O)c2c3c(sc2n1)CCC3
CCNC(=O)C(C#N)=c1sc(=CNc2cccc(C(=O)NCCCN3CCCC3)c2)c(=O)n1CC
Nc1ccn(C2C=C(F)C(CO)S2)c(=O)n1
CNC(=O)c1cccc(F)c1Nc1nc(Nc2ccc3c(c2)NC(=O)C(NC(=O)COC)CC3(C)C)ncc1Cl
O=C1CN(S(=O)(=O)c2ccc(Cl)cc2)C(=O)C(Cc2ccccc2)CN1
COC1C(=O)N(c2ccc(C#Cc3cncc(Cl)c3)cn2)CC1(C)C
CN(CCC(C)(C)N)c1nc(-c2ccncc2)nc2cnccc12
CC(=O)N(C(=O)C=Cc1ccccc1)C(Cc1cccs1)C(=O)NC(Cc1ccc(NC(=N)N)cc1)C(=O)NC(CC(C)C)C(=O)NC(CCCN=C(N)N)C(N)=O
Cc1ccc(-c2noc(C3CC(F)(F)C3)n2)cc1NC(=O)c1cnc2cc(OC(F)F)ccn12
C=CCN1CC=C(C2=Cc3ccccc3Cc3ccccc32)CC1
COc1cccc(OC(C)CNC(=O)C2CC2)c1
CC(=O)c1ccc(NCc2nc(-c3ccc4ncnn4c3)c(-c3cccc(C)n3)[nH]2)cc1
O=C1NC(=O)C(=CC(Cc2ccccc2)c2ccc(-c3ccc4cccc(F)c4c3)[nH]c2=O)O1
O=C(NCC1(O)CCN(C(=O)OCc2cc(Cl)cc(Cl)c2)CC1)c1ccc2[nH]c(=O)oc2c1
Cc1cc(NC(=O)Nc2cc(S(N)(=O)=O)cc([N+](=O)[O-])c2O)ccc1F
CC(=CC(=O)Nc1ccc2c(c1)OCCO2)c1ccc(C(C)(C)C)cc1
CCCNc1ncc(-c2ccncc2-c2cccc(Cl)c2)s1
Cc1c(Cc2ccc(=O)n(Cc3ccc(C(C)(C)O)cc3)n2)c2cc(F)ccc2n1CC(=O)O
CCOC(=O)Nc1ccc(C2=NNC(=O)CC2C)cc1
c1cc2cc(-c3cn(Cc4ccc5cc(CNCC6CCC6)[nH]c5c4)cn3)cnc2[nH]1
C(#Cc1cccc(Cc2c[nH]cn2)c1)c1ccccc1
COc1cc2ncnc(Nc3ccc(Cc4ccccn4)cc3)c2cc1NC(=O)C=CCN1CCCC1
COc1ccc(C)c(OC(CCN2CCC(n3c(=O)n(Cc4csc(C)n4)c4ccccc43)CC2)C(C)C)c1
CC1CCN(c2nc3ccc(C(=O)O)cc3s2)CC1
CCOP(=O)(Cn1ccc(NC(=O)c2cc(Oc3cnc(S(C)(=O)=O)cn3)cc(OC(C)C)c2)n1)OCC
CC(C)(C)OC(=O)N1CCC(n2cc(-c3cnc4nnc(Cc5ccc6ncccc6c5)n4n3)cn2)CC1
COc1cc2[nH]c(Cc3ccccc3)cc2cc1-c1cnco1
CCOC(=O)CCCCCOC(COCc1ccc(OC)cc1)Cn1ccnc1
Cc1cccc2c(=O)[nH]c(-c3ccc(C(C)(C)O)cc3)nc12
CNc1ccnc(Nc2ccc3cc(C)n(-c4cc(-c5c(C)ccn(C)c5=O)cnc4Cl)c3c2)n1
CNC(=O)c1ccc(-c2nccnc2C2CCN(c3ccc4cccc(F)c4n3)CC2)cc1F
Fc1ccc2nc(N3CCCCC3)sc2c1
Cc1ccc(CC(=O)O)cc1-c1ccc(F)c2c1CN(C(=O)OCc1ccccc1)CC2
CC(C)Sc1ccc(CC2CCN(C3CCN(C(=O)c4ccccc4Cl)CC3)CC2)cc1
Cc1nc(CNc2cc(OCC3CC3c3ccn(C)n3)nn(C)c2=O)sc1C
CCCN(CCC)C(=O)Cn1c(=O)n(-c2ccc(Cl)c(Cl)c2)c(=O)c2c(C)c(C(=O)N(C)C)sc21
CCOc1cc2ncnc(Nc3ccc(F)c(Cl)c3)c2cc1OC(=O)CSc1nccn1C
CCc1n(Cc2ccc3ccccc3c2)cc[n+]1Cc1ccc2ccccc2c1
CCS(=O)(=O)c1ccc(COCC2CC2C2CCN(c3ncc(COC)cn3)CC2)c(F)c1
COc1ccc(C2CC(c3cc(F)ccc3F)=NN2c2ccc(S(N)(=O)=O)cc2)cc1OC
NS(=O)(=O)c1ccc(NC(S)=NC2CC2)cc1
Cc1nc2c(c(-c3ccc(Cl)cc3Cl)c1CN)C(=O)NC2
CCCCCCNC(=O)c1ccc(N2CCN(C(=O)c3ccccc3C(F)(F)F)CC2)nn1
COCC(=O)N(CCN1C2CCC1CC(c1cccc(C(N)=O)c1)C2)CC1CCCCC1
CCn1cc(C(c2ccc(F)cc2)n2ccnc2)c2ccccc21
COc1ccc(-c2ccc3c(N4CCOCC4C)nc(N4CCNC(=O)C4C)nc3n2)cc1CO
CCn1cc(-c2nn3c(-c4cnc(N)c(C(F)(F)F)c4)cnc3s2)cn1
CN(C)Cc1cn(S(=O)(=O)c2ccc(C=CC(=O)NO)cc2)c2ccccc12
O=C(NC1CCCCC1)C(C1CCCCC1)n1c(-c2ccc(Cl)cc2)nc2cc(F)c(F)cc21
NC(=O)c1ccc(C(c2ccccc2)N2CCNCC2)cc1
CC1CCC(Oc2cc(-c3ccccc3)ccn2)CN1C(=O)c1ccccc1-n1nccn1
COC(=O)C1(CNC(=O)c2cc(OC)cc(OC)c2)CCN(Cc2ccc(OC)cc2)CC1
O=C(O)Cn1c(=O)c(=O)[nH]c2cc([N+](=O)[O-])c(-n3ccc(CN4CCN(Cc5ccccc5)CC4)c3)cc21
Cn1cnc2cc(-c3ccc(N4CCOCC4)cc3)nc(NCc3cn[nH]c3)c2c1=O
COc1ccc(N2CCN(C(=O)c3cccc(NC(=O)c4nsc5ccccc45)c3)CC2)cc1
CCOC(=O)C1=CNS(=O)(=O)NC1c1ccc(C#N)cc1
O=C(Nc1c(F)c(F)c(-c2cccc(F)c2)c(F)c1F)c1c(O)nn2ccccc12
O=C(Nc1cccnc1)N1CCc2cc(I)c(Cl)cc21
COC(=O)c1ccc(C(Cc2ccccc2)NCC(O)c2ccc(O)c(NS(C)(=O)=O)c2)cc1
COc1cc2c(cc1OC)C(=O)N1C=C(c3ccc(C=O)cc3)CC1C=N2
CCC(=O)OC1CC2CCCC1N2
CS(=O)(=O)NC(=O)c1cc(Cl)c(-n2nc(Cl)c3cc(-c4ccc(OC(F)(F)F)cc4)ccc32)cc1F
COCCN(CCOC)c1nc(C)nc2c1nnn2-c1ccc(N(C)C)cc1C(F)(F)F
Nc1ccc(S(=O)(=O)N2CCN(c3ccc(C(O)(C(F)(F)F)C(F)(F)F)cn3)CC2)cn1
CN(C)CC1CCC(c2nc(-c3ccc(Oc4ccccc4)cc3)c3c(N)ncnn23)CC1
COC1C(C)CC(c2ccncc2NC(=O)c2ccc(F)c(-c3c(F)cc(C4CCOCC4)cc3F)n2)CC1N
CC1=C(C(=O)Nc2cccc(C)c2C)C2(CCCCC2)OC1=O
CCc1ccc(NC(=O)COC(=O)CCCC2=NS(=O)(=O)c3ccccc3N2)cc1
COc1c(OCCC(F)F)ccc2c1CCN(Cc1ccc(C(C)NC(C)=O)cc1)C2
C=CC(=O)NCc1coc(-c2c(N)ncnc2Nc2ccc(Oc3ccccc3F)c(Cl)c2)n1
CCNS(=O)(=O)CCNc1nonc1C(=NO)Nc1ccc(F)c(Br)c1
Cc1nc(-c2ccccc2)c(-c2ccccc2)n1CCCCCC(C)NC(=O)Oc1ccccc1F
COC(=O)c1ccc(CN(c2cc(F)ccc2F)S(=O)(=O)c2ccc(F)cc2)cc1
COc1ccc(C(C)(O)c2nc(-c3ccccc3)nc3ccccc23)cc1
CCCn1c(=O)c2nc(-c3cc(NC(=O)Cc4ccc(OCc5ccc([N+](=O)[O-])cc5)cc4)nn3C)[nH]c2n(CCC)c1=O
CC(C)C1CCC(N2CCC3(CC2)C2CN(CCO)CC2CN3c2ccccc2)CC1
CC(C)(C)OC(=O)N1CCC(CC#N)(n2cc(C(N)=O)c(Nc3cc(Cl)nc(Cl)c3)n2)CC1
CC1(C)CC(CC(=O)Nc2ccccc2[N+](=O)[O-])C(=O)O1
CC(=O)N1CCCC1c1nc2c(C(=O)Nc3cccc(Cl)c3C)cc(NC(=O)c3ccccc3C(F)(F)F)cc2[nH]1
CNC(C)C(=O)Nc1ccc2c(n1)OC(C)(c1ccccc1)C(=O)N2c1ccc(Cl)cc1
CCNc1nc2c(SCc3ccccc3)ncnc2n1C1OC(CO)C(O)C1O
O=C(c1ccccn1)N1Cc2[nH]nc(C(=O)N3CCC(c4ccc(F)c(F)c4C(F)(F)F)CC3)c2C1
CS(=O)(=O)NC(=O)c1ccc(-c2cnc(N3CCOCC3)c3nc(C=Cc4ccc5ccccc5n4)cn23)cc1
COc1cc(-c2nc(C3CC(C)(O)C3)n3ccnc(N)c23)ccc1Oc1ccccc1
CCC(C)C(NC(=O)C(CC(O)C(CC(C)C)NC(=O)C(Cc1c[nH]cn1)NC(=O)Cc1ccccc1)C(C)C)C(=O)N(C)c1ccccn1
COc1nc(Nc2ccc(C(=O)N(C)C)cc2)ncc1-c1csc(C(=O)O)c1
CC(C)Oc1ccc(Nc2ncc(N(S(C)(=O)=O)S(C)(=O)=O)c(=O)n2Cc2ccc(Cl)cc2)cc1F
c1ccc(Cc2ccc(OCCn3cnc4ncnc-4c3)cc2)cc1
Cc1nnc2c(NCCCN3CCCC3)cc(C(=O)N3C4Cc5ccccc5C3C(C(C)C)NC4=O)nn12
COc1ccc(-n2nc(C)c(CC(=O)NCc3ccc(F)cc3Cl)c2C)cc1
COC1OC(CN(C(C(=O)O)C(C)C)S(=O)(=O)c2ccc(-c3ccccc3)cc2)C(O)C(O)C1O
Cc1ccc(C2(O)CCOCC2)cc1-c1nnc2c(C)nc3ccc(C(F)(F)F)nc3n12
COc1ccc(S(=O)(=O)Nc2cccc(-c3cc(NC(=O)c4ccc(N5CCN(C)CC5)cc4)[nH]n3)c2)cc1
CCc1nn(C2CCCC2)c2c1CCN(c1cccs1)C2=O
CC(C)(O)Cn1c(=NC(=O)c2ccc(-c3cn[nH]c3)s2)[nH]c2cc(CNCc3ccccc3)ccc21
Cc1cc(N=S2(=O)CCCC2)cc2ncnc(Nc3ccc(F)cc3OC(C)C(=O)N(C)CC(C)C)c12
C=C(C)C(CCC(C)C1CCC2(C)C3CC(OS(=O)(=O)O)C4C(O)C(OS(=O)(=O)O)C(OS(=O)(=O)O)CC4(C)C3=CCC12C)C(C)C
Cc1cc2c(cc1C(=O)N=C(N)N)S(=O)(=O)C(C)(C)C2(C)O
CCC1(CCCCN2CCN(c3cccc(C(F)(F)F)c3)CC2)C(=O)Nc2ccccc21
Nc1ccc(-c2cc(Nc3cnc4ccccc4c3)nc(N3CCOCC3)n2)cn1
O=C(Nc1cc(-c2ccccc2)no1)c1ccc2nc3n(c2c1)CCCNC3=O
Nc1ncnc2c1c(-c1nc3ccc(NS(=O)(=O)c4c(F)cccc4F)cc3[nH]1)cn2C1CCCC1
CN1CCN(c2cc(F)c(-c3ccc(C(=O)N(C)C)cc3)cc2Nc2ncnc(Cl)c2N)CC1
Cc1nc2cc3c(cc2n1CC(C)(C)C)C1CNCC3C1
NS(=O)(=O)C1C2CCC(CC2)C1Nc1nc(-c2c[nH]c3ncc(F)cc23)ncc1F
CC(=O)Nn1c(S)nnc1Cc1csc(NC(=O)CCl)n1
CCOC(=O)C=CC(CC1CCNC1=O)NC(=O)C(CC(=O)C(NC(=O)c1cc(C)on1)C(C)C)Cc1ccc(F)cc1
CCCCc1ccn(-c2cc(C(=O)O)ccn2)n1
CC(=O)Nc1cc(-c2ccc(F)cc2)nc(-c2ccc(F)cc2)n1
C=Cc1cccc(C(C)(C)C(NC)C(=O)NC(C(=O)N(C)C(C=C(C)C(=O)O)C(C)C)C(C)(C)C)c1
COc1cc2c(cc1OC)C(=O)C(=Cc1cc[n+](Cc3ccc([N+](=O)[O-])cc3)cc1)C2
O=C(O)CC(C(=O)N1CCC(CCc2ccc3c(n2)NCCC3)C1)c1cccs1
CC(=NC12CC3CC(CC(C3)C1)C2)NC12CC3CC(CC(C3)C1)C2
OC1CCN(CCOc2ccc(Cc3ccccc3)cc2)C1
COc1ccc2c(c1)C(=O)N(CC1(C#Cc3ccc(-c4nc(-c5cnn(C)c5)ccc4O)cc3)NC(=O)NC1=O)C2
Cn1c(=O)ccc2c(NC(=O)NC3CCOc4cc(C(F)(F)F)ccc43)cccc21
O=C(O)CCc1c(C(=O)O)[nH]c2cc(F)cc(Br)c12
COCC1NC(=O)c2cc(Cl)ccc2OCCCCCCOCC(C(=O)NC(Cc2ccccc2)C(=O)C2(C)CO2)NC1=O
CCCCCOC(=O)N1CCN(C(=O)C(CCC(=O)O)NC(=O)c2cc(N3CC(C(=O)NCC)C3)cc(-c3ccccc3)n2)CC1
COc1ccc(NC(=O)COC(=O)C(CC(C)C)N2C(=O)C3CC=CCC3C2=O)cc1Cl
CC(C(=O)OC1C[N+]2(CCCc3ccncc3)CCC1CC2)(c1cccs1)N1CCCCC1
Cc1ccc(S(=O)(=O)N2C=CNC(=O)C2CC(=O)NC2CCCc3cc(CN(C)C)ccc32)cc1
COc1cc(Nc2c(C#N)cnc3cc(-c4ccc(CN(C)C)cc4)sc23)c(Cl)cc1Cl
CCN(C)C(=S)SNCc1ccc(S(N)(=O)=O)cc1
Cc1cc(COc2ccc(S(=O)(=O)CC(C=C3CCC(=O)CC3)N(O)C=O)cc2)c2ccccc2n1
COc1ccc(-c2cnc3cc(OC)c(OC)cc3c2)cc1
NCc1ccc(-c2cc(Cl)c(-c3nc4cc(C(F)(F)F)ccc4[nH]3)c(Cl)c2)cc1
C1=C(c2cccnc2Oc2ccc(Nc3nc4ccccc4s3)cc2)CCNC1
CNCC(O)CN1CCc2c(cccc2OCc2ccc(C#N)cc2)C1
CC(C)CNc1nc(N2CCN(Cc3ccccc3)CC2)ncc1C(=O)NCc1ccccc1
COc1ccc(-c2ccc(C(=O)Nc3ccc4cc(CN5CCCC5)cnc4c3C)cc2)cc1
COc1ccccc1N1CCN(CCCNc2cc(=O)n(C)c(=O)n2C)CC1
COc1cc(C(=O)N(CCCc2ccccc2F)Cc2ccc(CC(=O)O)cc2)cc(OC)c1C
Clc1ccc(-c2ncnc3c2cnn3CCN2CCCCC2)s1
CC(c1ccccc1)N1CC2C(CNc3nc(-c4ccccn4)cs3)C2C1
Cn1c(=O)c2[nH]c(-c3ccc(S(=O)(=O)N4CCN(Cc5ccc(F)cc5)CC4)cc3)cc2n(C)c1=O
O=C(NCCCCc1ccccc1)n1c(=O)oc2cc(C3CCN(CC(F)F)CC3)ccc21
N=c1sc2ccccc2n1CCS
Cc1c(CN(CCc2ccc(F)cc2)C2CCN(C(=O)c3c(F)cccc3F)CC2)c(=O)n(-c2ccc(F)cc2)n1C
CC(C)(C(=O)Nc1nncs1)C1c2ccccc2Oc2nc(-c3ccc(O)cc3)ccc21
COc1cc2c(cc1OC)C(NC(=O)COc1cc(C)c3c(C4CC4)nn(C)c3n1)CC2
COc1cccc2nc(C(=O)C(CC(=O)O)NC(=O)c3ccc(CNS(=O)(=O)c4ccc(O)c(C(=O)O)c4)s3)oc12
Cc1cc(C)c2c(c1)C(=NNC(=O)c1ccc(S(N)(=O)=O)cc1)C(=O)N2
CC(C)(C)CCC(C)(O)CC=CC1CCC(=O)C1CCSc1nc(C(=O)O)cs1
CC(NC(=O)C(F)(F)F)C(Oc1ccc2c(cnn2-c2ccc(F)cc2)c1)c1cnc2ccccc2c1
O=S(=O)(C=Cc1cccnc1Cl)c1cccc(F)c1
N#CCC1(n2cc(C(N)=O)c(Nc3ccc(F)cc3)n2)CCC(N2Cc3ccccc3C2)CC1
OC1(C(F)(F)F)CC(c2ccccc2)=NN1C(=S)c1ccccc1
CCC(O)(c1cn(Cc2ccc3c(-c4ccccc4F)cc(C(N)=O)nc3c2)nn1)C(F)(F)F
CC(NC(C)c1ccn(-c2ccc(C(F)(F)F)cc2)n1)c1ccccc1
CCOc1ccc(S(=O)(=O)N2CCCCCC2)c2ccccc12
CN(C)CCCNCc1ccc2nc3ccc4cc5cc(CNCCCN(C)C)ccc5nc4c3cc2c1
N#Cc1ccc(-c2cn(CCCCCn3cccc(O)c3=S)nn2)cc1
N#CC1CC(CN)CCC1n1cc(C(N)=O)c(Nc2ccc(F)cc2)n1
CC(Cc1nncn1C)c1cccc(NC(=O)c2cc(OC3CCC(O)C3)ccn2)c1
Cc1nc(N2CCN(C(=O)c3ccco3)CC2)c2c3c(sc2n1)CCCC3
COc1ccc(C(=O)Nc2ncc(C(O)c3cccc(C(F)(F)F)c3)s2)cc1OCCO
COc1ccc2c3c(c4cc(OC)c(OC)cc4c2c1)CC1CN(C2CC2)CN1C3
CCOC(=O)c1[nH]c2cc(Cl)ccc2c1C(C(=O)NC(C)(C)C)N(C=O)Cc1cc(F)cc(F)c1F
COc1cccc(OC)c1C1CCCC(=O)N1Cc1cc2ccccc2o1
CC(C)N(c1ccccc1)c1ncnc2c1ncn2C1OC(CO)C(O)C1O
COP(C)(=O)NCCCNc1nonc1C(=NO)Nc1ccc(F)c(Br)c1
Cc1cccc(-n2nc(C(C)(C)C)cc2NC(=O)Nc2ccc(Nc3ncnc4ccc(N)cc34)cc2)c1
Cc1cc(-c2cccnc2Oc2ccc(Nc3nc4ccccc4s3)cc2)ccn1
C=C1CCCC23C4=C(CC2(C)C(C)CCC13C)C(=O)C(OC)=CC4=O
COc1c(F)cccc1-c1noc(C2CCN2C(=O)c2ccc(C)cc2-n2nccn2)n1
CCC(CC)Nc1c2c(nc3c(-c4ccc(OC)cc4C)c(C)nn13)CCC2
COc1cc(-c2cccc(OC(F)F)c2)c(F)cc1-n1c(=O)ccc2cc(S(=O)(=O)Nc3ccnc(C)n3)ccc21
CC(NC(=O)C(C)n1nc2cccnn2c1=O)c1ccc(Cl)c(F)c1
CN(C)CCC(O)(c1ccccc1)c1ccccc1
CC(C)CNc1cccn2c(-c3ccc(C(=O)NC4CC4)cc3)cnc12
CCCN(CCC)c1c(Cl)c(C)nc2c(-c3cnc(N(C)C)cc3C)c(C)nn12
O=C1Cc2c(n3c4c(cccc24)CC3)-c2ncccc2N1
CCCCn1c(=NC(=O)c2cc(C(F)(F)F)ccc2ONC(C)(C)C)sc2ccncc21
CC1=C(C)C(=O)C(C(=CCCCCC(=O)O)c2cccnc2)=C(C)C1=O
Cc1cc(CCC(=O)c2sc(C)c3c2CC2C3C2(C)C)cc(C)c1OCC(O)CNCCO
CC(Nc1nc(Cl)nc2c1cnn2C1OC(COP(=O)(O)CP(=O)(O)O)C(O)C1O)c1ccccc1F
CC(N)C(Cc1ccsc1)NC(=O)c1cc(NCC2CC2C)nc(N(C)S(C)(=O)=O)c1
COc1cccc(-n2c(=O)c3c(CN(C)Cc4ccccc4)c(-c4ccc(NC(=O)C(C)C)cc4)sc3n(Cc3c(F)cccc3F)c2=O)c1
CC1CC2C(C(=O)O)C2C1(N)C(=O)O
COc1cc(CCNCCCc2ccccc2)c(OC)cc1Br
CC(C)Oc1cc(N2CCC(Oc3ccc(C(C)NC(=O)c4cnn(C)c4)cc3)C2)ccn1
CCc1cccc2c(N(Cc3ccccc3)S(=O)(=O)c3ccc(OC)cc3)c(C(=O)NO)cnc12
Cc1cc(N2CCC3(CCN(CC(O)c4ccc5c(c4C)COC5=O)CC3)C2=O)sn1
NC(CC(=O)N1CCN(C(=O)c2ccccc2)CC1)Cc1cc(F)c(F)cc1F
CCN(C(=O)C1=CCCC1C(=O)NCc1ccc(C(=N)N)cc1)c1ccccc1F
Oc1ccc2[nH]c(-c3cccc(F)c3F)nc2c1CNCc1ccco1
CSc1nc(-c2ccc(F)cc2)c(-c2ccnc(NC(=O)C3CC(=O)C3)c2)[nH]1
CCOC(=O)C1C(=O)C=C(c2cccc(NS(C)(=O)=O)c2)CC1c1ccco1
CC(=O)Nc1cccc(C2CCN(CCCn3c(-c4ccc(F)c(F)c4)nc4ccccc43)CC2)c1
CC(C)n1c(O)nc2ccc(-c3ccc(F)c(C#N)c3)cc21
COc1ccc(CNC(C(=O)NC(C(=O)NCc2nc3ccccc3[nH]2)C(C)C)C(O)C(Cc2ccccc2)NC(=O)C(NC(=O)C(C)Oc2ccccc2)C(C)(C)C)cc1
COc1ccc2c3ccnc(C(F)(F)F)c3n(CCCCN)c2c1
CCC1CN2CCC3(O)C(=Nc4ccc(C)c(OC)c43)C2CC1C(=COC)C(=O)OC
COc1ccccc1N1CCN(c2nc(C)cc(OCc3cn(-c4ccc(S(N)(=O)=O)cc4)nn3)n2)CC1
CS(=O)(=O)N(CCO)C1CCC(Nc2nccc(-n3ccc4c(N5CCN(C(=O)CC#N)CC5)cccc43)n2)CC1
CC(C)Cn1cc(-c2cccn3nc(Nc4ccc(C(=O)O)cc4)nc23)cn1
COc1cccc2oc3c(N4CCN(C)CC4)nc(N)nc3c12
CNC(=O)c1ccc(C2(O)CCN(c3ccc(C#N)c(Cl)c3)C2C)cn1
Cc1cc(-c2c(Cl)cccc2Cl)cc2c1nc(Nc1ccc(OCCN3CCCC3)cc1)n[n+]2[O-]
CC(F)(F)c1cncc(NC(=O)Nc2ccc(Oc3ccnc(NC(=O)C4CC4)c3)cc2F)c1
NC1CCCN(c2ccncc2Nc2ncc3ccc(Cl)nn23)C1
COc1ccc(C2CC2COc2cc(NCc3cccc(C)n3)c(=O)n(C)n2)nc1
Cn1cc(-c2cc(C(F)(F)F)ccc2Oc2ccc(F)cc2F)c2cc[nH]c2c1=O
CCC1CC(N(Cc2cc(C(F)(F)F)cc(C(F)(F)F)c2)c2nnn(CC#N)n2)c2cc(C(F)(F)F)ccc2N1C(=O)OC(C)C
Nc1ncnc2c1c(-c1cc3ccccc3o1)cn2C1CCN(CC2CO2)C1
CC1COCCN1c1nc(N2CCC(N)CC2)nc2nc(-c3cccc(C(N)=O)c3)ccc12
C=CC(=O)N1CCC2C(CNc3c(C(N)=O)c(-c4ccc(Oc5ccccc5)cc4)nn32)C1
Cc1cc(-c2n[nH]c3cc(NC(=O)NC4CCCc5ncccc54)ncc23)ccn1
Cc1[nH]cnc1C=CCNC(=O)C1CCCN1C(=O)C(N)C(c1ccccc1)c1ccccc1
CC(=N)Nc1ccc(CO)cc1
CC1CCN(C(=O)c2cccc(CS(=O)(=O)c3c(Cl)cccc3Cl)n2)CC1
Cc1nn(-c2ccccc2Cl)c(Cl)c1C=NNc1nc2ccccc2s1
O=C(Nc1ccccc1)NC1(C(=O)NCc2ccc3c(c2)OCO3)CCCCC1
COC(=O)C(C)(C)C(c1ccc(Nc2ccc(Br)nc2)cc1)n1cncn1
Cc1noc(C)c1-c1ccc2c(c1)C(O)(c1ccccc1)C(=O)N2
CCCCCCS(=O)(=O)CC(=O)C(F)(F)F
CCCCCC(CC#N)n1cc(-c2ncnc3[nH]ccc23)cn1
O=C(CCc1csc(CCc2ccc(O)c(O)c2)n1)NO
NCCC(=O)NC(Cc1ccc(Cl)cc1Cl)C(=O)N1CCN(C2(CNCc3ccccc3F)CCCCC2)CC1
CN(C)C(=O)NC1CCC(CCN2CCC(c3cccc4c3OCO4)CC2)CC1
COC(=O)CCC(=O)Nc1cccc2c1C(=O)C(=O)c1ccccc1-2
NS(=O)(=O)c1c(F)c(F)c(S(=O)(=O)CCO)c(NCc2ccccc2)c1F
CN(CCN1CCCCC1)C(=O)N1CCN(c2ccc(Cl)cc2)CC1
COc1cc(NS(C)(=O)=O)ccc1-c1cnccc1C
Cc1nnc(SCC(=O)Nc2ccccc2Br)n1-c1ccc(Cl)c2ccccc12
O=C(c1ccc2ncsc2c1)N1CCCC2c3ccccc3CC21
CCC(CC)n1cc2c3c(nc(C)cc31)N(c1ccc(OC(F)(F)F)cc1C)CC2
[C-]#[N+]C1=C(C)N=C(C)C(C#N)C1c1cc2c(N)nccc2o1
Cc1nc(CN(C)C)ccc1-c1cnc(NCc2c(F)ccc3c2CCO3)c2cn[nH]c(=O)c12
Cc1c(Oc2cccc(C=C3SC(=O)NC3=O)c2)ncnc1OC1CCN(C(=O)OC(C)(C)C)CC1
CN1CCC(COCc2cc(C(F)(F)F)cc(C3(F)CC3)n2)(c2ccc(F)cc2)CC1
CCSc1nn2c(C)cc(C)nc2c1S(=O)(=O)c1ccc(C)cc1
Clc1cccc(Nc2ncnc3ccc(NCc4ccc5c(c4)OCCO5)cc23)c1
O=C(C=Cc1ccc(F)cc1)N(Cc1ccco1)Cc1cc(F)ccc1[N+](=O)[O-]
CC(NC(=O)C(CC(=O)NC(C)(C)C)NC(=O)c1ccc(C(=O)NO)cc1)C(=O)NCc1ccccc1
C1CCCN(c2nc(C3CC3)nc3c2CCCCN3)CC1
Cc1cc(Cl)ccc1OC1CCN(CC(O)CNC(=O)c2c[nH]c(=O)c3ccc(S(C)(=O)=O)cc23)CC1
O=C(O)CN(C1(c2ccc(-c3ccccc3OC(F)(F)F)cc2)CCC1)S(=O)(=O)c1ccc(OC(F)F)cc1
NCC1CCC(c2c[nH]cn2)O1
CN(C)C1CCN(C(=O)Cn2cc(NC(=O)c3cnn4cccnc34)c(-c3cc(Cl)ccc3OC(F)F)n2)CC1
CCC(CO)Nc1ccc2ncc(-c3cccc(Cl)c3)n2n1
CC(Oc1nc(-c2ccc(C#N)cc2)cc2ncccc12)C1CNC(=O)C1
CCCn1c(=O)c2[nH]c(-c3cnn(CC4CC(=O)N(c5cccc(C(F)(F)F)c5)C4)c3)nc2n(CC)c1=O
O=C(C=Cc1ccc(O)cc1)OC1C2C=COC(OC3OC(CO)C(O)C(O)C3O)C2C2(CO)OC12
CCCS(=O)(=O)c1cccc(C#Cc2c(Cl)cccc2OCC(=O)O)c1
CC1CCCN1c1ccc2cc(NC(=O)CCc3ccc(C(F)(F)F)cc3)ccc2n1
COc1ccc2c(c1)CCC2NC(=O)COc1cc(C)c2c(C3CC3)nn(C)c2n1
Cc1cc(C=O)c(C)n1-c1ccc(N2CCCC2)c([N+](=O)[O-])c1
CNc1ncc(C(=O)NCc2ccc(C)cc2)c2nc(-c3ccco3)nn12
CCC(OC)c1ccc(Cl)c2nc3n(c12)CCCN3c1ccc(Cl)cc1Cl
CCn1c(=O)n(-c2cc(-c3cc(Cl)ccc3F)ncc2C)c2ccncc21
Cc1n[nH]c2ccc(-c3cncc(NC(CO)c4ccc(F)cc4)n3)cc12
O=C(NC1CCCC(C(=O)NN2CCOCC2)C1)NC12CC3CC(CC(C3)C1)C2
CC(O)(C(=O)Nc1ccc(C(=O)N2CCOCC2)cc1Cl)C(F)(F)F
CC(C)(C)NC(=O)CSc1nc(-c2ccc(F)cc2)cc(C(F)(F)F)n1
Cc1cc(-c2nc3ccc(N4CCN(C)CC4)cc3n2Cc2ccccc2)c[nH]c1=O
Cc1ccnc(NN=Cc2ccccc2)n1
Cc1noc(=O)c2ccc(NC(=O)C(O)(CC3CCCc4c(F)cccc43)C(F)(F)F)cc12
COc1cc(C(=O)NC2CC3CCCC(C2)N3Cc2nc3cccc(Cl)c3s2)cc(OC)c1OC
Cc1ccc(S(=O)(=O)Oc2ccc(C=NNC(=O)c3c(Cl)cnn3C)cc2)cc1
Oc1cc(F)cc(F)c1
CN1CCc2nc(C(=O)NC3CC(C(=O)N(C)C)CCC3NC(=O)c3cc4cc(Cl)ccc4[nH]3)sc2C1
NC(CC(=O)N1C(C(=O)NC2CC2)CC2CCCCC21)Cc1cc(F)c(F)cc1F
COc1c(OC(C)=O)c(=O)n2c3ccccc3c3ccnc1c32
CCOc1ccc(-c2cc(CCCC(=O)Nc3cccc(OC)c3)no2)cc1
CC#CC(=O)N1CCCC(n2c(=O)n(-c3ccc(Oc4ccccc4)cc3)c3c(N)ncnc32)C1
CCOC(=O)CCC(=CC(=O)Nc1ccc2c(c1)OCCO2)c1ccc(C(C)(C)C)cc1
CCC(CC)NC(=O)CCc1cc(-c2cccc(C(F)(F)F)c2)nc(C#N)n1
COc1cccc2c1CCN1C(=O)CN=C(n3cnc(C(C)C)c3)C=C21
Cc1ccc(C)c(N2CCN(CCCC(=O)NCc3nc4ccccc4c(=O)n3-c3ccccc3)CC2)c1
CNC(=O)c1cccc(S(=O)(=O)Oc2ccc(-c3cncn3C3CCN(C(=O)c4ccc(S(C)(=O)=O)cc4)CC3)cc2)c1
N#Cc1cccc(CNCCc2ccnc(-n3ccnc3)n2)c1
Cc1c(NC(=O)CSc2nnc3c4ccccc4n(CCc4ccccc4)c3n2)c(=O)n(-c2ccccc2)n1C
NC1CCC(Nc2cc(-c3cccc(NC4CC45CCOCC5)n3)c(Cl)cn2)CC1
COC(=O)C(CCCCNC(=O)OCc1ccccc1)NC(=O)CNC(=O)C(=O)C1CCCN1C(=O)CNC(=O)c1ccnc2ccccc12
CCC(F)(F)c1cccc(-c2cc(NC(=O)C3CCC(=O)NC3)nn2-c2cccc(F)c2)c1
CCCCCCCCc1csc(N2CCc3ccc(NC(=Nc4ccc(CCNCC(O)c5cccnc5)cc4)NC#N)cc32)n1
O=C(NO)C1(NS(=O)(=O)c2ccc(Oc3cccnc3)cc2)CCOCC1
OCC1CC(O)CCN1CCc1ccc(Nc2nc(-c3cccc(F)c3)cs2)cc1
Cc1c(C(N)=O)sc2ncnc(Nc3ccc(F)cc3OC(CF)CF)c12
C=CC(=O)Nc1cc2c(Nc3ccc(Br)cc3F)ncnc2cc1OCCNC(=O)C1CC1
CNCCN1CCC(Cc2ccccc2)C1
O=C1c2ccc(-c3ccc(F)c(F)c3)cc2CCN1CCN1CCCC1
CC1CNCCc2ccc(Cl)cc21
FC(F)(F)Oc1ccc(C2=NCC(c3ccccc3C(F)(F)F)N2)cc1Cl
CN1CC2(C1)CN(C(=O)Cn1cc(NC(=O)c3cnn4cccnc34)c(-c3cc(Cl)ccc3OC(F)F)n1)C2
Cc1cc(C)c(CNCCC2(c3ccccn3)CCOC3(CCCC3)C2)s1
CC1CN(c2nc(-c3ccc(Cl)cc3Cl)c3c(n2)N(c2c(Cl)cccc2Cl)C(=O)NC3)CC(C)O1
CC(C)n1cnc2c(NCc3cc(Cl)ccc3O)nc(NCC(C)(C)O)nc21
CC(=O)N1CCc2c(c(-c3cc(C(F)(F)F)ccn3)nn2Cc2ccc(F)cc2F)C1
Cc1ccc(-n2nc(C(C)(C)C)cc2NC(=O)Nc2nc(CCOCc3ccccc3)cs2)cc1
Cc1noc(C)c1-c1ccc2c(c1)C(O)(C1CCCCC1=O)C(=O)N2
CCCc1ccc(-c2ccc(N(CCN)C(=O)C3CC3c3ccccn3)cc2)cc1
COc1cc(CC2(O)CCC3C4CCc5cc(OS(N)(=O)=O)ccc5C4CCC32C)cc(OC)c1
CCCN1C(=O)c2ccccc2C(C(=O)O)C1c1cccc(Cl)c1
CC(c1ccc(-c2ccn(C)c(=O)c2)cc1)N1CCC(CC(C)(O)CO)(c2ccccc2)OC1=O
CC(C)C1CN(c2ccc(Nc3ncc4cc5n(c4n3)C3(CCCCC3)CNC5=O)nc2)CCN1
CN(CC1CCC(C(=O)N2CCCC2C#N)N1)c1ccccc1
O=C(NC1c2ccccc2OCC1O)C(Cc1cccnc1)CC(O)CN1CCN(Cc2cc3ccccc3o2)CC1C(=O)NCC(F)(F)F
Cc1cc(OCC(=O)C(C)(C)C)c2c(C)c(C)c(=O)oc2c1
COc1ccccc1C1CCN(c2ccn3c(CC4CC4)nnc3c2Cl)CC1
COc1ccc(C(CC(=O)O)N2CCc3cc(OCc4ccc(C(=N)N)cc4)ccc3C2=O)cc1
Cc1ccc(CNCC2(F)CCN(C(=O)c3ccc(F)c(Cl)c3)CC2)nc1N(C)C
CC(NCC1CCN(CCCc2c[nH]c3ccc(-n4cnnc4)cc23)CC1)c1ccccc1
COc1cncc(-c2ccnc(NC3CCc4ccc(C(=O)NO)cc4C3)n2)c1
CCC1(O)CCC(c2cccnc2Oc2ccc(C(=O)c3nc4ccccc4[nH]3)cc2)CC1
CCN1C(=O)c2ccccc2C(C(=O)O)C1c1ccc(Oc2ccccc2)cc1
COc1ccc(C(=O)C2C(=O)C(=O)N(c3ccc(-c4ccon4)cc3)C2c2ccccc2OCCO)cc1
NC(=O)c1cc(-c2ccnc(N)n2)[nH]c1-c1ccsc1
Cc1nc(C(C)(CC2CC2)NC(=O)c2cc(OCC(F)(F)F)c(C3CC3)cn2)no1
Cn1c(CN2CCCC2)cc2cc(-n3cnc4cc(-c5ccc(Cl)cc5)sc4c3=O)ccc21
CCP(=O)(CC)c1ccc2c(-c3nc(NC4CCCNC4)ncc3C(F)(F)F)c[nH]c2c1
CC(C)CC1C(=O)NC(C(=O)NCC(=O)NC(C)(C)C)Cc2ccc(cc2)OCCCC1C(=O)NO
Cc1cc(-c2n[nH]c3cc(NC(=O)NCc4ccccc4F)ncc23)ccn1
CCCn1c(=O)c2[nH]c(-c3cnn(CC4CC(=O)N(c5cccc(OC(F)(F)F)c5)C4)c3)nc2n(CC)c1=O
Cn1nc(-c2cnc3[nH]ccc3c2)c2c(N)ncnc21
COCCOc1ccccc1N1CCN(C(=O)C2(Oc3ccc(C(F)(F)F)cc3)CCCN(C(=O)c3cnccc3C(F)(F)F)C2CC(O)CO)CC1
Cc1nn(CCCC(F)(F)F)c(-c2ccc(F)cc2)c1-c1ccc2c(c1)NC(=O)CO2
CCOC(=N)c1nc2ccc3ncnc(Nc4ccc5c(c4)OCO5)c3c2s1
Cc1nn(C)cc1-c1ccc2nc(C(=O)NC3CCN(C#N)C3)cn2c1
CC(C)C(NC(=O)c1ccccn1)C(=O)N1CCCC1C(=O)NC(C(=O)C(F)(F)F)C(C)C
CC(C)(O)COc1cccc2onc(OCC3CCN(CC4(O)CCOCC4)CC3)c12
Cc1ccnc2c1n1cccc1c(=O)n2CC(=O)NCCCN1CCN(c2ccc(Cl)cc2)CC1
CN1C(=O)CCc2ccc(NC(=O)NC3CCOc4c3cccc4C(F)(F)F)cc21
COc1cc2ncnc(Nc3ccc(OC4CCN(C(=O)CC(C)(C)C)CC4)c(C)c3)c2cc1OC
CCCS(=O)(=O)c1ccccc1C(=O)N1CCN(c2nc3ccc(F)cc3s2)CC1C
O=C(O)COc1ccc(Cl)cc1C1c2scnc2CCN1C(=O)CCCc1ccccc1F
CNc1nc(C)c2cc(-c3cnn(C)c3)c(=O)n(C3CCCC3)c2n1
CCCCCc1ccc2c(c1)C1(N=C(N)N(C)O1)C1(CCC(OC)CC1)C2
O=C(NC1Cc2ccccc2C1O)c1cc2cc(Cl)sc2[nH]1
COc1cc2c(C(=O)N3CCN(C)CC3)c(C)n(C)c2cc1Br
Cn1cncc1C(N)(c1ccc(Cl)cc1)c1ccc2c(c1)c(-c1cccc3ccccc13)cc(=O)n2C
Oc1ccc(-c2cn3cc(C(F)(F)F)ccc3n2)cc1
COc1ccc(-c2cnc(C3CC3)o2)cc1S(N)(=O)=O
CC(C)(C)NC(=O)C1CCN(Cc2cc(NC(=O)c3cccc(C(F)(F)F)n3)ccc2F)CC1
Cc1ccc(-n2nccn2)c(C(=O)N2CCC2c2noc(-c3cccc(Cl)c3C)n2)c1
CCN1CCC(n2c(C)nc3cnc4ccc(C#CCNC(=O)c5cc(C)nn(Cc6ccc(F)c(F)c6)c5=O)cc4c32)CC1
O=C(O)c1cnc2c(Cl)cc(Cl)c(Cl)c2c1O
Cn1nc2c(c1-c1cccnc1)CCN(C(=O)c1cccc(Cl)c1Cl)C2
Cn1ccnc1C(=O)Nc1ccc(N2C(=O)c3ccccc3C2=O)c(Cl)c1
CC(C)(C)OC(=O)NC(Cc1ccccc1)C(=O)NC(C)(Cc1ccccc1)C(=O)NCCCCCCCC(=O)O
Cc1cccc(-c2ocnc2C(=O)Nc2cnn(CCNc3ccc(F)cn3)c2)c1
CCCn1c(-c2ccc(O)cc2F)cc(-c2ccc(O)cc2F)c1-c1ccc(O)cc1F
CCCN(CCC)c1c(C)nc(-c2ccc(OC)cc2OC)n(CC)c1=O
COc1ccc2[nH]cc(C(=O)COc3ccncc3)c2c1
COc1c(C(=O)NCCN2CCN(c3ccc(Cl)cc3)CC2)cc(Br)c2ccccc12
O=C(Nc1nc2ccc(F)cc2s1)N1CC=C(c2ncccc2Cl)CC1
CCOc1ccc(C(C)(O)c2ncnc3ccccc23)cc1
CCN(CC)c1ccc2cc(-c3nc(-c4cc(OC)c(OC)c(OC)c4)no3)c(=O)oc2c1
CCC(=O)Nc1cccc(C)c1Nc1cc(-c2cccnc2Nc2c(Cl)c(OC)cc(OC)c2Cl)ncn1
O=C(NCc1nc2ccccc2[nH]1)NC1CCN(Cc2ccn(-c3ccc(C(F)(F)F)cc3)c2)CC1
CC(C)(CC(O)(Cc1ccc2ccccc2c1)C(=O)Nc1ccc2c(c1)COC2=O)c1ccccc1
Cn1cc(C2(c3noc(CN)n3)NC(c3nc(-c4ccc(F)cn4)c[nH]3)Cc3c2[nH]c2ccccc32)cn1
Brc1cc2c(cc1C1Nc3ccccc3C3C=CCC31)OCO2
CCOc1c2c(c(OCC)c3ccccc13)C(=O)N(c1ccc(CC3(NC(=O)Cc4ccccc4Cl)CC3)cc1C)C2
CC(C)CC(NC(=O)N1CCCCCC1)C(=O)NC(Cc1ccc(OC(=O)c2ccccc2)cc1)C(=O)NC(C)(C)C
O=S(=O)(c1ccc(Cl)cc1)n1c2c(c3ccccc31)CCNCC2
Cn1c(-c2ccc(Cl)cc2)cnc1N
CCP(=O)(O)C(C(=O)Nc1ccc2ccccc2c1)c1csc2ccc(Cl)cc12
CCN1C(=O)N(Cc2cc(Cl)ccc2F)C(=O)C12C(=O)N(CC(=O)O)c1ccc(Cl)cc12
COc1ccc(N2CCN(CCCCCCN3C(=O)c4ccccc4S3(=O)=O)CC2)cc1
O=C(c1cccc(C(F)(F)F)c1Cl)N1CCn2c(nnc2-c2ccco2)C1
CCc1cc(CN(CC2CCCCC2)C(CC(=O)O)c2ccc(Cl)c(F)c2)ccc1OCCN1C(=O)CCC1=O
COCCOc1ccccc1-c1ccc(C(CN)Cc2ccc(OCCOc3c(Cl)cc(C)cc3Cl)cc2)c(C)c1
CCCCc1c(Cc2ccc(-c3ccccc3-c3nc(=O)o[nH]3)cc2)c(=O)n(C2CCOC(C)(C)C2)c2ncnn12
NC(=O)c1c(-c2ccc(Oc3ccccc3)cc2)nn2c1NCCC21CNC1
C=C1C(=O)C23C(OC(=O)C=Cc4cc(OC)c(OC)c(OC)c4)C1CCC2C12C=CCC(C)(C)C1C(O)C3(O)OC2
CC1C2Cc3ccc(NC=O)cc3C1(C)CCN2CC1CC1
COc1ccccc1N1CCN(CCCCNC(=O)c2ccc(F)nc2)CC1
CN1CCN(c2ccc(Nc3ncc4nc(Nc5ccc(F)cc5)n(C5CCN(S(=O)(=O)C6CC6)C5)c4n3)cc2)CC1
CC(Nc1nc(Cl)cc(N2C(=O)OCC2C(C)O)n1)c1cn(-c2ccc(Cl)cc2)nn1
CC1C2Cc3ccc4c(NCCc5ccc(-c6ccccc6)cc5)ncnc4c3C1(C)CCN2CC1CC1
CCCOc1ccc(C#Cc2ccc(CC(C)(C)NC(C)=O)cc2)cc1
Cc1ccc(-n2nc3c(=O)n(CCCC(=O)NCCCCCC(=O)NCC45CC6CC(CC(C6)C4)C5)nc(C)c3c2C)cc1
O=C(c1nc(-c2ccc(Cl)cc2)n(-c2ccc(Cl)cc2Cl)n1)N1CCN(c2cccc(C(F)(F)F)c2)CC1
CC(C)Cc1noc(-c2ccc3nc(Nc4cc(CN5CCN(C(=O)CC(F)(F)F)CC5)ccn4)[nH]c3c2)n1
O=C(Nc1ccc(F)cc1Cl)c1ccn(C(=S)Nc2ccc3c(c2)OCO3)n1
Cc1ncc(C#N)c(Nc2ccc3[nH]ccc3c2C)c1C=Cc1cccc(CS(=O)(=O)N2CCN(C)CC2)c1
N#Cc1cccc(NC(=O)NCc2csc(C(=NO)Nc3cccc(Br)c3)c2)c1
CC(C)c1c(C(=O)NCc2cc(F)cc(F)c2)c2ccc(NC3CCCC3)cc2n1Cc1ccccc1
CN(C)CCOc1ccc(-n2c3c(c4ccc(O)cc4c2=O)C(=O)c2cc(O)ccc2-3)cc1
COc1ccc(N2C(=O)C(=Cc3ccc(F)cc3)SC2=NNC(=O)c2cc3ccccc3oc2=O)cc1
CC(C)(O)c1cnnn1C1CC(C(=O)NC2(C(=O)C(N)=O)CCCCC2)N(C(=O)C(CNC(=O)OCc2ccccc2)NC(=O)c2ccc3ccccc3c2)C1
CCC1(CC)C(=O)N(c2ccc(CSc3nc4cc(C(=O)O)ccc4o3)cc2)C1=O
CC1(O)CC(c2nc(-c3ccc(OC4CCCCO4)cc3)c3c(N)nccn23)C1
COc1ncc(N(C(=O)c2cc(-c3ccccc3C(=O)N3Cc4ccccc4CC3CN3CCOCC3)n(C)c2C)c2ccc(O)cc2)cn1
COc1c(C)ccc2c1CCC2c1ncc[nH]1
CC(C)c1nn(-c2ccc(C(N)=O)c(NCCCN(C)C)c2)c2nccc(-c3cnc4ccccc4c3)c12
CN(C(=O)c1ccccc1)c1ccc2c(c1)[nH]c(=NC(=O)c1ccc(C=Cc3ccc(O)cc3)s1)n2CCC(N)=O
O=C(CCCCCNC(=O)OCc1ccccc1)OCN1C(=O)c2ccccc2S1(=O)=O
COc1ccc(-c2cc(C(N)=O)nc3cc(C(C)Cc4ccc(CF)nc4)ccc23)c(F)c1
FC(F)(F)c1ccc(COCC(c2ccccc2)N2CCNCC2)c(C(F)(F)F)c1
O=C(Nc1ccc(O)c2ncccc12)c1ccc(OC(F)F)c(OCC2CC2)c1
CC(C)C(NCCc1cc(F)c(-n2c(N)c(C(=O)c3ccc(F)cc3F)ccc2=O)c(F)c1)C(=O)OC1CCCC1
C=CCOC(=O)NC(Cc1ccc(N(C(=O)C(=O)O)c2ccccc2C(=O)O)cc1)C(=O)NCCCCOc1cccc(O)c1C(=O)OC
NC(Cc1ccccc1)C(=O)N1CCCC1CC(=O)NCc1cc(Cl)ccc1-n1cnnn1
Cc1c(CCN2CCNCC2)ccc2cc(F)ccc12
O=c1[nH]nc(CCc2cc(C(F)(F)F)cc(C(F)(F)F)c2)cc1O
COc1ccc2c(c1)CCC(NCC1CCC(CNS(=O)(=O)c3ccccc3F)CC1)C2Cc1cccnc1
COC(=O)c1ccc(CNC(=O)C(NC(=O)CC(O)C(COc2cc(F)cc(F)c2)NC(=O)C(CCSC)NC(=O)C(NC(=O)OC(C)(C)C)C(C)C)C(C)C)cc1
CC(Oc1ccc(-c2cc3c([nH]2)c(=O)n(C)c(=O)n3C)cc1)C(=O)Nc1ccc(Br)cc1
CCc1ccccc1Nc1ncc2c(n1)-c1c(nn(C)c1-c1ccccc1)CC2
CNCCC(C(=O)N1CC2=C(C1)CN(S(=O)(=O)c1ccc3c(c1)OCCO3)C2)c1cc(Cl)cc(Cl)c1
COc1cc(OC)cc(N(CC2CCCO2)c2ccc3ncc(-c4cnn(C)c4)nc3c2)c1
CCOCc1c(-c2cc3cc(C)cc(OC)c3s2)c2c(N)ncnn2c1CN1CCNCC1
CNC(=O)c1cc(Oc2ccc(NC(=O)c3cc4cccnc4n(-c4ccc(Cl)cc4)c3=O)cc2)ccn1
ClC(Cn1ncc2c(NCc3cccc(Br)c3)ncnc21)c1ccc(Br)cc1
CCCN(CCCCN1C(=O)CC2(CCCC2)CC1=O)C1CCc2c(F)cccc2C1
CC(C)=NOC(=O)c1ccc(-c2ccccc2)cc1
CC1=CC(C)(C)Nc2cc3c(cc21)-c1c(F)cccc1C3=O
c1cnn(-c2ccc3c(-c4cc5cc(CN6CCCCC6)ccc5[nH]4)n[nH]c3c2)c1
COCc1cc(OC)c(-c2csc3c(N(CCCF)Cc4ccccn4)c(OC)nn23)c(OC)c1
NC(=O)C12CC3CC(C1)C(NC(=O)C(C1CC1)N1CCN(c4ccc(C(F)(F)F)cn4)CC1)C(C3)C2
COc1cc2ncnc(Nc3cc(O)ccc3Cl)c2cc1OC
COc1cc2c(cc1OC)-c1cc(NCc3ccccc3)nc(=O)n1CC2
COC(=O)Nc1cc2c(cc1I)-c1ccnc(c1)C(N1CCC(c3c(F)ccc(Cl)c3F)=CC1=O)CCCC(C)C(=O)N2
c1n[nH]cc1-c1nc2ccc3[nH]ncc3c2c2c1CCCC2
CCCCCCN(C)C(=O)C1CCN(Cc2cccc(NC(=O)c3cccc(C(F)(F)F)n3)c2)CC1
Cc1ccc(NC(=O)CCn2nc([N+](=O)[O-])cc2C)nc1
N#CCC1(n2cc(C(N)=O)c(Nc3ccccc3)n2)CN(C(=O)OCCF)C1
COc1ccn2c(c1)nc1c2c(=O)n(C)c(=O)n1Cc1ccccc1
CC(C)Oc1cc2c3ccccc3nc-2c[nH]1
O=S(=O)(c1cc2ccccc2n1S(=O)(=O)c1ccccn1)N1CCC2(CC1)CC2NS(=O)(=O)C(F)(F)F
COc1cc(NC(=O)c2ccc3c(c2)C(=O)N(CCc2ccc(S(N)(=O)=O)cc2)C3=O)c(C(=O)O)cc1OC
COc1ccc(CNc2nnc(N3CC[S+](O)CC3)c3ccc(C#N)cc23)cc1Cl
OC1CNC(CNC(COCc2ccccc2)c2ccccc2)C1O
Nc1nccn2c(C3CCCn4c(C5CC5)nnc43)nc(-c3ccc(C(=O)Nc4cc(C(F)(F)F)ccn4)cc3)c12
COc1cc(-c2nc(C3CCC3)n3ncnc(N)c23)ccc1C(=O)c1ccccc1
N=C(N)NCCCC1NC(=O)C(NC(=O)CCNC(=N)N)CSSCC(C(N)=O)NC(=O)C(Cc2ccc3ccccc3c2)NC1=O
Cc1cc(C)cc(-c2nccc3c(Nc4ccc(F)c(Cl)c4)c(N)oc23)c1
CC1(c2cc(NCc3nn(C(F)F)cc3Cl)ccc2F)COCC(N)=N1
CCC(C)CNc1ncc2c(-c3ccc(CN4CCN(C)CC4)cc3)cn(C3CCC(O)CC3)c2n1
Cc1cc(CNC(=O)c2cc(Cn3ccn(C)c3=N)cc(-c3ccc(F)cc3C)c2)ccc1Cl
CN(C)CCN1C(=O)c2ccc3c4c(c(NCC(=O)Nc5ccc(O)c(CO)c5)cc(c24)C1=O)C(=O)N(CCN(C)C)C3=O
O=C(O)COc1ccc(Cl)c(-c2ccc(F)c3c2CN(C(=O)OCc2ccccc2)CC3)c1
CC1(c2sc(-c3cccc(C(F)(F)F)c3)cc2Cl)CS(=O)(=O)C2(CCOCC2)C(=N)N1
CCN(CC)C(=O)c1ccc(N(c2cccc(O)c2)C2CCN(CCc3ccc(C)cc3)CC2)cc1
O=C(O)C(C1CCN(C(=O)C=Cc2cc(F)c(F)c(F)c2)CC1)N1CCC(c2c[nH]c3ncccc23)CC1
CCCS(=O)(=O)Nc1ccc(F)c(NC(=O)Nc2cc(NCCO)ncn2)c1F
CCN(C(=O)Cc1ccc(S(C)(=O)=O)cc1)C1CCN(CCC(c2ccc(S(C)(=O)=O)cc2)c2cccc(C(C)C)c2)CC1
CS(=O)(=O)N1CCN(Cc2cc3nc(-c4ccc(N)cc4)nc(N4CCOCC4)c3s2)CC1
CN(C(=O)C1CCc2cc(NS(C)(=O)=O)ccc2O1)C(CN1CCC(O)C1)c1ccccc1
CC1=C(I)C(C)=[N+]2C1=C(CCC(=O)O)c1c(C)c(I)c(C)n1[B-]2(F)F
Cc1c(NC(=O)Nc2cc(Cl)c(S(N)(=O)=O)cc2S(N)(=O)=O)oc2ccccc12
NC(=O)c1nnc(NC2CCCCC2N)nc1Nc1cccc2c1ccn2C(F)F
Cc1ccc(NC(=O)c2ccnc(N3CCOCC3)c2)cc1Nc1ccncn1
Nc1ccc(C(=O)Nc2nc(-c3ccccc3)nc3c2nnn3Cc2ccccc2)cc1
CC(C)(O)C#Cc1ccc2c(c1)-c1nc(C(N)=O)sc1C(O)CO2
Cc1ccc2nc(N3C(=O)NC4CCCCCC43)oc2c1
CC(C)(C)OC(=O)NC(Cc1c(F)ccc(F)c1F)C(=O)NCc1nc2cccnc2n1C1(c2ccccc2)CC1
O=C1NCc2c1c1c3cc(CO)ccc3n3c1c1c2c2cc(CO)ccc2n1CC(CO)C3
Cc1ncc2nccn2c1-c1cc(F)c(Oc2nccc3occc23)c(F)c1
COCCCNC(=O)c1cn(Cc2ccc(Cl)cc2)c(Nc2ccc3nc(C)sc3c2)nc1=O
CCCn1c(=O)c2nc(-c3cnn(Cc4ccc(F)c(F)c4)c3)[nH]c2n(CCC)c1=O
O=S(=O)(c1ccc(C(F)(F)F)cc1)N1c2cc(-c3cncnc3)ccc2-c2n[nH]cc2C1C1CC1
NS(=O)(=O)c1ccc(CCNc2nc(F)nc(F)n2)cc1
CC(C)CC(NC(=O)N1CCC(NC(=O)c2cnccn2)CC1)C(=O)NC(CCc1ccccc1)C(=O)NCc1ccccc1Cl
Cc1cc2c(cc1N1CCN(C3COC3)CC1)C(C)(C)c1[nH]c3cc(C#N)ccc3c1C2=O
CCCCCCC1=C(c2ccccc2)C2(OC3CCCCC3)CCCC2C1
N#CN1CC(OCc2ccc(Oc3ccccc3)cc2Br)C1
O=C(NCCN1CCN(c2cccc3c2OCCO3)CC1)c1ccc(F)cc1
CCCCC(OC(Cc1ccccc1)C(=O)N1CCC(OCOC)CC1)C(=O)NC(CC1CCCCC1)C(O)CC(C(=O)NCCCN=C(NC#N)SC)C(C)C
Cc1c(N=C2OC(C(C)C)C3C(O)CCN23)ccc(C#N)c1Cl
CC(C)(C)C(=O)N(Cc1cnc2cc3c(cc2c1)CC1(C3)C(=O)Nc2ncccc21)CC1CCc2ccccc21
CN(C)c1ccc(C#Cc2ccc3cc(CCO)oc(=O)c3c2)cc1
CCN1CC(C)(C)Oc2nc(N3CC4CCC(C3)O4)nc(-c3ccc(NC(=O)Nc4ccc(C(F)(F)F)cc4F)cc3)c2C1=O
O=C(O)C1CCC(C(=O)N2CCC(c3ccc(-c4ccccc4)c(F)c3)(S(=O)(=O)c3ccc(F)cc3)C2)CC1
Cn1c(=O)c(-c2ccc(Cl)cc2)cc2cnc(Nc3cccc(S(C)(=O)=O)c3)nc21
Cc1cccnc1-c1cc(N2CCC(C(=O)N3CCN(c4ccc(O)nn4)CC3)CC2)ncc1Cl
COc1ccc(-c2ccc3c(c2)COC3=O)n2nc(C3(C(=O)OC4CCOCC4)CC3)nc12
CC(C)c1c(C(=O)NC(CO)c2ccccc2)nc(-c2ccc(F)cc2)n1CCC(O)CC(O)CC(=O)O
CNC1CCC(c2ccc(Cl)c(Cl)c2)c2ccc(CO)cc21
COc1cc(C2c3cc4c(cc3C(OCCC(=NS(C)(=O)=O)n3cccc3)C3COC(=O)C23)OCO4)cc(OC)c1OC
O=C(COc1ccc([N+](=O)[O-])cc1)N1CCN(c2nnc(-c3ccccc3)c3ccccc23)CC1
CC(C)COC(=O)NC(CN)C(=O)Nc1ccc2nc(N3CCNCC3)[nH]c(=O)c2c1
COc1nn2cc(-c3cc4c(OCc5cccc(OCc6ccccc6)c5)cc(OC(F)F)cc4o3)nc2s1
CC1CCc2cc(-c3ncnc4ccsc34)ccc2N1C(=O)c1ccc(O)cc1O
N#Cc1ccc(Cn2cncc2CN(CCCc2ccccc2)C2CCN(Cc3cccc(Cl)c3)C2=O)cc1
COC(=O)c1sccc1-c1ccc(C=NOCc2c(Cl)cccc2Cl)o1
COc1cccc(CC2CCN(CCc3ccccc3)CC2)c1
Cc1c(C(N)=O)sc2ncnc(Nc3ccc(F)cc3OC(C)C#N)c12
O=C(CC1CCCC1)N1CC=C(c2ccc(NC(=O)N3Cc4ccncc4C3)cc2)CC1
Oc1ccc(-n2cc(-c3ccc4cc(OCCOCCN5CCOCC5)ccc4n3)nn2)cc1
O=C(Nc1cccc(Cl)c1)Nc1cccc(-c2cccc(N3CCCC3)n2)c1
NC(=O)c1cccc2c1CCN2c1cc(Cc2cncc(C(F)(F)F)c2)ccn1
CC(C)CC(NCCCCCOc1cc(F)c(-n2c(N)c(C(=O)c3ccc(F)cc3F)ccc2=O)c(F)c1)C(=O)OC(C)(C)C
O=C(NCc1ccccn1)c1cc(NC(=O)c2cc(-c3ccc(F)cn3)c(Cl)cc2Cl)n(-c2ccccc2)n1
NC(=O)CNC1CCC(OCc2cc(C(F)(F)F)cc(C(F)(F)F)c2)C1c1ccccc1
O=C1COc2ccc(NC(=O)C3CCN(c4cccc(F)c4Br)CC3)cc2N1
CC(C)CN1CC(C)C(F)(c2nc3c(cnn3C3CCOCC3)c(=O)[nH]2)C1
COc1cccc(C(=O)CSc2nnc(C)s2)c1
COCCOc1cc(CC2CCN(CCc3ccc4c(c3)OCCO4)CC2)ccc1Br
COC(=O)C1=C(C)N=C(SC)NC1c1cccc([N+](=O)[O-])c1
Cc1cccc2c1CC(C)C2=O
COc1ccc(C(Cc2ccccc2)NCC(O)CC(=O)c2ccc(O)c(NS(C)(=O)=O)c2)cc1OC
CC(=O)c1sc(NC(=O)c2ccccc2F)nc1C
COc1cc(OC)c(-c2cn(-c3ccc(O)c(C(=O)Nc4cccc(C(F)(F)F)c4)c3)nn2)cc1Cl
O=C1CC(c2nc(-c3ccccc3)no2)CN1c1ccc(F)cc1
NCCCNC(=O)C(N)CCCN=C(N)N[N+](=O)[O-]
Nc1cnc(-c2ccc(C3CCC3)c(OCCN3CCOCC3)c2F)cn1
COc1n[nH]c2c(F)c(NC(=O)NC(C)c3ccccc3)ncc12
NC(=O)c1cncc(OCc2cccc(NC(=O)C34CC5CC(CC(C5)C3)C4)c2)c1
CC(OC1CCC2(CC1)COC(C)(C)C2)c1nc(-c2ccc(CS(C)(=O)=O)cc2)no1
Cc1cnc(NC(=O)c2ccc3c(c2)C(=O)N(Cc2ccco2)C3=O)s1
O=C(Nc1ccc(Oc2ccnc3[nH]ccc23)c(F)c1)c1cccn(-c2ccc(F)cc2)c1=O
Cc1cc(N)c2cc(NC(=O)Nc3ccc4nc(C)cc(N)c4c3)ccc2n1
CCCCC(NC(=O)C(N)CC)B(O)O
O=C(O)c1ccc(CN(Cc2ccccc2F)S(=O)(=O)c2ccc(Cl)cc2)cc1F
O=C(O)C1CCC(CC(=O)N2CCc3c(n(Cc4ccc(Cl)cc4F)c4ncccc34)C2)CC1
Cn1ccnc1-c1ccc(C(=O)Nc2cccc(S(=O)(=O)NC(C)(C)C)c2)c(N2CCC3(CC2)CC3)c1
CNC(=O)c1ccc(-c2nc(COc3cc(OC)cc4oc(-c5cn6nc(OC)sc6n5)cc34)c(C)s2)cc1
CC1COCCN1c1nc(N2CCOCC2C)c2ccc(-c3ccc(Cl)cc3)nc2n1
CCSc1cccc2c1CCC1CNCCN21
Cc1cc(Nc2nc3ccccc3[nH]2)c2ccccc2c1Oc1ncccc1-c1ccnc(NC2CCC(N)CC2)n1
CNc1nc2sc(N3CC=CCC3)nc2c2c1ncn2C
CCCCC12CCC(=O)C(c3cccs3)=C1c1ccc3[nH]nnc3c1C2
O=C(N1CCCCC1COc1ccccc1)n1ncc(C(O)(c2ccc(F)cc2)c2ccc(F)cc2)n1
Brc1cccc(Nc2ncnc3ccc4cc[nH]c4c23)c1
CC(C)Nc1nc(-c2ccc(N(C)C)c(S(C)(=O)=O)c2)cc2ncn(C)c(=O)c12
COc1cc2oc(C(=O)NC3CCN(Cc4ccccc4)CC3)cc(=O)c2cc1OC
CC(C)OCCNC(=O)c1ccc(NC(=O)N2Cc3ccncc3C2)cc1
O=C(c1cc(-n2ccc3ccccc32)c(O)cc1O)N1CCc2ccccc2C1
CS(=O)(=O)NCc1cc(F)cc(-c2nccc3[nH]c(-c4n[nH]c5ncc(-c6cncc(OCc7ccccc7)c6)cc45)cc23)c1
CCSC(=S)SCC(=O)c1cccc(NC(=O)c2cnc3ccccc3c2)c1
CN(C)c1ccc(C(=O)OCC2(CO)CC(=Cc3ccc(Cl)cc3)C(=O)O2)cc1
N#CC1(c2cc(Nc3nc(NCC(F)(F)F)nc(-c4cccc(Cl)n4)n3)ccn2)CC1
COCC(Oc1ccc2ccccc2c1)C1CCNCC1
N#Cc1ccc2cc1Oc1ccc(CC3CC3)c(c1)CN1CCN(CC1=O)Cc1cncn1C2
Nc1nnc(-c2ccccc2O)cc1N1CCC(O)CC1
COC1C(CO)OC(n2c3c(Cl)cccc3c3c4c(c5c6cccc(Cl)c6[nH]c5c32)C(=O)NC4=O)C(OC(=O)CBr)C1O
O=C(Nc1sc2c(c1C(=O)NCC1CC1)CCOC2)c1c(F)cccc1C(F)(F)F
Cc1ccc2c(c1)oc(=O)n2Cc1cccc(O)c1
c1ccc2c(c1)Nc1cccc3ccnc-2c13
CN(CCO)c1nc(Nc2ccccc2)nc2cnc(Nc3ccc(N4CCC(N(C)C)CC4)cn3)cc12
O=c1cc(-c2cccc3c2Sc2ccccc2C3)oc(N2CCOCC2)c1
OC1(c2ccc3ccccc3c2)CC2CCC(C1)N2Cc1c[nH]c2ccccc12
CC(C)c1cc(Oc2c(Cl)cc(CCC(=O)O)cc2Cl)ccc1O
O=C(O)COc1ccc(Cl)cc1C1c2scnc2CCN1C(=O)OCc1cccc(Cl)c1
NC(=O)c1ccc2[nH]c(-c3ccc(-c4ccccc4)cc3)nc2c1
COCCC(=O)NC1CCC(CCN2CCN(c3nc(C)cc4c3CCO4)CC2)CC1
CC(NS(C)(=O)=O)c1ccc(S(=O)(=O)c2ccc(Cl)cc2C(=O)c2ccc(Cl)cc2)cc1
Cc1ccc2sc(N)c(Nc3ccc(F)c(F)c3)c2c1
COC(=O)Nc1cccc(NC(=O)C(C)CCCC(c2ncc(-c3cncnc3)[nH]2)N2CCC(c3c(F)ccc(Cl)c3F)=CC2=O)c1
COc1cc(C#N)ccc1Nc1ncc2ccnc(N3CCC4(COC4)C3)c2n1
COc1ccc(F)cc1C(C)(C)CC(O)(Cc1cc2ccncc2[nH]1)C(C)C
COc1cc2c(Oc3ccc(NC(=O)c4cn(-c5ccc(F)c(F)c5)nn4)cc3F)ccnc2cc1OCCCN1CCCCC1
Cc1nn(Cc2ccc(-c3nc4ccncc4[nH]3)cc2F)c(C)c1CC(=O)O
COc1cc(-c2nc(-c3cc(C)nc(C)c3)c3n2CC(C)OCC3)ccc1C
CCCN(CCC)c1ncnc2c1cnn2-c1ccc(OC)cc1
Nc1ncnc2c1nc(Sc1cc3c(cc1Cl)OCO3)n2CCC1CCN(C=O)CC1
COc1cc(N2CCN(c3cnccc3C3CC3)C2=O)ccn1
CN(C(=S)NC(=O)C=Cc1ccc(F)cc1)C1CCCCC1
CSc1nnc(CCO)n1-c1ccc(Cl)cc1Cl
CCn1c(NC(=O)c2ccc3nc4n(c3c2)CCCNC4=O)nc2ccccc21
Cc1ccccc1NC(=O)c1cc(O)c2cccc(O)c2n1
Nc1nc2c(ncn2C2OC3COP(=O)(O)OC4CC(n5cnc6c(N)ncnc65)OC4COP(=O)(O)OC2C3F)c(=O)[nH]1
CCC(=O)N(CC1(N2CCN(CC(C)(C)O)CC2)CCOCC1)c1cccc(C(F)(F)F)n1
CC(Nc1nccc(N2C(=O)OCC2C(C)C)n1)c1ccc(CN2CCCCC2)cc1
CN(C(=O)CNc1ccc(Cl)c(Cl)c1)C(CN1CCC(O)C1)c1ccccc1
CC(c1ccc(CN2CCC3(CCN(c4ncnc5sc(CC(F)(F)F)cc45)C3)C2)cc1)S(N)(=O)=O
Cc1ccc(F)c(NC(=O)Nc2ccc(Oc3ccnc(-c4cc(C(=O)NCCC(=O)O)c[nH]4)c3)cc2F)c1
Cc1ccc(C)c(NC(CC(=O)c2ccccc2)C(=O)OCC(=O)c2cccs2)c1
O=C(Nc1ccc(F)cc1)c1ccc(SCc2ccccc2-c2nn[nH]n2)nc1
CS(=O)(=O)c1ccc(Nc2nn(C3(CC#N)CCOCC3)cc2C(N)=O)cc1
COc1cccc2c(C(N)=O)cn(CC(=O)N3CC(F)CC3C(=O)NCc3cccc(Cl)c3F)c12
COc1ccc(CN2C(=O)CCC2(C)C(=O)NC2CCCCCC2)cc1
NCCCCCC1(C(=O)O)CN(Cc2ccccc2)CCP1(=O)O
COc1ccc(C(F)(F)F)cc1-c1cccc(C(CC(=O)O)c2nccs2)c1
O=C(NC1CCc2cccc3c2N(C1=O)C(C(=O)O)C3)C(CS)Cc1ccc(-c2ccccc2)cc1
CN(C)CCN1CN(c2ccccc2)C2(CCN(C(c3ccccc3Cl)c3ccccc3Cl)CC2)C1=O
COc1cc(-c2ccc3c(n2)CN(c2cn[nH]c2)C3=O)cnc1OC
CCC(C)C(NC(=O)C(Cc1ccc(O)cc1)NC(=O)C(CN)C(C)C)C(=O)NC1Cc2c([nH]c3ccccc23)CN(CC(=O)NC(Cc2ccccc2)C(=O)O)C1=O
COc1ccc(-c2c(C)noc2C2C(c3ccc(C)cc3)CC3CCC2N3C)cc1
COc1cc2ncnc(NC(C)c3ccccc3)c2cc1OCCCCCCC(=O)NO
OCC1OC(c2ccc(Cl)c(Cc3nnc(C4CCCCC4)s3)c2)C(O)C(O)C1O
CCC1OC(O)=C2C1=NC1=C(C(=O)C(C)(C)OC1)C2c1ccc(F)c(Br)c1
Cn1c(-c2ccc(C(F)(F)F)cc2)cc2onc(-c3ccccc3)c2c1=O
N#Cc1c[nH]c(C(=O)Nc2ccc(CCS(N)(=O)=O)cc2C2=CCCCC2)n1
O=c1cc(OCc2ccccc2)ccn1-c1ccc2c(cnn2CC2CC(O)CN2)c1
C=CCN(C)CCCCCC1CCC(N(C)S(=O)(=O)c2ccc(C(F)(F)F)cc2)CC1
COc1ccccc1N1CCN(CCCCNC(=O)C=Cc2ccsc2)CC1
Cc1cc(O)cc(C)c1CC(N)C(=O)N1Cc2ccccc2CC1CNC(=O)NC12CC3CC(CC(C3)C1)C2
CCOC(=O)C=C(C)N1N=C(c2ccc(OC)cc2)CC1c1cccc([N+](=O)[O-])c1
COc1ccc(CCN(CCc2ccc3c(c2)OCO3)Cc2ccccc2)cc1OC
CCCCC(NC(=O)OC1CC2CCC1C2)C(=O)C(=O)NC(C)c1ccccc1
CCCCNc1nc(SC)nc2c1cnn2CC(Cl)c1ccc(F)cc1
COc1cc2c(c3c1c(=O)c1c4ccccc4ccc1n3C)C(O)C(OC(=O)c1ccccc1)C(C)(C)O2
NCc1ccc(C(=O)Nc2ccncc2F)cc1-c1cccc(C(=O)Nc2ccc(CC(=O)OC3CCCC3)cc2)c1
CC(C)CC(=O)n1cc(-c2ccc(CC(C#N)NC(=O)C3NC4CCC3C4)c(F)c2)cn1
N#CC(C#N)=Cc1ccc(C=C(C#N)C#N)cc1
O=C(Nc1ccnc(NC(=O)C2CC2)c1)c1c(Cl)cc(CO)cc1Cl
Cc1ccc(S(=O)(=O)n2cc(C(=O)C(=O)NC(Cc3c[nH]c4ccccc34)C(=O)NCC(=O)O)c3ccccc32)cc1
COc1cc(C(=O)c2csc(-c3ccccc3)n2)cc(OC)c1OC
N#CC1(NC(=O)C(CS(=O)(=O)c2ccc(Cl)c(Cl)c2)NC(c2ccc(F)cc2)C(F)(F)F)CC1
Cc1cc2c(c(=O)o1)C(CCC1CCCCC1)C(C#N)=C(N)O2
N#Cc1ccc2c(c1)[nH]c(=O)n2C1CC(c2nnc(-c3ccncn3)n2-c2ccccc2F)C1
CCCN(CCC)C1CCc2ccc3occc3c2C1
COCCN(C)Cc1c(-c2ccc(NC(=O)NOC)cc2)sc2c1c(=O)n(-c1ccc(OC)nc1)c(=O)n2Cc1c(F)cccc1F
COc1cc(Nc2nnc(-c3cc4ccccc4[nH]3)s2)cc(OC)c1OC
Clc1ccc(-c2ccc(OCCCN3CCN(c4ccncc4)CC3)cc2)cc1
Cc1nc(Cn2nc3c(c2C(C)C)C(c2ccc(Cl)cc2C)N(c2cccc(Cl)c2F)C3=O)cs1
CC#CC(=O)N1CCCCC1c1nc(-c2ccc(C(=O)Nc3cc(C)ccn3)cc2)c(C(N)=O)n1N
Cc1ccc(C(=O)NC2CCC(CCN3CCC(c4cccc5c4CCO5)CC3)CC2)cn1
NCCNC(=O)C1C(C(=O)Nc2ccc(Br)cc2)C2C=CC1C21CC1
O=S(=O)(c1ccccc1)c1cc(N2CCOCC2)c2oc3c(c2c1)CNCC3
O=C1CN=C(n2cnc(CO)c2)C=C2c3cccc(I)c3CCN12
CC(=O)NC(C)c1ccc(OC2CN(c3cccc(OC4CCCC4)c3)C2)cc1
COc1cc2c(Nc3ccc(-c4nc5ccc(Cl)cc5s4)cc3)ncnc2cc1OCCCN1CCN(C)CC1
Cc1ccc2nc(N3CCC(NC4CCOCC4)CC3)c(-c3nc(C)no3)cc2c1
O=C(CN1CCN(CCOC(c2ccc(F)cc2)c2ccc(F)cc2)CC1)c1ccccc1
CC(C)C(=O)c1cnc2ccc(-c3cc(F)c(O)c(Cl)c3)cc2c1NC1CCC(CN(C)C)CC1
CCN(CC)CCN1CCN(C(=O)CCc2cccc(CSc3nc(N)c(C#N)c(-c4ccc(NC(C)=O)cc4)n3)n2)CC1
COC(=O)C1CC(NC(=O)c2ccc(-n3ccccc3=O)cc2)C(NC(=O)c2ccc(Cl)s2)C1
CCCC(NC(=O)c1nccs1)c1cnc(Nc2cnc(C)nc2)c(Cl)c1
CC1(N2CCc3c(-c4cnc(N)nc4)nc(N4CCOCC4)nc32)CCN(C(=O)C2CCN2)C1
COc1cc(C(=O)N2CCN(C(=O)C(C)(O)C(F)(F)F)CC2C)cc(OC)c1OC
c1ccc(CC2(c3ccc4sccc4c3)CCNC2)cc1
COc1cnc(N2CCN(C(=O)Cn3cc(-c4ccc(F)c(C)c4)nc3-c3ccccc3)CC2)nc1
CC(C)c1c[nH]c2ccc(Oc3c(C(F)(F)F)cc(CCC(=O)O)cc3C(F)(F)F)cc12
CCC(C)C(NC(=O)C(CCSC)NC(=O)OCc1ccccc1)C(=O)NC(Cc1cscn1)C(=O)NO
N#CC(=C(N)Sc1ccccc1N)c1cccc(C(O)c2cccc3ccccc23)c1
O=C(O)CCCNS(=O)(=O)c1ccc(Br)s1
Cc1ccc(OCc2ccc3c(c2)CCN(C2CCC(F)(F)CC2)C3)c(-c2csc(N3CC4CCC(C3)C4C(=O)O)n2)c1
CN(C)CCN(C)c1cc(Cl)c(F)c(CNC(=O)C2CC(F)CN2C(=O)Nc2cn(C(N)=O)c3ccccc23)c1
CCNS(=O)(=O)Nc1ncnc(OCCOc2ncc(Br)cn2)c1-c1ccc(Br)cc1
CCCn1ccc2cc(-c3ccc(Oc4ccncc4)cc3)cc(Cl)c2c1=O
CNc1nc(Nc2cnc(C#N)c(NC3CCN(C)C3)c2)ncc1C(F)(F)F
CN(C)Cc1cc(Cl)c(C(=O)Nc2ccnc(NC(=O)C3CC3)c2)c(Cl)c1
COc1ccc(CN2CCN(C)CC2)c(Nc2nc3ccccc3nc2NS(=O)(=O)c2ccc(F)cc2)c1
NC(=O)c1ncc(NC2CCCCC2N)nc1-c1nc2ccccc2[nH]1
O=C(NN=Cc1cccc(O)c1)c1ccc2c(c1)OCCO2
COC(=O)c1cc2sc(C)cc2n1CC(=O)Nc1cccc(SC)c1
CCCCCCCCCCCC(O)CC(=O)NC(CC(N)=O)C(=O)NC(C(=O)NC(C=O)CC(C)C)C(O)CC(N)=O
CCN(CC)c1nc(C)nc2c1nnn2-c1ccc(C(C)C)cc1Br
Cc1cc(C)c(-c2[nH]c(C3CCOCC3)nc2C)cc1C(=O)N1CC(F)(c2ccc(C#N)cc2)C1
CCCN(CCC)S(=O)(=O)c1ccc(C(=O)C=Cc2cccc(C#N)c2)cc1
CN(C)CCn1cc(-c2ccc3c(c2)-c2[nH]c4cc(C#N)ccc4c2C3=O)cn1
Nc1ccccc1CNc1nc(NC2CCC(N)CC2)nc2c1ncn2C1CCCC1
Cc1[nH]nc(C(=O)N2CCN(CC(=O)c3ccc(F)cc3)CC2)c1F
CC(C)(C)C(=O)N=C(N)Nc1nc2ccccc2o1
N#Cc1ccc(-c2ccc(CC(C#N)NC(=O)C3NC4CC(F)C3C4)cc2)cc1F
CSC(=NS(=O)(=O)c1ccc(C(F)(F)F)cc1)N1CC(c2ccccc2)C(c2ccc(Cl)cc2)=N1
CC(C)Oc1ccccc1N1CCN(CC(=O)CC(=O)CN2CCCCC2=O)CC1
Cn1cc(-c2ccc(N)c(NC(=O)c3ccc(N4CCC5(CCNC5)CC4)nc3)c2)cn1
Cc1cc(-c2ccc3c(c2)-c2nnc(Oc4ccccc4OC(F)(F)F)n2CCO3)ccn1
COC(=O)c1cc(CCc2c(OC)cccc2OC)ccc1O
O=C(O)c1cc2c(s1)-c1cccc(F)c1S(=O)(=O)C2
Cc1cc(C(=O)Nc2ccc(C(F)(F)F)cc2)ccc1-c1ncccc1C(F)(F)F
CNC(=O)C(Cc1ccccc1)NC(=O)C(CC(C)C)NC(CCN1C(=O)c2cc3cccc(OC)c3cc2C1=O)C(=O)O
CCc1ccc(-c2sc(N)nc2-c2cc(OC)c(OC)c(OC)c2)cc1
[truncated: 42,779 more rows]

## Sheet: pparg_pretraining_test
C=CC(=O)Nc1cccc(Oc2nc(Nc3ccc(N4CCN(C(=O)CC)CC4)cc3OC)ncc2SC)c1
COc1ccc(-c2nc(N3CCOCC3)c3cnn(CCCCCCC(=O)NO)c3n2)cc1
COC1CCN(c2ncc(Cl)c(N3CCC(Oc4ccc(C(C)NC(C)=O)cc4)C3)n2)C1
NC(=O)NN1C(=O)c2c(c3c4cccc(O)c4n(C4OC(CO)C(O)C(O)C4O)c3c3[nH]c4c(O)cccc4c23)C1=O
CN(C)CC1CCC(Nc2c(C(=O)C3CC3)cnc3ccc(-c4cc(F)c(O)c(Cl)c4)cc23)CC1
CCCCNc1ncc(C(=O)Nc2ccc(S(=O)(=O)N3CCOCC3)cc2)c(NC2CCNC2)n1
COc1cccc(Cc2c3c(nn2C)CCc2cnc(Nc4cc(C)n(C)n4)nc2-3)c1
CS(=O)(=O)c1ccccc1CNc1nnnn1-c1cccc(Cl)c1Cl
Cc1cccc(-n2ncc3c2CCCC3NC(=O)c2noc3c2CCCC3)c1C
CN(C)C1CCN(c2ncnc3ccc(C#CCNC(=O)c4cccn(Cc5ccc(F)c(F)c5)c4=O)cc23)CC1
C=C1C2CC(O)C3C4(C)CCCC(C)(NC(=O)Nc5ccccc5)C4CCC3(C2)C1O
CNC(=O)c1cn(C)c2c1CCc1cnc(Nc3ccccc3)nc1-2
OC(CNCCc1ccc(NC(=S)Nc2ccc(I)cc2)cc1)COc1ccccc1
O=C(NC1C2CCN(CC2)C1Cc1cccnc1)c1cccc2cccnc12
O=C(O)CCC(=O)OCC1(COC2(c3ccc(Cl)cc3)c3c(Cl)cccc3C(=O)N2Cc2ccc([N+](=O)[O-])cc2)CC1
CCn1cnc2c(Nc3ccc(C(C)C)cc3)nc(C(C)C)nc21
CCOc1ccc(Nc2ncnc3c2c(-c2ccccc2)cn3C2OCC(O)C2O)cc1
COc1ccc(Cc2nnn[nH]2)cc1OCc1c(C)cccc1C
N=C(N)NCCCC1NC(=N)C(Cc2ccc(O)cc2)NC(=O)CNC(=O)C(Cc2ccc3ccccc3c2)NC(=O)C(CCCNC(=N)N)NC1=O
CNC(=O)c1ccc(C)c(Nc2ncnc3c2cnn3Cc2ccccc2)c1
Cn1cc(C(=O)NCC(=O)N2CC(F)(F)CC2C#N)cc1-c1ccc(Cl)cc1
CNC(=O)c1c(NC(=O)c2nc(C(C)(C)O)cnc2Nc2cncnc2)cnn1C
CCCC(Oc1cc(Cl)ccc1Cl)c1nc(N)nc(N2CCN(C)CC2)n1
COc1cc(Br)ccc1-n1c(=O)ccc2cc(S(=O)(=O)Nc3ccon3)ccc21
CN1CC2C=C(c3cncc(Cl)c3)CC(C2)C1
NCCCCNCCCCNCc1c2ccccc2cc2ccccc12
CNC(=O)C(=O)CCCCCCC(=O)Nc1ccc2ccccc2c1
COc1ccc(Nc2ncc(CN3CCN(C(=O)N(C)C)CC3)cc2-c2nc(C)nc3[nH]cnc23)cn1
CS(=O)(=O)c1ccc(Oc2cc(OC3CCOCC3)cc(C(=O)Nc3nccs3)c2)cc1
Cc1cc(S(N)(=O)=O)ccc1NC(=O)c1cc(N(C)C2CCCCC2)ncn1
CCc1ncnc(-c2cc(F)c(C(=O)N(C)C)c(F)c2)c1C#Cc1ccc(N)nc1
O=c1c2ccccc2nc(SCc2cn(-c3ccc(Cl)cc3)nn2)n1-c1ccccc1
Cc1ccn2nc(C(C)Nc3ncnc4[nH]cc(-c5cc(O)cc(NS(=O)(=O)c6ccc(O)cc6)c5)c34)n(-c3ccccc3)c(=O)c12
Cc1nn(C)c(C)c1N(C)S(=O)(=O)c1c(Cl)cc(CCCN2CCN(C)CC2)cc1Cl
Cc1c(C(=O)N(c2ccc(O)cc2)c2cccc(F)c2)cc(-c2cc3c(cc2C(=O)N2Cc4ccccc4CC2CN2CCOCC2)OCO3)n1C
Cc1c(F)cccc1C(O)(CC1CC2CCC(C1)[N+]2(C)C)c1cccc(F)c1C
COc1ccccc1Oc1ccc2c3c(cccc13)C1=NC(=O)C(C#N)=C12
FC(F)(F)c1cc(Br)cc(Nc2nccc(-c3ccc4c(c3)OCO4)n2)c1
Cn1cnc2c(-c3ccc4c(c3)C(C)(CC3CC3)C(=O)N4)ncnc21
CN(C)C(=O)c1cccc(-c2cc(F)c(O)c(C=O)c2)c1
C=CC(=O)Nc1ccccc1Nc1nc(NC2CCOCC2)ncc1C
O=C(Nc1ccc(Cl)cc1F)C(=O)N1CCC(c2ccnc3ccc(F)cc23)CC1
Cc1nnc(CNC(=O)c2cc3cc(Nc4nccc(-c5cn(C)cn5)n4)cc(C)c3[nH]2)o1
NC(N)=NC(=O)c1ccc2c(c1)C1(CCOCC1)c1ccccc1-2
[C-]#[N+]c1ccc(C2c3c(nc(-c4cnc(NC)nc4OC)n3C(C)C)C(=O)N2c2cc(Cl)c(=O)n(C)c2)cc1
Cc1c(N2CCN(Cc3cccc([N+](=O)[O-])c3)CC2)c(=O)n(CC(N)c2ccccc2O)c(=O)n1Cc1c(F)cccc1F
O=C(NCC1CCC(F)(F)CC1)NC1CCN(c2ncnc3c2nc(-c2ccccc2Cl)n3-c2ccc(Cl)cc2)CC1
CCCN(C)c1ccc(N2C(=O)c3ccc(C(=O)O)cc3C2=O)cc1-c1nc2cc(-c3ccccc3)ccc2o1
CC1CN(C2CCc3ccccc32)C(C)CN1C(=O)c1cc2c(C(=O)C(=O)N(C)C)cn(C)c2cc1Cl
Cc1cc(C)c2c(N)c(C(=O)Nc3nccs3)sc2n1
CCOC(=O)NC1CCC2C(C1)CC1C(=O)OC(C)C1C2C=Cc1ccc(-c2ccoc2)cn1
Cc1c(Cl)cccc1CCCCOc1ccc(C#Cc2cccc3c(CCCC(=O)O)c(C)n(CCC(=O)O)c23)cc1
CC(C)(O)c1cnc(C2=CCN(C(=O)Nc3ccc(C(F)(F)F)c(F)c3)CC2)c(Cl)c1
Oc1ccc(C2=Nc3ccccc3-c3ncnc4[nH]cc2c34)c(Cl)c1
O=C(CCc1ccc(-c2cnc3[nH]ccc3c2)cc1)NCCNS(=O)(=O)c1ccccc1
CC(c1ccc(N2CCC(NS(=O)(=O)c3ccc4cc(Cl)ccc4c3)C2=O)c(F)c1)N(C)C
CC1=C(C(=O)Nc2ccc(C)cc2Cl)C2(CCCCC2)OC1=O
CCOC(=O)N1CCN(C(=O)C(CCC(=O)O)NC(=O)c2cc(OCCN)cc(-c3ccccc3)n2)CC1
CCCC(CNc1ccc(OC(F)(F)F)cc1)NC(=O)C(CC(=O)N1CCOCC1)CC1CCCC1
CN1CCN(c2ccc(Nc3nc4c(NCc5ccccc5CN(C)S(C)(=O)=O)cccn4n3)cc2)CC1
CN1CCC(c2ccc(Nc3nc4c(Nc5ccccc5S(C)(=O)=O)cccn4n3)cc2)CC1
O=C1NC(c2cncc(C#Cc3ccccc3)c2)C(c2ccccc2F)O1
CC1(O)CCCC1n1c(=O)c(CC(F)F)cc2cnc(NC3CCN(S(C)(=O)=O)CC3)nc21
CC(=O)NC(C)c1ccc(OC2CCN(c3ccnc(OCC(F)F)c3F)C2)cc1
COc1cc(Cl)cc(C(=O)Nc2ccc(Cl)cn2)c1NC(=O)c1ccc(N2CCCCC2=O)cc1
CCn1c(=O)n(CC)c2cc(-c3ccnn3-c3cccc(C)c3)ccc21
CC(C)(C)C(=O)NCc1ccc(F)c(Nc2nc3cc(F)c(C(=O)Nc4ccc(F)c(Cl)c4)cc3[nH]2)c1F
Cc1ccc(NC2CCCN(C(=O)c3ccccc3-n3nccn3)C2C)nc1
CCC1CN2C(=O)N(C)c3nc(-c4cc(Cl)cc(Cl)c4Cl)[nH]c3C2=N1
COc1cnc(-c2ccccn2)nc1Oc1ccccc1
COc1ccc(Cl)cc1CNCCSc1nnnn1-c1ccccc1
Cc1c(C(=O)N2CCC(C(C)(C)C#N)CC2)cnn1-c1nn2cccc2c(=O)[nH]1
CCCCNCCCC(=O)Nc1ccc(C(N)=NO)cc1
CC(O)=C(C#N)C(=O)Nc1ccc(-c2ccccc2Cl)cc1
NC(=O)c1ccc2c3c1OC1CCCC4(O)C(C2)N(CC2CC2)CCC314
CN1CCC(c2ccc(Nc3nc4c(NCc5ccccc5S(C)(=O)=O)cccn4n3)cc2)CC1
CN1CCCC1C(=O)N1CCC(CCOc2ccc(-c3nc(C#N)nc4c3ncn4C)cc2C(F)(F)F)CC1
COc1ccc(CN(CCC(c2ccccc2)c2ccc(OC(C)C)cc2)C(=O)CCl)cc1OC
COC1CCN(C(=O)c2ccc3cc(OCCCN4CCCCC4)ccc3c2)CC1
CC(C)CN(CC(O)C(Cc1ccc(Oc2ccncn2)cc1)NC(=O)OC1COC2OCCC12)S(=O)(=O)c1ccc2c(c1)OCO2
COc1cccc(CNC(=O)c2nc3c(c(C)nn3C)c(=O)[nH]2)c1
C[N+]1(CCCC(C#N)c2ccc3ccccc3c2)CCC(O)(c2ccc(Cl)cc2)CC1
O=C1C(Br)=C(N2CCOCC2)C(=O)N1c1ccc(Cl)c(Cl)c1
CCC(C)C(NC(=O)C(Cc1ccc(O)cc1)NC(=O)C1CCCN1C(=O)C(N)CCCN=C(N)N)C(=O)NC(CC(C)C)C(=O)O
Cc1ccc(C=CC2=C(C=NO)CCCC2)cc1
CCOc1ccccc1-n1c(C(C)N2CCN(C(=O)COc3ccc(Cl)cc3)CC2)nc2ccccc2c1=O
Cc1cc(C)c2cccc(OCc3c(Cl)ccc(S(=O)(=O)NC4(C(=O)N5CCN(C(=O)C(CCCCN(C)C)N(C)C)CC5)CCCC4)c3Cl)c2n1
CN1CC=CCCOc2cccc(c2)-c2nc(nc3[nH]cnc23)Nc2cccc(c2)C1
CCN1CC(=Cc2ccc(OC)c(O)c2)C(=O)C(=Cc2ccc(OC)c(O)c2)C1
CCOC(=O)c1sc2c(OC)c(C)c(C)c(C)c2c1Nc1cc(OC)c(OC)c(OC)c1
CCn1c(C(O)(c2ccccc2)c2ccc(F)cc2F)nc2ccc(C(=O)NCC(C)O)cc21
COc1cc(Nc2c(C#N)cnc3cc4cc(OCCN5CCOCC5)c(OC)cc4cc23)c(Cl)cc1C
COc1ccccc1-n1c(-c2ccccc2Cl)cn2c3c(=O)[nH]c(=O)n(C)c3nc12
CC1CCN(C(=O)c2coc(-c3ccc(CNC(=O)Cc4ccccc4)cc3)n2)CC1
O=C(Nc1ccc(-c2nc3ccccc3o2)cc1)C1CCCO1
c1ccc(CCCN2CCCN(CCOC(c3ccccc3)c3ccccc3)CC2)cc1
CC(NC(=O)C1(c2ccccc2)CCN(C(=O)C2CSCN2C(=O)OC(C)(C)C)CC1)C(=O)O
CC(=O)NC1CCCC(C(=O)Nc2cc(-c3cnn4c3CCCC4O)c(Cl)cn2)C1
CC1CN(c2ccc(Nc3nccc(-c4c(C(C)C)n[nH]c4Cl)n3)nc2)CC(C)N1
CC(C)(C)OC(=O)NC1CCN(C(=O)OC2C3CC4CC2CC(C(C)(C)O)(C4)C3)C1
Cc1nc2ccc(NCc3ccccc3F)cc2n2c(-c3ccccc3Cl)nnc12
Cc1cc2n[nH]c(=O)n2c2cc(-c3ccco3)ccc12
COCCS(=O)(=O)C(C(=O)NCc1nnc(C)o1)c1nc2cc(F)c(-c3ccc(C(=O)N4CCCC4)cc3)cc2s1
c1csc(CNc2ncnc3ccc(-c4ccc5c(c4)OCCO5)cc23)c1
Cn1c(SCC(=O)C2(O)CCC3(C)C4CCC5=CC(=O)CCC5(C)C4C(O)CC23C)nc2ccccc21
CC(C)(C)OC(=O)NC1C2CN(CCCNc3c4c(nc5ccccc35)CCCCC4)CC21
COCCNC(=O)c1cnc(Nc2ccc3ncsc3c2)cc1NC(CO)Cc1ccccc1
Cc1cc(N2CCNCC2)c2c(c1)N(S(=O)(=O)c1ccccc1C#N)CCO2
Cc1cccc2nc(C(C)Nc3ncnc4[nH]cnc34)c(-c3cccc(F)c3)c(=O)n12
Cc1ccc(C(CNC(=O)c2c(F)cccc2Cl)N2CCC(F)(F)CC2)cn1
Cc1nn(C2CCCCC2)c2sc(C(=O)Nc3ccc(N4CCC(O)CC4)c(C#N)c3)cc12
Cc1cnnn1-c1ccc2c(-c3cc4cc(CN5CCCCC5)ccc4[nH]3)n[nH]c2c1
Cc1cc(CC(NS(=O)(=O)c2ccc(Br)c(C(F)(F)F)c2)c2nc3ccccc3[nH]2)ccc1C1CC(=O)NS1(=O)=O
CCCCCCC(C)(C)c1cc(OC)c(C2(O)CCOCC2)c(OC)c1
O=C(O)CCNC(=O)c1cc2sc(CCC3CCNCC3)cc2s1
CC(C)N(C)c1nc2c(c(Nc3ccc(C(F)(F)F)cc3)n1)CCN(c1ncccc1C(F)(F)F)CC2
CCCOc1cc(C)c(N2CCC(Oc3ccc(C(C)NC(C)=O)cc3)C2)cn1
Cc1sc(C(=O)NC2C(N)CCCC2(F)F)cc1-c1cnn2cccnc12
O=C(CNC(=O)c1nc(N2CCCCS2(=O)=O)cc(Br)c1O)NC12CC3CC(CC(C3)C1)C2
CCc1c(C)nc(-c2ccc(Br)s2)nc1Nc1ccc(CC(=O)O)cc1
CCCCNC(=O)c1cnn2c(C)c(Cc3c(F)cccc3Cl)c(C)nc12
Cc1nc2ccc(C(C)C)nc2n2c(-c3cc(OCC(C)(C)O)ccc3F)nnc12
CCN(CC)CCN1Nc2c3cccc(OC)c3nc3c([N+](=O)[O-])ccc1c23
O=C(NCC1(O)COC1)c1cc(NC(=O)c2cc(-c3ncccc3F)c(Cl)cc2Cl)n(-c2ccccc2)n1
CCOc1cccc(Cl)c1C1CC(F)C(=O)N1Cc1ccc(OC(F)(F)F)cc1
NS(=O)(=O)c1nnc(NC(=O)c2nn(-c3cccc(N=Nc4c(O)ccc5ccccc45)c3)c(-c3ccccc3)c2C(=O)c2ccccc2)s1
CCOC(=O)C(Cn1ccnc1)NC(=O)c1nc2ccccc2s1
Cc1cc(Nc2nccc(-c3nccs3)n2)cc(C(F)(F)F)c1
CC(C)n1cnnc1-c1cccc(NC(=O)Nc2cc3ccccc3cn2)n1
Cc1nc(-c2cccc(Cl)c2F)n(O)c1C(=O)NC(Cc1ccc(Br)cc1)C(=O)Nc1ccc2[nH]c(C(=O)O)cc2c1
Cc1cc(C)c2c(N)c(C(=O)Nc3ccc(F)cc3)sc2n1
Cc1ccc(CN2CCN(C(=O)C(=O)Nc3ccc4c(ccn4C)c3)CC2)cc1
O=C(NC(Cc1c[nH]c2ccccc12)C(=O)N1CCC(N2CCCCC2)CC1)N1CCC(n2c(=O)[nH]c3ccccc32)CC1
NS(=O)(=O)Oc1ccc(NC(=O)Nc2ccc3ccccc3c2)cc1
O=C1c2ccccc2C(=O)c2c1nnn2-c1cccc(Cl)c1
COc1cc(CC(=O)O)ccc1-c1ccc(F)c2c1CN(C(=O)CC1CCc3ccccc31)CC2
c1cc2nc3ccc4cc3cc2cc1CNCCNCCNCc1ccc2nc3ccc(cc3cc2c1)CNCCNCCNC4
O=C(c1ccc(-c2cc(F)c(F)c(F)c2)o1)N1CCN(Cc2ccc(OC3CCNCC3)c(Cl)c2)CC1
CCNS(=O)(=O)c1ccccc1Nc1ncnc(Nc2ccc(N3CCN(C)CC3)c(OCC(=O)O)c2)n1
COc1cc(NC2CN(CCCF)C2)ccc1C1c2ccc3[nH]ncc3c2CC(C)N1CC(F)(F)CO
Cc1ccc(NC(=O)c2ccc(F)cc2)cc1-n1cc(-c2cccnc2)cn1
COc1ccccc1N1CCN(CCCCNC(=O)c2cc3ccccc3cn2)CC1
CC(C)CC(C)(N)COc1ccc(-c2ccnc(C(F)F)c2)cc1C(F)F
COc1ccccc1N1CCN(C(=O)c2cnn(C(C)(C)C)c2C2CCN(C(=O)OC(C)(C)C)CC2)CC1
CC(=O)NC(Cc1ccc(C(F)(F)P(=O)(O)O)cc1)C(=O)NC1CCCCN(CCCC2CCCCC2)C1=O
N#Cc1cc(S(=O)(=O)Nc2nccs2)ccc1Oc1ccc(Cl)cc1-c1ccn[nH]1
CN1C(=O)C(Cc2ccc(OS(=O)(=O)c3cccc4cnccc34)cc2)N(C2CCN(C(=O)c3ccc(Cl)c(C(F)(F)F)c3)CC2)C1=O
CN1CCN(c2nc(C3=C(c4c[nH]c5ccc(Cl)cc45)C(=O)NC3=O)c3ccccc3n2)CC1
CC(C)c1cc(-c2cccc(NC(=O)c3cc(N4CCN(C)CC4)cc(C(F)(F)F)c3)c2)[nH]n1
COc1ccc(OC)c(-c2cccc3c(N)c4c(nc23)CN(C2CC2)C4=O)c1
O=C(C=Cc1ccccc1[N+](=O)[O-])Nc1ccc2ncnc(Nc3cccc(Cl)c3)c2c1
N=C(N)C1CCC(CNC(=O)C2CCC3CN(S(=O)(=O)C(c4ccccc4)c4ccccc4)CC(=O)N32)CC1
OC1CCN(c2nccnc2C2CN(c3ccc4ccccc4n3)C2)CC1
Cc1cccc2nc(C(C)Nc3ncnc(N)c3C#Cc3cnccn3)n(-c3cccc(F)c3)c(=O)c12
CCc1noc(-c2cc3c(s2)C(=O)c2ccccc2C3=O)n1
CCCN1C(=O)C(O)(C2CC(=O)CC(C)(C)O2)c2ccccc21
CCOC(=O)CNP(=O)(CCC=C(C)CO)Oc1cccc2ccccc12
COc1ccc(OC2CCN(c3nc4cnncc4nc3NC(C)C)CC2)c(F)c1
CC(C)S(=O)(=O)c1ccc(S(=O)(=O)N2CCCC(C(=O)N3CCC(F)(F)CC3)C2)cc1
CC(=O)N1C2C=C(CN3CCC(NC(=O)Nc4cccc(OC(C)C)c4)CC3)CC1CCC2
Cc1cc(NC(=O)c2ccc(NS(=O)(=O)CCO)cc2N2CCC3(CC2)CC3)nc(OCCC(F)(F)F)n1
Cc1ccc(F)cc1CC(N)COc1cncc(-c2ccc3[nH]nc(C)c3c2)c1
COc1cccc2cc(-c3ccnc(S)n3)oc12
CNc1nc(C)c(-c2nc(Nc3cccc(N4CCN(C)CC4)c3)ncc2F)s1
O=C1C(=Cc2ccccn2)CN(C(=O)c2cc(Cc3n[nH]c(=O)c4ccccc34)ccc2F)CC1=Cc1ccccn1
N#Cc1cccc(-c2ccc3c(c2)C2(CCCCC2)C(=S)N3)c1
NCCCCC(NC(=O)C1CCN1C(=O)C(CC1CCCCC1)NCC(=O)O)C(=O)C(=O)O
CC(CC(=O)O)NC(=O)c1cc2c(s1)CCN(CCC1CCNCC1)C2=O
CNC(=O)C(C)(C)C(c1ccc(Nc2ccccc2)cc1)n1ccnc1
Cc1ccc2c(c1)C(=O)N(CCc1ccc(S(N)(=O)=O)cc1)C2=O
CCOc1c(CNCCNC(=O)c2nonc2N)cccc1OC
CCC(NC(=O)c1cc(C(=O)N2CCCC2C)n2c1COCC2)c1ccc(C(F)(F)F)c(F)c1
NC(=O)c1cccc(C2CC3CCC(C2)N3CCN(Cc2c(F)cccc2F)C(=O)C2CCC(O)CC2)c1
O=C(Nc1nc2c(s1)CC(N1CCOCC1)CC2)c1cccc(C2CCCN2C(=O)c2ccc(-n3ccnc3)cc2)c1
N#Cc1c(O)nc(OCc2ccccc2Cl)c2c1CCCC2
c1ccc(OCCSc2nnnn2C2CCCCC2)cc1
O=c1[nH]nc(Cc2cccc(Cl)c2)cc1O
Fc1ccc(C(OCCC2CCN(CC#Cc3ccccc3)CC2)c2ccc(F)cc2)cc1
COc1cncc(CNC2CC2c2ccccc2)c1
Cc1c(NS(C)(=O)=O)cccc1N(Cc1ccccc1)Cc1ccccc1F
COc1ccc(NC(=O)c2ccc(C)c(Nc3ncnc4cnc(N5CCC(F)C5)nc34)c2)cc1C(F)(F)F
O=C(c1ccc(NS(=O)(=O)c2cccc3scnc23)cc1)N1CCC(O)(c2ncc(Cl)s2)CC1
O=C1NCCC12CCN(c1c(Cl)cncc1-c1ccc(CN3CCOCC3)s1)CC2
CN(C)Cc1nocc1-c1ccc(N2CCC(NS(=O)(=O)C=Cc3ccc(Cl)s3)C2=O)c(F)c1
Cc1cc(-c2ccc3c(c2)CCN(CCCSc2nnc(-c4ccncc4)n2C)CC3)no1
CS(=O)(=O)NC(=O)c1cc(Cl)c(OC2C3CC4CC(C3)CC2C4)cc1F
Cn1c(=O)ccc2c(NC(=O)NC3CC(C)(C)Oc4cc(F)ccc43)cccc21
CC(C(=O)NCc1ccc(C(F)(F)F)nc1SCCOc1ccccc1)c1ccc(NS(C)(=O)=O)c(F)c1
CC(C)C(=O)N1CC=C(c2ccc(NC(=O)N3Cc4ccncc4C3)cn2)CC1
CC(C)CN(CCc1ccccc1)S(=O)(=O)c1ccc(N2CCN(S(C)(=O)=O)CC2)nc1
NC(=O)C1CCN(c2ccc(S(=O)(=O)N3CCC(Cc4ccccc4)CC3)cn2)CC1
CCC(C)C(NC(=O)C1CCCN1C(=O)C(Cc1c[nH]cn1)NC(=O)C(NC(=O)C(Cc1ccc(O)cc1)NC(=O)C(NC(=O)C(CCCN=C(N)N)NC(=O)CNC)C(C)C)C(C)C)C(=O)O
Cc1nc(N2CCC(NS(C)(=O)=O)CC2)nc2ccc(NC(=O)C=Cc3ccc(Cl)cc3)cc12
CC(Nc1nc(N)nc(N)c1C#N)c1nc2cccc(CNc3ncc(C(=O)NO)cn3)c2c(=O)n1-c1ccccc1
CCn1nc2c(c1C1CC1)-c1nc(Nc3ccc(C(=O)NC4CCN(C)CC4)cc3OC)ncc1CC2
O=C1OC(c2cc(I)ccc2Cl)=NC1=Cc1ccncc1
O=C1NC(=O)C(N2CCc3ccccc32)=C1c1cccc([N+](=O)[O-])c1
O=C(Nc1cccc(-c2cccc(N3CCCC3)n2)c1)Nc1ccc2ccccc2c1
O=C(Cc1nnc(-c2ccc(Cl)c(Cl)c2)o1)N1CCC(n2c(=O)[nH]c3ncccc32)CC1
COc1cc(OC)cc(N(CC2(CNC(C)C)COC2)c2ccc3ncc(-c4cnn(C)c4)nc3c2)c1
N#CN=c1[nH]c2cc(C=C3c4ccc(F)cc4OCc4c(F)cccc43)ccc2n1C1CC2COCCN2C1
NC1=NC(CF)(c2cc(NC(=O)c3ccc(Cl)cn3)ccc2F)COC1
CCCCc1ccc2[nH]c(-c3ccc(C(F)(F)F)cc3)c(C=C(C#N)C#N)c2c1
CC(=O)OC1(C2C(C)=C(OC(=O)OCc3ccccc3)C(=O)C3=C(C)C(OC(=O)C(O)C(CC(C)C)NC(=O)OC(C)(C)C)CC(O)(C2OC(=O)c2ccccc2)C3(C)C)COC1CCO
CN(C)C(=O)c1cc2cnc(Nc3ccc(N4CCC5(CCCN5C(=O)OC(C)(C)C)C4=O)cn3)nc2n1C1CCCC1
NC(=O)N(O)CC1=Cc2cc(Oc3ccccc3)ccc2SCC1
CC#CCn1c(N2CCCC(N)C2)c(C#N)c2c1c(=O)n(CC(=O)c1cccc(OC)c1)c(=O)n2C
CC(C)N1CCC(Oc2cc3cc4n(c3cc2Br)C(C)CNC4=O)CC1
COc1ccc(Nc2c(C(N)=O)cnc3cc(-c4ccncc4)ccc23)cc1
O=C(O)CCCCON=C(c1ccccc1)C(Cc1ccccc1)n1ccnc1
Cn1c(SCc2cccc(F)c2)nc2c([nH]c3ccccc32)c1=O
COc1ccc(S(=O)(=O)N2c3ccccc3CCC2CCS(=O)(=O)N2CCC(NC(C)c3ccccc3)CC2)c(OC)c1
Cc1cc(C)c(S(=O)(=O)N=C(N)N)c(C)c1
CC(C)n1nc(-c2cccc3[nH]ccc23)c2c(N)ncnc21
COc1cc(C(=O)NC2CC(N3CCCC3)C2)ccc1Nc1ncc2c(n1)-c1c(nn(C)c1-c1ccccc1Cl)CC2
COc1nc(N)ncc1-c1cc2c(n1C(C)C)C(c1ccc(C#N)cc1)N(c1ccc(F)c(Cl)c1)C2=O
CCN(CC)CC(C)NC(=O)c1ccc(-c2noc(C(F)(F)F)n2)cc1F
COc1ccc2c(Cc3c(Cl)cncc3Cl)nnc(-n3cncn3)c2c1
CCN(CC)CCNC(=O)C1CCN(c2cc(C)nc3c(-c4ccc(Cl)cc4)c(C)nn23)CC1
Cn1c(=O)ccc2ccccc21
CC1Cc2c(ccc3[nH]ncc23)C(c2ccc(OCCN3CC(CF)C3)cn2)N1CC1(F)CC1
CC(Nc1ncnc2[nH]c(-c3ccc(OCCCCCCC(=O)NO)cc3)cc12)c1ccc(F)cc1
Cc1cc(N2CC3CCC(C2)C3Nc2nc3n(n2)CCCC3Oc2cccc(Cl)c2)ncn1
CNC(=O)CN1CN(c2ccccc2)C2(CCN(C(=O)C(NC(=O)c3cccc(C)c3F)C3CCCCC3)CC2)C1=O
CCCc1[nH]c(=O)c(Cc2cnc3ccc(OC)cc3c2)c2cc(OC)c(OC)cc12
Nc1nonc1-c1nc2ccccc2n1C1CCCC1
CC(Oc1ccccc1Cl)C(=O)N1CCOCC1
CN1CCN(C(=O)c2ccc3c(c2)[nH]c2c(C(N)=O)ccc(-c4cccc(F)c4F)c23)CC1
COc1ccc2c(c1)C(=O)N(CC1(C#Cc3ccc(C(=O)N4CCN(C5CCCCC5)CC4)cc3)NC(=O)NC1=O)C2
Cc1cc(C)c(NC(=O)CCn2c(=O)c3cccn3c3ccccc32)c(C)c1
O=C(NC(=O)c1ccccc1[N+](=O)[O-])Nc1ccc(Sc2ncc(Br)cn2)cc1
Cc1ccccc1C(C(=O)NC1CCCC1)N(C(=O)Cn1cnc2ccccc21)c1cccc(F)c1
Cc1ccoc1C(=O)Nc1cccc(Oc2ccnc(-c3cc(C(=O)O)c[nH]3)c2)c1
O=C(NCCCCCCCn1cc(-c2cccnc2)nn1)Nc1ccccc1-c1ccccc1
CCc1ccc(CNC(=O)c2cnc3sc(N(CC)CC)nn3c2=O)cc1
O=C1Nc2ccc(-c3ccccc3)cc2C1=Cc1cc(Cl)c(O)c(Cl)c1
CC(C)CC(NC(=O)C(Cc1ccccc1)NC(=O)CC1CS(=O)(=O)c2ccccc21)C(=O)NC(CC1CCCCC1)C(O)CC(=O)NCCn1ccnc1
CC(=O)Nc1ccc(CNc2ncc3c(n2)-c2c(c(C(N)=O)cn2C)CC3)cc1
COc1cc(OCc2ccnc(N)n2)c(Cl)c2sc(NC3CCCCC3O)nc12
COc1cc(C(=O)NC2CCN(C)CC2)cc(F)c1Nc1ncc2c(n1)N(C1CCCC1)CC(F)(F)C(=O)N2C
O=C1N=C(N2CCc3ccccc3C2)SC1=Cc1cccc(O)c1
C=CC(=O)Nc1cc(Oc2nc(Nc3ccc(N4CCN(C)CC4)cc3OC)ccc2N2CCOCC2)ccc1C
CCN(CC)S(=O)(=O)c1ccccc1-c1ccc(-c2cnc3[nH]ccc3n2)c(F)c1
Cc1ccc(C(O)(C(=O)NNc2cc(Cl)ccc2Cl)c2ccc(C)cc2)cc1
CC1=C(O)C(=O)C=C2C1=CC=C1C2(C)CCC2(C)C3CC(C)(NC(=O)NCc4ccc(C)cc4)CCC3(C)CCC12C
COc1ccc(S(=O)(=O)NCCC(NC(CCc2ccccc2)C(=O)NC(CC(C)C)C(=O)NOCc2ccccc2)C(=O)O)cc1
O=S(=O)(NC1CCCCC1)NC1CCCCC1
Cc1ccc(Nc2ncnc3sc(C)c(C)c23)cc1C
CN(Cc1ccccc1)c1cncc(OCC2CCCN2)c1
CC1(C)Cc2c(c(C(=O)Nc3c(F)cccc3F)cc3nc(Nc4c(Cl)cccc4Cl)[nH]c23)O1
Cc1cc(O)cc(C)c1-c1cc2cnc(Nc3ccccc3)nc2n(C)c1=O
O=c1cc(-c2ccnc(NC3CCOCC3)n2)ccn1C(CO)c1cc2cc(F)ccc2[nH]1
CCNC(=O)c1noc(-c2cc(C(C)C)c(O)cc2O)c1C#CCNC(=O)c1ccc(C(F)(F)F)cc1
COC(=O)C(Oc1cccc2sc(C(=N)N)cc12)c1ccccc1
Cc1cc(Nc2ccc(C(=O)C=Cc3ccc(F)cc3)cc2)n2nc(SCc3nc4ccccc4[nH]3)nc2n1
OC(c1ccc(-c2cc(F)cc(Nc3nccc(C(F)(F)F)n3)c2)cc1)C(F)F
O=C(O)c1c[nH]c2cc(Cl)c(-c3ccc(C4(CO)CCC4)cc3F)cc12
C=CC=C1C=C(C)C2(CC2)C(C)(O)C1=O
COc1ccc2[nH]c3ncnc(Nc4cccc(Br)c4)c3c2c1
CCOC(=O)N1CCC2(CC(N3CCC(c4ncccc4OC)CC3)C2)C1
Clc1ccccc1-c1ccc(N2CCOCC2)nc1
Cc1ccc(OC2CCN(C(=O)NCc3ccc4c(ccn4C)c3)CC2)cc1
CC(C)(C)c1ccc2c(c1)C(=O)N(Cc1ccc(S(N)(=O)=O)cc1)C2=O
Cc1cc(COc2ccc(S(=O)(=O)N3CCNC(C(=O)NO)C3)cc2)c2c(n1)CCCC2
CNC(=O)c1ccc(F)cc1C(C)Oc1nc(-c2cccnc2OC)cnc1N
CC(C)C1=NCCc2ccc(NC(=O)c3ccc4cc(C(=N)N)ccc4c3)cc21
CNc1cc(Nc2cccn(-c3ncc(F)cn3)c2=O)nn2c(C(=O)NC3CC3)cnc12
CCOc1cccc(N2CCOc3cc(S(=O)(=O)Nc4nccs4)ccc32)c1
C=C(c1ccc(Cl)cc1)c1ccc(-c2nc3cc(C(N)=O)ccc3[nH]2)cc1
COc1cccc(C2CCN(C(C)c3nc4c(cnn4C4CCCC4)c(=O)[nH]3)C2)c1OC
COc1ccc(S(=O)(=O)c2ccc(C(C)N3CCN(C4CCN(C(=O)c5ccccc5C)CC4)CC3C)cc2)c(OC)c1
Cc1sc2c(c1C)C(c1ccc(Cl)cc1)=NC(CC(=O)NCCN1CCOCC1)c1nnc(C)n1-2
Cc1cc(-c2nccnc2C2CN(C(=O)c3nc4ccccc4[nH]3)C2)ccc1F
COc1cc2c(Oc3ccc(NC(=O)NS(=O)(=O)Cc4ccc(C)cc4)cc3F)ccnc2cc1OCCCN1CCCCC1
OCCCc1cc(F)c(OCc2c(C(F)(F)F)ccn2-c2ccc(Br)cc2)c(F)c1
O=C(Nc1cccnc1)N1CCC2(CCN(Cc3cccc(Oc4ccc(Cl)cc4)c3)C2)CC1
O=C(NCCO)c1ccc2c(c1)nc(Nc1cccc(Cl)c1)c1ccncc12
COc1nc(-c2csc(Nc3c4c(nn3C(C)C)CCC4)n2)ccc1-n1cnc(C)c1
CC(CC(=O)N(C1CC1)C1c2ccccc2N(C(=O)OCc2ccccc2)C2CCCC21)C(=O)O
Cn1c(N2CCCN(CCCN3c4ccccc4Sc4ccc(C(=O)O)cc43)CC2)cc(=O)n(C)c1=O
COc1ccc(-c2ccccc2N2CCN(CCCCCC(=O)NCc3ccc(F)nc3)CC2)cc1
CCCCN(CC)c1cc(C)nc2c(-c3ccccc3Cl)c(C)nn12
O=C1c2ccccc2CCCN1CCCCN1CCN(c2ncccn2)CC1
CC(C)CCN1CCC(COc2ccc(NC(=O)Nc3cccnc3Oc3ccccc3C(C)(C)C)c(F)c2)CC1
CCNc1nc2cc(C#CCCO)c(Cl)cc2nc1NCCCN1CCN(C)CC1
O=C1c2cc(F)ccc2-n2c1nc1ccc(CN3CCCC3C(=O)O)cc1c2=O
NS(=O)(=O)c1ccc2nc(NC(=S)NCCNC(=S)Nc3nc4ccc(S(N)(=O)=O)cc4s3)sc2c1
COc1cc2ncnc(Nc3ccc(NC(=O)c4cccc(I)c4)cc3)c2cc1OC
O=C(O)Cc1cc(F)ccc1NC(=O)c1cccc(-c2cc(OC3CCCNC3)c(Cl)cc2F)c1F
CC(C)CCCOc1ccc(C(CO)NC(=O)C(C)c2ccccc2)cc1
CC(C)(c1ccc(Nc2nn(C3CCC(O)CC3C#N)cc2C(N)=O)cc1)C(O)C(F)(F)F
COc1ccc(C=NNc2cc(OC)ncn2)cc1
COc1ccc(C(=O)C2CCN(c3nc4cnccc4nc3NC3CC3)CC2)c(F)c1
Cc1cc(=O)n(-c2ccc(F)c(Cl)c2)nc1C(=O)Nc1ccc(Oc2ccnc3[nH]ccc23)cc1
Cc1c(Cl)nnc2sc(C(=O)NC3Cc4ccccc4C3)c(N)c12
CCCn1c(=O)c2nc(-c3cc(OCC(=O)Nc4ccc(C(=O)O)cc4)nn3C)[nH]c2n(CCC)c1=O
Cc1ccncc1-c1ccc2c(-c3nc(NC4CCCNC4)ncc3C(F)(F)F)c[nH]c2c1
Cc1cccc(NC(=O)CSc2nnc(CNC(=O)c3ccc(S(=O)(=O)N(C)C)cc3)n2-c2cccc(C)c2)c1
N=C(NCc1ccco1)Nc1ccc(Cc2ccc(NC3=NCCN3)cc2)cn1
COc1ccc(-c2cc(OC)c(-n3c(=O)ccc4cc(S(=O)(=O)Nc5ccon5)ccc43)cc2F)cc1
O=C1NC(=O)c2c1ccc1c2c2cc(O)ccc2n1CCC(=O)n1ccnc1
CCCCS(=O)(=O)C=CC=CS(=O)(=O)CCCC
CC(=O)N1CCc2c(c(-c3ccc(I)cc3)nn2CC(O)CN2CCC(n3c(O)nc4ccc(F)cc43)CC2)C1
Oc1ccc(-c2cc3cc(I)cc(I)c3o2)c2cccnc12
O=C(NCC=CCN1CCN(c2cccc(Cl)c2Cl)CC1)c1cc2ccccc2[nH]1
Cc1cc(Cl)ccc1C1c2c(nn(-c3cccc(C#N)c3)c2C(C)C)C(=O)N1c1cccc(Cl)c1F
CC(=O)C1(c2ccccc2)CCN(C(=O)c2ccc(S(N)(=O)=O)cc2)CC1
Cc1cc(Nc2cc(C(F)(F)F)ccn2)nc(-c2ccc(NC3CCN(C(=O)c4cn(Cc5ccccc5)c5ccccc45)CC3)nc2)c1
O=c1sn(-c2ccc(Cl)c(Cl)c2)c(=O)n1Cc1ccccc1
Cc1cc(S(=O)(=O)N2CCC(F)(F)CC2)cnc1-c1ccc2c(c1)CCC(C)N2C(=O)c1ccc(O)cc1O
Nc1nc(CC(=O)Nc2ccc(CC3CCC(C(O)c4ccccc4)N3)cc2)cs1
COCCN(C)c1ncc2ncnc(Nc3cc(C(=O)Nc4ccc(N(C)CCN(C)C)c(C(F)(F)F)c4)ccc3C)c2n1
O=c1c2c3c(sc2[nH]c(=S)n1CCCn1ccnc1)CCCCCC3
Cc1ccc(-n2c(C=Cc3ccc(F)cc3)nc3ccccc3c2=O)cc1Cl
CC(Sc1nc(N2CCCCC2)c2c(c1C#N)CCCC2)C(=O)O
O=C(NCc1ccccc1F)N1CCC(Nc2ccc(CCNCC(O)COc3ccc(O)cc3)cc2)CC1
CCCC(NC(=O)C(CC)(CC)Cc1ccc(C(=O)Oc2ccc(C(=N)N)cc2F)s1)C(=O)O
Cc1c(-c2ccccn2)nc2cccc(F)c2c1N1CC(C)(C)c2ccc(N3CCOCC3)cc21
CCCCCCNC(=O)Nc1ncnc2c1ncn2C1OC(COP(=O)(O)O)C2OC(C#Cc3ccccc3)OC21
N#Cc1ccc(C(=O)N2CCC3(CC2)Nc2ccc(Br)cc2-n2cccc23)cc1
CCCCCCCCCCOC(=O)C=CC(C)C1CCC2(C)CC3C(C)=CC(=O)C3C(C=O)=CCC12
CCC(C(=O)ONC(=O)c1ccccc1O)C1CCC(C)C(C(C)C(O)C(C)C(=O)C(CC)C2OC3(C=CC(O)C4(CCC(C)(C5CCC(O)(CC)C(C)O5)O4)O3)C(C)CC2C)O1
CCCCCOc1c(O)ccc2c1CN1CCc3cc(OC)c(O)cc3C1C2
COc1cc(OC)c(N(C)c2nc(C)nc3ccccc23)c(OC)c1
COc1ccc(C=C(c2cccc(C(F)(F)F)c2)C(F)(F)F)cc1OC
CNC(=O)CN1Cc2ccccc2N(C2CCN(Cc3ccc(C)c4ccccc34)CC2)C1=O
FC(F)(F)c1ccc(-c2ccoc2C2=CN3CCC2CC3)cc1
COc1ccc(NC(=O)CN(C)S(=O)(=O)c2ccc3c(c2)CCC(=O)N3)c(OC)c1
COc1ncccc1C1c2c(n[nH]c2C(C)(C)C)C(=O)N1c1ccc(-c2ccoc2)cn1
CC(=O)NCc1cccc(-c2ccc3c(-c4nc(NC5CCCNC5)ncc4C(F)(F)F)c[nH]c3c2)c1
COc1cc(-c2cccc(Br)c2)cnn1
Cc1nc(C(=O)c2cccs2)c2sccc2n1
CN1CC(=O)N(CCOc2ccc(CN(CC3CCCCC3)C(CC(=O)O)c3ccc(Cl)cc3)cc2Cl)C1=O
NC(=O)CCc1ccn2c(-c3ccccc3)c(-c3ccc(C4(N)CCC4)cc3)nc2c1
CCc1cc(C)c(CNC(=O)c2cc(-c3ccc(N4CCN(C(C)C)CC4)nc3)cc3c2cnn3C(C)C)c(=O)[nH]1
CN(C)C(=O)N1CC2CC(NCC(=O)N3CCCC3C#N)CC2C1
COc1c(-c2cn[nH]c2)ccc(C(=O)NC(CO)c2c(F)cccc2F)c1F
CCOc1nnc(-c2cc(C(=O)N3CCC(F)(c4ccc(C#N)cc4)CC3)c(C)cc2C2CCC2)[nH]1
N#CC(=Cc1ccc(O)c(O)c1)C(N)=S
CS(=O)(=O)C(C(=O)NCCS(N)(=O)=O)c1nc2ccc(-c3ccc(C(=O)N4CC(F)C4)cc3)cc2s1
COc1ccc(NC(=O)c2ccc(-c3ccc(C)c4ccccc34)o2)cc1
COC1CCC(Nc2ncc(C(N)=O)c(NC3CCCCC3O)n2)CC1
CCOC(=O)NCCCC(=O)NCCc1cccc(O)c1
Nc1c(-c2cccc(F)c2)nc2ccccc2c1C(=O)NC(c1cccc(F)c1)C1CC1
Cc1ccc2[nH]c(C)c(C(=O)Nc3ccc(Oc4ncnc5[nH]cc(-c6ccccc6)c45)c(F)c3)c(=O)c2c1
Cc1ccc(-c2nc(NC(=O)CSc3cc(C)c4ccccc4n3)ns2)cc1
Brc1cc(Br)cc(CNc2nccc(-c3ccc4c(c3)OCO4)n2)c1
COc1ccccc1N1CCN(CCCCNC(=O)c2ccc(-c3ccc(C(C)=O)cc3)cc2)CC1
COc1ccc(OC)c(Sc2ccc3nnc(-c4ccon4)n3n2)c1
Cn1cc(-c2ccc(Oc3nccnc3-c3ccncc3)cc2)c2nc3ccccc3cc21
CCc1cccc(NC(=N)Nc2cc(CC)cc(CC)c2F)c1
CC(C)(C)c1cc(F)c2c(=O)n(-c3cccc(-n4cc(C(N)=O)c(Nc5ccc(Cl)cn5)n4)c3CO)ncc2c1
COc1ccc2c(c1)CCN(CCn1ncc3c1nc(N)n1nc(-c4ccco4)nc31)C2
COc1cc(OC)cc(N(CC#Cc2ccc(N)cc2)c2ccc3ncc(-c4cnn(C)c4)nc3c2)c1
CC(Cl)(Cl)C(NC(=O)c1ccc(F)cc1)NC(=NC#N)Nc1cncc(Br)c1
O=C1CC(c2ccc(CC(NS(=O)(=O)c3cccc(F)c3)c3nc4ccccc4[nH]3)cc2F)S(=O)(=O)N1
CCCNC(=O)c1ccc2c(c1)N=C(CCC)c1ccccc1S2
Cn1cnc(S(=O)(=O)N2CC3C(C2)C3(CNC(=O)c2ccc(Cl)cc2)CC2CC2)c1
CC(=O)C1=C(O)C(=O)N(c2ccc(Cl)cc2)C1C1CCCCC1
CCCCNc1nc(SCCC)nc2c1nnn2C1OC(C=CC(=O)NC(CC(=O)O)C(=O)O)C(O)C1O
C=CC(=O)NCCCCC(NC(=O)OCc1ccccc1)C(=O)N1CCN(c2cc(Cl)ccc2OC)CC1
O=C(Nc1nc(C2CC2)cs1)c1ccoc1
CCNc1cc(C(=O)NC(Cc2ccccc2)C(O)CNCc2ccccc2)cc(N2CCCCS2(=O)=O)c1
CCC(=O)Nc1nc(-c2ccc3c(c2)OCO3)cc(-c2ccc3c(c2)OCO3)n1
NC(=O)CCC(NC(=O)c1ccc(Cl)cc1)C(=O)NCCc1ccc2c(c1)OCCO2
COc1cc(-c2cn(C)nc2C)ccc1Nc1ncc2ccnc(NCC(C)(C)C)c2n1
COc1ccccc1OS(=O)(=O)c1ccc(N2CCNC2=O)cc1
Cc1ncc(-c2ccn3ncc(-c4ccnc(C5CCOCC5)c4)c3n2)cn1
O=S(=O)(c1ccc(F)cc1)N1c2cc(F)c(F)cc2-c2n[nH]cc2C1C1CC1
CN(C)CCNC(=O)c1cccc2c(N)c3cccc(N)c3nc12
CCC1C(=O)N(C)c2cnc(Nc3ccc(-c4nc5c(C(N)=O)cccc5[nH]4)cc3OC)nc2N1C1CCCC1
O=C(CCCOc1ccc(S(=O)(=O)C2(C(=O)NO)CCOCC2)cc1)Nc1ccc(OC(F)(F)F)cc1
CC(C)c1nccc2c1CN(c1cccc(C(C)Cc3nncn3C)c1)C2=O
C=CC(=O)Nc1cc2c(Nc3ccc(Br)cc3F)ncnc2cc1OCCNC(=O)CCN(C)C
O=C(CCc1ccc(C(F)(F)F)cc1)Nc1ccc2nc(N3CCCCC3)ccc2c1
CCN(C(=O)CN(CC(=O)NCCN1CCCC1)c1cc(Cl)ccc1Oc1ccc(Cl)cc1)C1Cc2ccccc2C1
Cc1c(C)c2ccc(OC3CCCCC3=O)cc2oc1=O
O=c1[nH]cnc2c(-n3cc(CCN4CCC(c5ccc(Cl)cc5)CC4)cn3)nccc12
Cc1ccccc1S(=O)(=O)NC(=O)c1cc(CNc2ccc(-c3ccc(OC(F)F)cc3)cc2)c(C)o1
C=CC(=O)Nc1cc2c(Nc3ccc(Br)cc3F)ncnc2cc1OCCNC(=S)NC
COc1ccc(CN2CCC(CCN3C(=O)c4ccc([N+](=O)[O-])cc4C3=O)CC2)cc1
O=C(Nc1ccccc1C(F)(F)F)N1CCC(c2nc(-c3ccc4ccccc4n3)no2)CC1
O=C1c2ccccc2-c2nnc(-c3ccc(C(F)(F)F)cc3)cc21
COc1ccc(CO)cc1-c1cc(Cl)cc(C(CC(=O)O)c2ncc(C)s2)c1
O=C(Nc1ccc(F)cc1)N1N=C(c2ccccc2)CC1c1ccc(F)cc1
CC1(c2nnc3ccc(-c4ocnc4-c4ccc(F)cc4F)cn23)CC1
COCC12CNCCC1(c1ccc(OC(F)(F)F)cc1)C2
COc1cccc(Nc2nc(Nc3ccc(N4CCN(C)CC4)cn3)ncc2Cl)c1
CCN1CCN(c2nc(Nc3ccccc3)n3ncc(C#N)c3n2)CC1
CCOC(=O)N1CCN(C(=O)C(CCC(=O)O)NC(=O)c2cc(C(C)C)nc(-c3ccccc3)n2)CC1
Cn1cc(-c2cccc3c2CCNC3)c2ccc(S(=O)(=O)Nc3ncns3)cc21
Cc1cc(-c2cnc3[nH]cc(-c4ccc(C5(C(=O)O)CC5)cc4)c3c2)cc2c1C(=O)N(C(C)C1CC1)C2
CC1CCC(NC(=O)C(CC2CCCC2)NC(=O)c2ccco2)C(=O)CN1S(=O)(=O)c1ccccn1
N#Cc1ccc(F)c2nc(C(Nc3nc(N)nc(N)c3Cl)C3CC3)n(-c3cccnc3)c(=O)c12
Cc1cn2cc(C(N)=O)cc2c(C#Cc2ccccc2F)n1
COC(=O)C1=C(Nc2cccc(Cl)c2)OC(=Cc2c[nH]c3ncccc23)C1=O
CNC(=O)OCc1n(C)cc[n+]1C
N#Cc1ccc(-c2ccc3oc(=O)ccc3c2)[nH]1
CCS(=O)(=O)c1ccc(OC)c(Nc2ncc(-c3ccccc3)o2)c1
CC(=O)Nc1ccc(S(=O)(=O)N(Cc2c[nH]nn2)c2ccc(N(Cc3c[nH]nn3)S(=O)(=O)c3ccc(NC(C)=O)cc3)c3ccccc23)cc1
O=C(NCC(c1cccs1)N1CCOCC1)c1ccco1
CC1(CNC(=O)N2CCCCC2C(=O)OCc2ccccc2)CCCC1
COc1ccc(N2CCN(c3oc(COc4ccc(Cl)cc4)nc3C#N)CC2)cc1
CN1CC(C2=NCCN2)Oc2c1ccc1ccccc21
O=C(NN1c2ccc(Cl)cc2N=C(N2CCN(Cc3cccc4c3OCO4)CC2)c2ccccc21)c1ccccc1Cl
CC(=O)Nc1cc(-c2cccc(O)c2)nc(-n2nc(C)cc2C)n1
CC(C)c1ccc(-c2n[nH]c(=O)o2)cc1
CN(C)c1ccc(C(=O)CC2(O)C(=O)Nc3c(Cl)ccc(Cl)c32)cc1
COc1cccc2c1Cc1c-2n[nH]c1Nc1ccccc1
COc1ccnc(Oc2ccc3c(c2)c(=O)ncn3Cc2ccc(F)cc2F)c1C(F)(F)F
CC(C)C(NC(=O)c1ccco1)C(=O)N1CCCC1C(=O)NC(C(=O)C(F)(F)C(F)(F)F)C(C)C
Cc1ccc(-c2noc(C3CC(F)(F)C3)n2)cc1NC(=O)c1cnc2ccc(COCC(F)F)cn12
Clc1ccc(C2(Cc3ccccc3)c3ccccc3-c3nccn32)cc1
O=C(Nc1cccnc1)N1CCN(Cc2cccc(Oc3ccc(F)cc3)c2)CC1
O=C(C1CN(S(=O)(=O)c2ccc3c(c2)OCO3)C1)N1CCN(c2ccncc2)CC1
N#CC1(CNS(=O)(=O)C(F)(F)F)CCN(S(=O)(=O)c2ccc(Cl)cc2S(=O)(=O)c2ccccc2F)CC1
CC(O)C(NC(=O)CNC(=O)CNC(=O)CNC(=O)c1ccc(S(N)(=O)=O)cc1)C(=O)O
O=C(O)CC(CC(=O)NNC(=O)CCCCNc1ccccn1)c1ccccc1
COCCOc1cc2ncnc(Nc3cccc(B(O)O)c3)c2cc1OCCOC
CN1CCCC1Cc1c[nH]c2ccc(C(C)(C)C)cc12
CCN1CCN(c2ccc(C(=O)Nc3cc(-c4ccc5c(c4)OCO5)n[nH]3)cc2)CC1
Cc1cccc(Cl)c1NC(=O)c1cnc(Nc2cccc(NCCO)n2)s1
CN1CCN(CCOc2ccc(-c3cn4c(=O)n(-c5ccccc5)nc4c(N)n3)cc2)CC1
O=S(=O)(Nc1cc(-c2ccc3nncc(N4CCOCC4)c3c2)cnc1Cl)c1ccccc1
NC(=O)c1ccc2[nH]c(-c3ccc(Oc4ccc(Br)cc4)cc3)nc2c1
CNC(C)C(=O)Nc1ccc2c(n1)CN(C(C)C)C(=O)N2c1cccc(Cl)c1
O=S(=O)(NC1CCN(CCOc2cccc(-c3ccccc3)c2)CC1)c1ccccc1
FC(F)(F)c1ccc(Nc2ncnc3nc(Nc4c(Cl)cccc4Cl)sc23)cc1
CC(C)OCCCNC(=O)c1c2c(nc3ccccc13)C(=O)N(C1CCCCC1)C2
O=c1c2ccccc2nc2c3ccccc3c(NCc3ccccn3)nn12
Cc1cccc(NC(=O)Nc2ccc(CCc3nc4ccccc4[nH]3)cc2)c1
CCC(=O)OC1(c2ccccc2)CCN(C)CC1C
CCCCOc1ccc(S(=O)(=O)N2CC(NC(=O)COC)CC2C(=O)NO)cc1
O=C1NC(=O)c2c1c1c3cc(O)ccc3[nH]c1c1cccn21
Cc1ccccc1NC(=NC#N)N1CCN(C(=O)Cc2ccsc2)C(c2ccccc2)C1
O=C(CCl)Nc1ccc(-n2nc(NCCc3cn(-c4ccccc4)nn3)nc2-c2ccc(Cl)c(Cl)c2)cc1
O=C(O)CCCOc1ccccc1-c1cc2cc(C(=O)NC(c3ccccc3)c3ccccc3)ccc2o1
O=C(Nc1cn(CC(O)CO)nc1-c1cccc(Cl)c1)c1cnn2cccnc12
CC(=CCCC1(C)C=Cc2c(O)c3c(c(CC=C(C)CCO)c2O1)OC12C(=CC4CC1C(C)(C)OC2(CC=C(C)C(=O)O)C4=O)C3=O)CO
CC(C)CC(NC(=O)c1ccc(F)cc1Cl)C(=O)NCC#N
COc1cc2c(Oc3ccc(NC(=O)c4nn(-c5ccccc5)cc(C)c4=O)cc3)ccnc2cc1OCCCCCCC(=O)NO
CC1CCCC=CC2CC(OC(=O)CCCC(=O)OCCOc3no[n+]([O-])c3S(=O)(=O)c3ccccc3)CC2C(O)C=CC(=O)O1
COC1C(F)CN(C(=O)Cn2nc(C(N)=O)c3ccc(C)cc32)C1C(=O)NCC1CC1(Cl)Cl
CC1CN(Cc2ccc(CC(=O)N3CCC(Nc4ccc(F)cc4)CC3)cc2)CC(C)N1
O=C(Nc1ccccc1OCCOCCO)NC1CCN(Cc2ccc3cc(F)ccc3c2)C1
CC(C)N(C(=O)C(c1cccnc1)C(CNC(=O)NCc1ccc(F)cc1)c1ccccc1)C(C)C
Cc1cc(C)cc(C(=O)NCC(=O)OCC(=O)Nc2cccnc2Cl)c1
Cc1nc(-c2[nH]c(CNc3ccccc3F)nc2-c2ccc3ncnn3c2)ccc1F
CC(=O)NC(C)c1ccc(OC2CCN(c3ccc(OCCCF)nc3)C2)cc1
COc1cc(C(=O)c2c(N)sc(C)c2C)cc(OC)c1OC
COC(=O)CCCC(O)C(O)C=Cc1nc(C)n(C)c1C(C)O
Cc1ccc(N2CCc3ncnc(NC(C)c4ccc(Cl)c(F)c4)c3C2)nc1
CC1CCC(n2cc(C(=O)NC3CCCCC3)nc2-c2ccccc2Cl)CC1
CCC(=O)c1ccccc1OCCN1CCN(Cc2ccccc2)CC1
Cc1nc2ccc(-c3cc(N)nc(N)c3)nc2n1CCOc1cccc(Cl)n1
Cc1cc(=O)n(-c2cccc(Br)c2)nc1C(=O)Nc1ccc(Oc2ccnc3c2ccn3C)cc1
O=C(NCC1CCC(Nc2nc(Nc3ccc(Cl)cc3)c3ccccc3n2)CC1)c1ccccc1
c1ccc(-c2ccc(-c3c[nH]c(C4(NCc5c[nH]c6ccccc56)CCCC4)n3)cc2)cc1
CC(NC(=O)c1ccc(N2C3CCC2CC(NC(=O)c2ccc(C(N)=O)c(NCC4CC4)c2)C3)nc1)c1ccc(N2CCN(C)CC2)cc1
C#Cc1cccc(Nc2ncnc3ccc(NC(=O)Nc4ccc(N(CCCl)CCCl)cc4)cc23)c1
COc1ncc(-c2ccc3ncnc(Nc4cnn(CCCO)c4)c3c2)cc1NS(=O)(=O)c1ccc(F)cc1F
CN(C(=O)c1cc(-n2cnnc2)ccc1Cl)c1ccccc1
COc1ccc(NC(=O)c2ccc(C)c(N(C)c3ncnc4cnc(NC5CCOC5)nc34)c2)cc1C(F)(F)F
O=C(NCCCN1CCCC1)c1cncc(-c2ccccc2N2CCN(C(=O)Cc3c[nH]c4ccccc34)CC2)c1
Cc1cc(C=NNC(=O)C(=O)NCc2ccccn2)c(C)n1-c1cccc(Br)c1
CNC(C)C(=O)NC(C(=O)N1CCCC1C(=O)NC1CCCc2ccccc21)C1CCCCC1
Cc1c(Cl)cc(OCC(F)(F)F)c2nc(CCc3nc(N4CCCC4)nn3C)nn12
COc1ccc(CN=Cc2cc(Br)cc(OC)c2O)cc1
COc1ccc(N(C)c2nc(C)nc3[nH]c4ccccc4c23)cc1
NC(C(=O)N1CCC(Nc2ccc3[nH]ncc3c2)CC1)c1ccccc1
O=C(Cc1c[nH]c2ccc(-c3ccccc3)cc12)NC12CC3CC(CC(C3)C1)C2
CCC(C)(C(=O)NC1CCCC1)N(Cc1ccco1)C(=O)c1ccccn1
CCC(=O)c1c(-c2ccccc2)c2cc(Cl)ccc2c(=O)n1Cc1cc(C(=O)N(C)C)n(C)n1
O=C(CN1CCN(CCO)CC1)Nc1cc2c(Nc3ccc(F)c(Cl)c3)ncnc2s1
NCCCNC(=O)COc1ccc(CCCn2ncc3c2nc(N)n2nc(-c4ccco4)nc32)cc1
COc1ccc(C(=O)Nc2cccc(C(CN(C)C(=O)OC(C)(C)C)Nc3ncnc4c(C(N)=O)cccc34)c2)cc1F
Cn1cnc(S(=O)(=O)N(CCN(Cc2cncn2C)c2ccc(C#N)cc2)Cc2ccco2)c1
CCCCN(C(=O)c1ccccc1F)c1nnc(-c2cccnc2)s1
COC1C=CC=C(C)C(=O)NC2=CC(=O)C(NCCN(C)C)=C(CC(C)CC(OC)C(OC)C(C)C=C(C)C1OC(N)=O)C2=O
COc1ccc2c(c1)C(O)(CNCC1CCN(CCNS(=O)(=O)c3cccc(Cl)c3C)CC1)CCC2
COc1cc(Nc2c(C#N)cnc3cc(-c4ccc(CN5CCN(C)CC5)cn4)ccc23)cc(OC)c1OC
CC1CCC2C(C)C(N3CCN(C4=C(Cl)C(=O)OC4OC4CC5CCC4(C)C5(C)C)CC3)OC3OC4(C)CCC1C32OO4
N#Cc1ccc2oc(-c3ccc(NC(=O)COC4CCCCC4)cc3)nc2c1
Cc1ccc(-c2cc(NC(=O)C=Cc3ccc(C(F)(F)F)cc3)n[nH]2)cc1
Cc1ccc(Nc2nc(Nc3ccc(O)cc3)ncc2F)cc1
COc1cc(C(=O)c2cn(-c3ccccc3)cc2-c2ccccc2Br)cc(OC)c1OC
CN(C)Cc1cc(C(N)=O)ccc1Oc1ccc(OC(F)(F)F)cc1
Cn1ccc(CN2CCC(n3cc(C(N)=O)c(Nc4ccc(F)cc4)n3)C(C#N)C2)n1
CN(C)S(=O)(=O)c1cccc(NC(=O)CSc2nnnn2-c2ccccc2)c1
Cc1ccc(-c2cc(Cl)ccc2OCC2CCCC2)n1-c1cccc(C(=O)O)c1
CN1C(=O)C(NC(=O)c2cc3cc(C#N)ccc3[nH]2)Cc2ccccc21
CC(=O)Nc1cccc2c1ccc1nc3cccc(C(=O)NCCN(C)C)c3nc12
CCC1CCCC(C2(OC(=O)N3CCN(C(C)(C)CO)CC3)CC2)N1S(=O)(=O)c1cc(F)cc(F)c1
CN(C(=O)C1CCCC1)C1CCc2c(CC(=O)O)c3ccccc3n2C1
COc1ccc(C2NCCC3(O)CCCCC23)c(OC)c1OC
O=S(=O)(c1ccccc1)N1CCc2ccc(OCCCN3CCCCC3)cc2C1
CC(C)C(=O)N1N=CCC1c1ccccc1
O=C1C(=NO)c2c(CCc3ccccc3)cccc2N1Cc1cc(F)cc2c1OCOC2
CC(C)COC(=O)NC(C(=O)N1CCCC1C(=O)NC(C(=O)C(F)(F)F)C(C)C)C(C)C
CN(N=Cc1cc(Br)cs1)c1cnc2ccccc2n1
O=C(Nc1cnccc1OC1CCCCC1)c1csc(-c2c(F)cccc2F)n1
Nc1nc(N)c2c(Nc3cccc(Cl)c3)[nH]nc2n1
COc1cc2ncnc(Oc3ccc4c(C(=O)Nc5ccc(Cl)cc5)cccc4c3)c2cc1OC
COc1cc2c(c3c1c(=O)c1cc4ccccc4cc1n3C)C(O)C(OC(=O)CC(C)C)C(C)(C)O2
CC[S+](O)c1ccccc1Nc1nc(Nc2ccc(N3CCCN(C)CC3)cc2OC)ncc1Cl
Cc1cc(C)c2nc(NC(=O)c3ccc(S(=O)(=O)N4CCC(C)CC4)cc3)sc2c1
CNC(=O)CC(NC(=O)c1ccc(-c2cn[nH]c2)c(C)c1)c1ccccc1
Nc1ncnc2c1ncn2C1OC(COS(=O)(=O)NC(=O)C2CCN2)C(O)C1O
COc1ccc(S(=O)(=O)N2CC3OC(C)(C)OC3C(O)C2C(=O)NO)cc1
COc1cc(NS(=O)(=O)c2ccc(N3CCNC3=O)cc2)cc(OC)c1OC
COCCn1c2ccccc2c2ccnc(CN(CCCN3CCNCC3)C3CCCc4cccnc43)c21
O=C(Cc1cnccn1)Nc1ccc(CCNCC(O)COc2ccc(O)cc2)cc1
N#Cc1ccccc1S(=O)(=O)Nc1cccc(-c2ccc(C(=O)c3cc(F)c(F)c(O)c3F)s2)c1
O=c1[nH]c(N2CCOCC2)nc(NC(CO)CO)c1-c1nc2ccccc2s1
N=C(C=Cc1ccccc1)NCc1cccc(Cl)c1Cl
O=S(=O)(Nc1ncns1)c1ccc(Oc2ccc(Cl)cc2-c2cn[nH]c2)c(Cl)c1
Cn1c(SCCCN2CCC3(CC2)CCN(c2ccccn2)CC3)nnc1-c1ccccc1
CC1CC(N2CCCCC2)CCN1C(=O)OCC1CCCC(c2cccc(F)c2)N1S(=O)(=O)c1ccc(Cl)cc1
CN(CC1CC1)C(=O)CNC(=O)c1cc2cc(Cl)ccc2[nH]1
Cc1cc(-c2ccnc3[nH]cc(C#N)c23)ccc1CN(C)C
Cn1cc(-c2cc3c(-c4cc(N5CCN(CCCO)CC5)ncn4)n[nH]c3cc2F)cn1
Cc1ccc(-c2cn3ccc(-c4nc5c(C)ncc(C)n5n4)cc3n2)c(C)c1
CC(C)c1ccc(COCc2cc(-c3ccnc4ccccc34)c(O)c3ncccc23)cc1
CC(C)(O)CNC(=O)N1C(=O)N(c2cccc(C(F)F)c2)C2=C(C(=O)CC2)C1c1ccc(C#N)cc1
NS(=O)(=O)c1ccc(Cc2c(-c3cccc(C#Cc4ccc(C5CCC5)s4)c3)nn(-c3nc(C(=O)O)cs3)c2CC2CC2)cc1F
COc1ccc(Nc2ncc(CNC(C)C)cc2-c2nc(C)nc3[nH]cnc23)cn1
O=C(O)COCC1CCC(COC(=O)N(c2ccccc2)c2ccc(Cl)cc2)CC1
CN(C)CCCNC(=O)c1nc(-c2ccc(Cl)c(O)c2)c(-c2ccncc2)[nH]1
CCP(=O)(CC)c1ccccc1Nc1nc(Nc2cc(-c3cnn(C)c3)c(N3CCOCC3)cc2OC)ncc1Cl
COc1ccc(-c2ccc(NC(=O)Nc3cc(F)cc(F)c3)cc2)c2c(N)noc12
CC(C)CN1CCC2(CCCN(C(=O)c3ccco3)C2)C1
CC1=C(c2cccc(O)c2)C(c2ccc(OCC(C)N3CC(CF)C3)cc2)Oc2ccc(O)cc21
C(=NNC1=NCCN1)c1c2ccccc2c(C=NNC2=NCCN2)c2ccccc12
NC(=O)c1cccc2c(NCc3cccc(NC(=O)c4cc(C(F)(F)F)n[nH]4)c3)ncnc12
CC(C)(Cc1ccc(NC(=O)CCCNC(=O)C(N)CCCN)cc1)NCC(O)c1ccc(O)c2c1OCC(=O)N2
Cc1nc(Nc2cc(-c3ccc(CNC(=O)OCc4cc(C)on4)cc3)n[nH]2)cc(N2CCN(C)CC2)n1
CC(C)Nc1cccc2nc(-c3cc(-c4cnn(C5CCNCC5)c4)cnc3N)oc12
CC(NC(=O)c1ccc(F)cc1)c1ccc2c(n1)CCCN2c1cnccn1
CC(C)NCc1c(C(=O)NC2CCCC2)noc1-c1ccc(C(F)(F)F)cc1
Cc1c(NC(=O)N2Cc3ccc(F)cc3C2)cc(F)cc1-c1ncnc2[nH]c(C3=CCN(C(=O)N(C)C)CC3)cc12
CC1(C)CCCN(C(=O)c2coc(=O)c(Br)c2)C1
CCC(C)OCCC1(c2ccc(Cl)c(Cl)c2)C2CNCC21
Cn1cnc(S(=O)(=O)N2CC(Nc3cccc(OC(F)(F)F)c3)C(C3OCCCO3)C2)c1
Cc1nc(C2CC2c2nc3ccccc3n2C)cc(-n2nc(C)nc2C(C)(C)C)n1
Cc1noc(C)c1Cn1cc(N2C(=O)CN(CC3CCCCC3)C2=O)cn1
Cn1ncc(NC(=O)c2nc(-c3c(F)cc(C(O)C4CC4)cc3F)sc2N)c1C1CCC(N)C(F)CO1
O=C(c1cc2ccccc2[nH]1)N1CCN(CCOc2ccc(Br)cc2)CC1
Cc1ccc(CCNC(=O)CCn2nc(-c3ccc(C)cc3)ccc2=O)cc1
CC(C)(C)c1[nH]cnc1C=c1[nH]c(=O)c(=Cc2cccc(C(=O)c3ccc(Br)cc3)c2)[nH]c1=O
CC(C)c1nc(-c2cccc(NS(=O)(=O)c3c(F)cccc3F)c2)c(-c2ccnc(Nc3ccc(N4CCOCC4)nc3)n2)s1
CN(C)CC1(F)CC(C(=O)NCc2cccc(Cl)c2F)N(C(=O)Cc2cn(C(N)=O)c3ccccc23)C1
NS(=O)(=O)c1ccc(N2C(=O)CC(C(=O)NCCCN3CCCC3)C2c2ccc(Cl)cc2)cc1
COc1cc(C2c3cc4c(cc3C(n3cc(CNc5ccccc5C)nn3)C3COC(=O)C23)OCO4)cc(OC)c1OC
COc1cc(-c2cc(F)ccc2F)ccc1-c1nccc2cc(S(=O)(=O)Nc3ccncn3)ccc12
Cc1cc(C(=O)O)c2nc(-c3ccc(-c4cccnc4)cc3)[nH]c2c1
O=c1n(C2CCNCC2)nc(-c2ccnc(NC3CCOCC3)c2)n1-c1ccc2ccccc2c1
CC(NC(=O)c1c(N)nn2cccnc12)c1cc2cccc(C#N)c2c(=O)n1-c1ccccc1
NS(=O)(=O)CC(=O)NCCSc1nonc1C(=NO)Nc1ccc(F)c(C(F)F)c1
COc1cccc(-n2c(=O)n(Cc3c(F)cccc3F)c(=O)n(CC(N)c3ccccc3)c2=O)c1
CC1CC(c2ccncc2NC(=O)c2ccc(F)c(-c3c(F)cc(C4(F)CCOCC4)cc3F)n2)CC(N)C1OCCS(C)(=O)=O
COc1cccc2c1CC1CCNC1C2
Cc1ccc(S(=O)(=O)NC(CC(=O)NC(C)(C)C)C(=O)NCCNC(=O)c2cccc(C(C)C)c2)cc1
Cc1cn2cc(C(=O)N3CCN(C)CC3)cc2c(C#Cc2ccccc2)n1
CCCOC(=O)Nc1ccc2oc3cc(S(=O)(=O)NC(C(=O)O)C(C)C)ccc3c2c1
CN1CCN(c2ccc3ccn(S(=O)(=O)c4ccccc4)c3c2)CC1
CC1COCCN1c1nc(N2CCOCC2C)c2ccc(-c3ccc(F)c(CNCC4CC4)c3)nc2n1
O=C(c1cc(Cc2n[nH]c(=O)c3c2CCCC3)ccc1F)N1CCN(C(=O)C2CC2)CC1
CC(C)Nc1cc(Nc2ccc(C#N)cc2)nc(-c2ccccc2)n1
CC(C)c1cc(NC(=O)c2ccc(Br)cc2)n[nH]1
Cc1[nH]nc(N)c1-c1nc2ccc(S(=O)(=O)NCc3ccc(Cl)cc3)cc2s1
CCC(NC(=O)C(CCc1ccccc1)NC(=O)CCc1ccccc1)C(=O)NC(CCCNC(=N)N)C(=O)c1nc2ccccc2s1
COc1cc(S(=O)(=O)c2cccc(C(O)C(F)(F)F)c2)cc2c3c(oc12)CCNC3
COc1nc(-c2csc(Nc3c4c(nn3CC(F)(F)F)CCC4)n2)ccc1-n1cnc(C)c1
CC1(C)Cc2cc(NC(=O)c3cnn4cccnc34)c(N3CCOCC3)cc2C1O
CCCC(=O)N1CCC(Nc2ncc(C(=O)c3ccccc3OC)c(N)n2)CC1
c1ccc(-c2cc(N3CCOCC3)c3ccccc3n2)nc1
COc1cc(C(=O)N2CC(OC)C2)ccc1Nc1cc2c(-c3cnn(CCN(C)C)c3)cccc2cn1
OCc1nc2cc(Cl)ccc2[nH]1
COc1ccc2c3c4c(c5c(ccc6ccn(C)c65)c3n(CCCN3CCN(C)CC3)c2c1)C(=O)NC4=O
Cc1ccc(-n2ncc(C#N)c2N=CN2CCOCC2)cc1
CCCCCCCCCCC(O)C1CCC(C2CCC(C(O)CCCCCCCCCCCCC3=CC(C)OC3=O)O2)O1
O=C(NCCO)c1cccc2c1CCN2c1cc(Cc2ccc(F)c(C(F)(F)F)c2)ccn1
Cc1nc(N2CCC(C)CC2)c2c(C)c(C(=O)Nc3ccc(C(F)(F)F)cc3)sc2n1
CCC(NC(=O)c1cc(C(=O)NCc2nccs2)c2n1CCOC2)c1ccccc1
Cc1nc(C)c(C(=O)NC(Cc2cccc(Cl)c2)C(=O)NCC#N)s1
O=C(Nc1cc(OC(F)(F)F)cc(-c2cccnc2)c1)N1CCc2ccc(F)cc21
CNC(=O)c1ccc2c(c1)C(=O)c1ccc(Nc3cc(NC(=O)c4cccc(F)c4)c(F)cc3F)cc1CC2
CC(=O)NC(C)c1ccc(OC2CCN(c3ccc(F)cc3F)C2)cc1
COc1ccccc1-c1c2n(c(=O)n(CCCCN3CCCC(c4c[nH]c5ccc(F)cc45)C3)c1=O)CCCC2
CCn1c(-c2nonc2N)nc2ccc(O)cc21
O=C1C=C(Oc2ccccc2)C(=O)c2ccccc21
CCc1ncnc(-c2ccc(C(=O)N(C)CC(C)(C)O)c(F)c2)c1C#Cc1ccc(N)nc1
Cc1[nH]c2ccccc2c1CC(=O)NCC(=O)Nc1cnn(-c2ccccc2)c1C
CN1CCCC(n2cc(Nc3c(C(=O)C4CC4)cnc4ccc(-c5cc(F)c(O)c(Cl)c5)cc34)cn2)C1
CCNc1nc(Nc2cc(OC)c(C(=O)N3CCOCC3)cc2F)ncc1C(F)(F)F
O=C(OC1CCc2ccccc21)N1CCC2(CC1)C(=O)NCN2c1ccccc1
CC1CN(Cc2cccc(-c3cc(CNC(=O)c4cccc(CN5CC[N+]6(CCCCC6)CC5)c4)ccc3F)c2)CCN1
C#CC(=O)Nc1sc(Nc2ccc3ccccc3c2)nc1C(N)=O
C=C[Si](C)(C)OCC1=C(C)CC(C(C)C2CCC3C4CC5OC56C(O[Si](C)(C)C=C)C=CC(=O)C6(C)C4CCC23C)OC1=O
CS(=O)(=O)c1ncn2c(NCc3c(F)ccc4c3CCO4)ncc(-c3ccc(C4CC4)nc3)c12
Oc1nc2cc(CN3CC=C(c4ccccc4)CC3)ccc2c2ccccc12
CS(=O)(=O)N(CC(=O)NO)c1ccc(Oc2ccccc2)cc1
COc1ccc(Oc2nc3ccccc3cc2C=NNC(=O)Cn2c([N+](=O)[O-])cnc2C)cc1
CNC(=O)C12CC1C(n1cnc3c(NC4CC4c4cccc(Br)c4)nc(C#Cc4ccccc4)nc31)C(O)C2O
O=C(Cc1ccc(C(F)(F)F)cc1)N1CCN(S(=O)(=O)c2cc(Cl)cc(Cl)c2)CC1
COc1cc2ncc(-c3cc(N)nc(Cl)c3)n2cc1S(=O)(=O)C(C)(C)C
CCC(C)OC(=O)C1(C)CCC2(C)CCC3(C)C4=CC=C5C(=CC(=O)C(O)=C5C)C4(C)CCC3(C)C2C1
CCCCCC(NC(=O)c1cc2ccccc2cc1NC(=O)Nc1c(C)cc(C)cc1C)C(=O)O
Fc1ccc(C(F)(F)C2CCN(c3nc4cnccc4nc3NC3CC3)CC2)c(F)c1
CCS(=O)(=O)Nc1ccc(C(=O)Nc2cnn3ccc(N4CCCC4c4cccc(F)c4)nc23)cc1
O=S(=O)(c1ccc(F)cc1)c1n[nH]c2ccc(NC3CCNCC3)cc12
O=S(=O)(c1cccc2nonc12)n1ccc2ncccc21
CNCc1cc(C#N)ccc1C1C2=C(CCC2=O)N(c2cccc(C(F)(F)F)c2)C(=O)N1C
CC1C2CCC3C4CC=C5CC(N(C)C)CCC5(C)C4CCC32CN1C
COc1ccc(S(=O)(=O)N(Cc2ccc(-c3cnns3)cc2)C(Cc2cccs2)C(=O)NO)cc1
Cc1cccn2cc(-c3ccc(NC(=O)Nc4cc(C(C)(C)C)on4)cc3)nc12
Cn1c2c(c3ccc(-n4ccc(OCc5ccc(Cl)cc5Cl)cc4=O)nc31)CNCCC2
O=C1C=C(Oc2ccc(F)cc2)c2ccccc2C1=O
COc1ccc2c(c1)OC1=C(C(=O)OC1)C2c1cc(OC)c2c(c1)OCO2
COC(=O)c1ccc(NCC(=O)NCc2ccc(S(N)(=O)=O)cc2)cc1
CCC1CC(=O)NN=C1c1ccc2nc(-c3ccc(OCCN4CCC(F)CC4)cc3)oc2c1
C#Cc1cccc2nc(Cn3nc(-c4cccc(O)c4)c4c(N)ncnc43)n(Cc3cccc(OC)c3)c(=O)c12
COc1cc2c(Oc3ccc(NC(=O)c4cc(-c5ccc(F)cc5)nc5ccccc45)cc3F)ccnc2cc1OCCCN1CCCCC1
Cc1ccc(NC(=O)c2cc(C)n(C(C)(C)C)n2)cc1-n1cc(-c2cncc(N3CCN(C4CC4)CC3)c2)nn1
O=C(O)C1C(CC2CCNCC2)C(=O)N1C(=O)N1CCN(C(=O)CCCCCc2cccc3ccccc23)CC1
CC1=CCC2C(C1)c1c(O)cc(C=C3C4CC5CC(C4)CC3C5)cc1OC2(C)C
C1=C(c2oc3ccccc3c2-c2ccccc2)C2CCN1CC2
CCC(Nc1c(Nc2cccc(C(=O)N(C)C)c2O)c(=O)c1=O)c1ccc(Br)o1
CON=C1CCN(c2ccc(-c3cc(-c4cccc(Br)c4)c4c(N)ncnc4n3)nn2)CC1
COc1c(OCC(C)(C)OC)ncnc1N1CCC(Oc2ccc(C(C)NC(C)=O)cc2)C1
Cc1c(NC(=O)c2cc3c(s2)CCCC3)cccc1-c1cn(C)c(=O)c(Nc2ccnnc2)n1
CCC(=C(c1ccc(O)cc1)c1ccc(C=CC(=O)NCCCCCNC(=O)CCc2nc3ccc(OC)cc3[nH]2)cc1)c1ccccc1
CN1CCN(C(=O)c2cc3cc(I)ccc3[nH]2)CC1
COc1cc(C=C(C#N)C(=O)c2ccc(O)c(O)c2)cc(CSCc2ccccc2)c1O
Cc1cc(C(=O)Nc2cccc(Cc3n[nH]c(=O)c4c3CCCC4)c2)c(C)[nH]1
Cc1cncc(N2CC3CN(C(=O)c4ccc(F)cc4-n4nccn4)CC3C2)n1
CCN1CCC(c2ccc(-c3cc4ncn(C)c(=O)c4c(NCCCO)n3)cc2C)CC1
CN(C)CCCNc1ncc(Br)c(Nc2cc(C3CC3)n[nH]2)n1
O=C(c1ccncc1)N1CCC(c2ccc(C(F)(C(F)(F)F)C(F)(F)F)cc2)(S(=O)(=O)c2ccc(F)cc2)C1
CC(=O)NC(Cc1ccc(O)cc1)C(=O)NC(Cc1ccccc1)C(=O)N1CC(OCc2ccc3ccccc3c2)CC1CCCN=C(N)N
O=C(NCc1ccc2cc(CNCC#CC3CC3)[nH]c2c1)c1cc(=O)n2ccccc2n1
COc1cc(N(C(=O)NCCCn2cncc2C)C2CCN(C)CC2)ccc1OCCc1ccnc(N)c1
N=C(N)c1ccc(C2=NOC(CC(=O)NCC(NC(=O)OCc3ccccc3Cl)C(=O)O)C2)cc1
O=S(=O)(Nc1cc(-c2cnc3ccc(-c4cccnc4)cn23)cnc1Cl)c1ccc(F)cc1
Cc1ccnc(N=C2c3ccccc3CN2c2cc(C)ccn2)c1
CCCN1CCc2nn3ccccc3c2C1
Cc1c(Cc2ccccc2)nc(-c2cccc(C=CC(=O)NO)c2)n1CCc1ccccc1
O=C(Nc1ccccc1)NC1CS(=O)(=O)CC1O
Cc1ccc(C(=O)Nc2ccc(CN3CCN(C)CC3)c(C(F)(F)F)c2)cc1C#Cc1cnc2[nH]ccc2c1
C[N+]1(C)CCCC1c1ccc(C(O)(c2ccccc2)C2CCCCC2)o1
CCc1nc2c(C)cc(-c3ccc(CN4CCN(CC)CC4)cc3)cn2c1NC(=O)NCc1ccc(Cl)cc1
CN(C)c1ccc(CNC(=O)Nc2cccc3cnccc23)cc1
COC(=O)N1CC(C)N(c2nc3cc(-c4noc(=O)[nH]4)nc(-c4cncc(Cl)c4)c3n2CC2CCC(C)CC2)C(C)C1
CCOC(=O)N1CCC(=CC#Cc2cccc(C)n2)CC1
Cc1cccc(NC(=O)Nc2ccc(-c3csc4c(-c5cc[nH]n5)cnc(N)c34)cc2)c1
CN1CCN(C(=O)c2nc3cc(C(F)(F)F)ccc3[nH]2)CC1
C=CC(=O)Nc1cccc(NC(=O)c2n[nH]cc2NC(=O)c2c(Cl)cccc2Cl)c1
CC1CNC(=O)c2cc3ccc(C(=O)Nc4nc5ccccc5n4CCCN(C)C)nc3n21
COc1cc(C(=O)OCC(=O)Nc2c(F)cccc2F)cc(OC)c1C
CC1COCCN1c1nc(N2CCOCC2)nc2[nH]c(-c3cc(CO)ccc3Cl)nc12
CCn1cc2c3c(cc(C(=O)NC(Cc4ccccc4)C(O)CNC4CC4)cc31)N(C)S(=O)(=O)CC2
COc1cc2oc(=O)ccc2cc1C(O)CC(C)C
CC1(C)CCCC2=C1C(=O)N(COC(=O)c1c(Cl)cccc1Cl)S2(=O)=O
c1cc(Oc2cn(C3CC3)nc2C2CCOCC2)cc(Nc2ccnc(NC3CCOCC3)c2)n1
N=C(N)NCCCCC(=O)NC1CCN(CCCCC2CCN(CC(=O)N3c4ccccc4NC(=O)c4ccccc43)CC2)CC1
O=C(CCCN1C2CCC1CN(c1ccc(Cl)cc1)CC2)c1ccc(F)cc1
CCCCC(CC)CN1C=NC2C(=O)NC(Cc3ccc(OCc4ccccc4)cc3)=NC21
O=C(NCCO)c1ccc(-n2c3ccc(F)cc3c3[nH]ncc32)cc1
CCN(CC)CCOCCOC(=O)C1(c2ccc(Cl)cc2)CCCC1
CC(C)CC(NC(=O)N1CCC(C(=O)N2CCOCC2)CC1)C(=O)NC(Cc1ccccc1)C(=O)NC(CC(C)C)C(=O)C1(C)CO1
CC(C)c1c(C(=O)NCc2ccc(F)c(F)c2)c2ccc(OC3CCOCC3)cc2n1Cc1ccccn1
NCc1cc(Oc2cccc(C(=O)NCCS(N)(=O)=O)c2)nc(C(F)(F)F)c1
CCC(C)C1C(=O)NC(Cc2cc(Cl)c(O)c(Cl)c2)C(=O)NC(C(C)(C)O)C(=O)OC(c2ccccc2)C(C)C=CC=C(C)C(OC)CC=C(C)C(=O)N1C
CCC(=O)Nc1cncc(-c2cnc3[nH]nc(-c4cc5cnccc5[nH]4)c3c2)c1
NCCn1cc(S(=O)(=O)c2ccccc2C(F)(F)F)c2cccnc21
CCOc1ccc(-c2sc(N(C)C)nc2-c2cc(OC)c(OC)c(OC)c2)cc1
OC1CCc2cccc(Nc3cc(-c4ccc(C(F)(F)F)cc4)ncn3)c2C1
CN1CCC(CCC(=O)N2CCCC(C(=O)NCCC(=O)O)C2)CC1
CC(C)(C)c1ccc(CN2CC(=O)N(Cc3ccc(C(=O)NO)cc3)C2=O)cc1
Cc1ccc(-c2nnc(-c3cc(C)on3)o2)cc1
COc1ccc(OCCN(CC(=O)NCC(C)C)Cc2cccs2)cc1OC
CNS(=O)(=O)c1cccc(Nc2cc(Nc3ccc(Cl)cc3)ncn2)c1
CC(C)n1ncnc1-c1nc2c(s1)CCOc1cc(-c3ncc[nH]3)ccc1-2
COC(=O)c1ccc(NCc2c(-c3cccc(F)c3)noc2C)nc1
O=C(NCCCc1ccccc1)c1ccc(NC(=O)N2Cc3ccc(C(F)(F)F)cc3C2)cc1
COc1cc(N(Cc2cccc(C(F)(F)F)c2Cl)CC2CC2)cnc1C(=O)C1CC1C(=O)O
CC(C)(C(=O)O)c1cnc(-c2ccc(-c3nc(C(F)(F)F)c[nH]3)cc2)cn1
O=C(O)CC(NC(=O)C1CCCN(C(=O)CCC2CCNCC2)C1)c1cncc(-c2ccc(Cl)s2)c1
N#Cc1ccc2cc3c(=O)n(-c4cccc(Cl)c4)c(=O)nc-3n(-c3cccc(O)c3)c2c1
CC(NS(C)(=O)=O)c1cccc(CC(=O)NC(=N)CCC(=N)CCCCc2nnc(NC(=O)Cc3ccccc3)s2)c1
Cc1ccccc1Nc1c(N2CCN(C(=O)Nc3ccc([N+](=O)[O-])cc3)CC2)c(=O)c1=O
c1ccc(Cn2nncc2-c2ccc3[nH]ncc3c2)cc1
CC(C)S(=O)(=O)c1cccc(Oc2ccc(Cl)c(-n3cnc4c(C(F)(F)F)cccc43)c2)c1
CC(NC(=O)N(C)C)c1ccc(OC2CCN(c3ccnc(N(C)CC(F)F)n3)C2)cc1
Cc1[nH]c2ccccc2c1-c1ccnc(Nc2cccc(Cl)c2)n1
CC(NS(C)(=O)=O)c1ccc(S(=O)(=O)c2ccc(Cl)cc2S(=O)(=O)c2ccccc2F)cc1
O=C1COC(c2ccc(NC(=O)c3cccc(Cl)c3)cc2)=NN1
c1ccc2c(c1)sc1c(N3CCNCC3)ncnc12
CNC(=O)COC(=O)N1CC(N2CCc3c(-c4cnc(N)nc4)nc(N4CCOCC4)nc32)C1
O=C(Nc1nc2ccc(Cl)cc2s1)N1CC=C(c2ncc(CO)cc2Cl)CC1
Cc1ccc(NS(=O)(=O)Cc2ccccc2)c(=O)n1CC(=O)NCc1ccc(N)nc1
Cc1cnc(NC(=O)C(CN2CC(O)C2)Oc2ncnc3c2cnn3-c2c(Cl)cccc2Cl)cn1
Cc1ccc(NC(=O)Nc2cc(C)on2)cc1
Cc1ccnn1CCNC(=O)c1ccc(NC(=O)N2Cc3ccc(F)cc3C2)cc1
Cc1nc2cnc3ccc(C#CCNC(=O)c4cccn(CC5CCCC5)c4=O)cc3c2n1C(C)C
Cc1ccccc1CCc1ccnc(NC(N)=O)c1
O=[N+]([O-])c1cccc(-c2nc(-c3cccnc3)cc3cccnc23)c1
CC(C)=CCCC(C)=CCCC(C)=CCC(CCC(=O)NC(C(=O)NC(CC(C)C)C(=O)NC(CO)C(=O)O)C(C)C)C(=O)O
Cn1nccc1-c1cc(Cl)ccc1Oc1cc(F)c(S(=O)(=O)Nc2nncs2)cc1F
Cc1c(C)c(C)c(C=[N+](C)[O-])c(C)c1C
O=C1CCc2ccc(OCCCCN3CCN(c4ccccc4OCCF)CC3)cc2N1
O=C(Cc1ccccc1)Nc1nnc(CCSCc2nnc(NC(=O)C(O)c3ccccc3)s2)s1
CC1CN(C(=O)C2CN(c3cccnn3)CC2c2ccc(F)cc2F)CC(C)C1(O)c1ccccn1
CCC(CC)(NC(=O)c1cnc(N2CC(F)(F)C2)c(OCC2CC2)n1)C(=O)NC
Cn1cc(C2=C(Nc3ccccc3)C(=O)NC2=O)c2ccccc21
Cc1ccc2c(-c3nnc(SCCCN4CCc5cc6nc(C(F)(F)C(F)(F)F)oc6cc5CC4)n3C)cccc2n1
NS(=O)(=O)c1ccc(NS(=O)(=O)c2ccc(NC(=O)c3c(F)c(F)c(F)c(F)c3F)cc2)cc1
Cn1cc(-c2cc(NS(C)(=O)=O)c3ccn(CC4CC(F)(F)C4)c3c2)c2cc[nH]c(=O)c21
CCCN1CCOC2c3cc(O)ccc3SCC21
COc1ccc(F)cc1C1CCCN1c1ccn2ncc(NC(=O)N3CCC(O)C3)c2n1
CCCOc1cc(C2(C)CNC(=O)O2)ccc1OC
COC(=O)c1c(C)csc1NC(=O)Cc1cccc2nccnc12
CCc1c(C(=O)C(N)=O)c2c(OCC(=O)O)cccc2n1Cc1ccccc1Cc1ccccc1
OC(COCc1ccccc1)CN1CCC2(CC1)OCc1c2ccc2ccccc12
COc1cc(F)c(C2CNC(=O)C2NC(=O)Nc2ccc(F)c(O)c2)c(F)c1
COc1ccc(C(=O)NCC(c2cccnc2)N2CCN(c3ccccc3OC)CC2)cc1
CCOC(=O)c1cc(C#N)c(N2CCC(C(=O)NS(=O)(=O)c3ccccc3)CC2)nc1C
O=C(O)CC(Cc1ccc(-c2cccc(Cl)c2)cc1)NC(=O)CCC(=O)Oc1ccc2c(c1)CCC2
CN(C)CCOc1ccc2c(c1)c(CC(=O)N1C(C(=O)NCc3cccc(Cl)c3F)CC3CC31)cn2C(N)=O
COc1cc(CN(CC2CCC(C(=O)O)CC2)C(C)c2ccc3c(c2)CCO3)ccc1OCCN1C(=O)CCCC1=O
Cc1ncc(-c2nc(Nc3ccc(N4CCCC4C(=O)N(C)C)cc3)ncc2F)n1C(C)C
Oc1cccc(-c2cc(-c3cccc(Cl)c3)cc(-c3ccccc3)n2)c1
COc1cc(-c2ccc(F)c(F)c2)ccc1-n1c(=O)ccc2cc(S(=O)(=O)Nc3ncccn3)ccc21
O=C1CCC(N2Cc3cc(N4CCN(CCC5(O)CC(Oc6ccc(C7c8ccc(O)cc8CCC7c7ccccc7)cc6)C5)CC4)cc(OC(F)F)c3C2=O)C(=O)N1
[C-]#[N+]c1ccc(N2CCC(OC(=O)N3CCN(C(C)C)CC3)CC2)nc1
CC1CCN(C2CCN(S(=O)(=O)c3ccccc3Br)CC2)CC1
COc1cncc2c1C1(O)C(CN)CC(c3ccccc3)C1(c1ccc(Br)cc1)O2
CC12Cc3cnn(-c4ccc(F)cc4)c3C=C1CCC21OCCO1
O=C(Nc1ccc(Oc2ncnc3[nH]ccc23)cc1)c1cn(-c2ccc(Br)cc2F)c2ncccc2c1=O
COc1cc2c(Oc3ccc(NC(=O)NN4C(=O)CSC4c4ccccc4C(F)(F)F)cc3)ccnc2cc1OCCCN1CCOCC1
CCCC1N(C(=O)c2cnccc2C(F)(F)F)CCCC1(Oc1cc(C(F)(F)F)cs1)C(=O)N1CCN(c2ccccc2OCCO)CC1
CNC1=NC2C(OC(C(F)F)C(O)C2F)S1
COC(=O)C1=C(C(=O)OC)SC(=C2C(=S)C(C)(C)N(C(=O)C(C)C)c3ccccc32)S1
COCC(C)Nc1nc(-c2ccc(N3CCOCC3)cc2)cc2c1C(=O)N(C)CN2
Cc1n[nH]c2ccc(-c3cncc(OCC(N)Cc4ccccc4OC(F)(F)F)c3)cc12
Cc1ccc(C(=O)Nc2ccc(CN3CCN(C)CC3)c(C(F)(F)F)c2)cc1C#Cc1ccc(-c2ncc[nH]2)nc1
COc1cccc(C(=O)NCCN2CCN(c3cccc(Cl)c3)CC2)c1
Cn1nncc1CNC(=O)c1cc(NC(=O)c2cc(-c3ncccc3F)c(Cl)cc2Cl)n(-c2ccccc2)n1
CN1CCN(c2ccc(C(=C(CCCO)c3ccccc3)c3ccc(O)cc3)cc2)CC1
Cn1c(Nc2c(Cl)ccc(CNC(=O)C(C)(C)C)c2Cl)nc2cc(C(=O)NC3CC(F)(F)C3)c(F)cc21
COC(=O)c1cccc(-c2ccc(F)c(C(=O)Nc3c[nH]nc3C(=O)Nc3ccc(F)cc3)c2F)c1
O=C(O)CC(NC(=O)CNC(=O)c1cc(O)cc(NC2=NCC(O)CN2)c1)c1cc(Cl)cc(Cl)c1O
NC(=O)C1CCCN1c1ccc(-c2n[nH]c3cnc(-c4cccnc4)cc23)nc1
CC(=O)N1CCC(O)(Cn2nc3c(c2C(C)C)C(c2ccc(Cl)cc2C)N(c2cc(Cl)ccc2C)C3=O)CC1
CCNc1n[nH]c2cc(NC(=O)NC(c3ccc(F)cc3)C(C)(C)O)ncc12
Cc1cc(C(=O)Nc2cccc3ccccc23)nn1-c1cccc(C(F)(F)F)c1
N=C(N)NCCCC1NC(=O)C(Cc2ccccc2)(C(F)(F)F)NC(=O)C(Cc2ccccc2)NC(=O)C(CC(=O)O)NC(=O)CNC1=O
CC(=O)N1CCC(NC(=O)c2cc3ccccc3n2Cc2cc(-c3ccc(Cl)s3)on2)CC1
COc1cc2ncnc(-n3nc(Nc4ccc(OC5CCCN(C)C5)cc4)nc3N)c2cc1OC
Oc1cccc(-c2nnc(Cc3cc4ccccc4[nH]3)o2)c1O
CNC(=O)c1ccc2nc(C(O)(c3ccccc3)c3ccccc3)n(C3CC3)c2c1
COc1cc(Nc2c(C#N)cnc3cc(C#CCN4CCN(C)CC4)c(OC)cc23)c(Cl)cc1Cl
O=P(O)(O)C(CCCc1cccc(Oc2ccc(F)cc2)c1)S(=O)(=O)O
CC(C)N=c1c(O)c(O)c1=NC(Cc1ccc(NC(=O)c2c(Cl)cncc2Cl)cc1)C(=O)O
COc1ccc(NC(=O)c2sccc2S(=O)(=O)Nc2onc(C)c2Cl)c(C)c1
CCCCC1(CC)CS(=O)(=O)c2cc(C(C)=O)c(OC)cc2C(c2ccccc2)N1
O=C(CCCN1CCc2ccccc2CC1)c1ccc(Cl)cc1
CCOc1ccccc1C1CC(F)C(=O)N1Cc1ccc(OC(F)(F)F)cc1
COCCCNc1nc(C(C)(C)C)ncc1C(=O)N(CC(C)C)C1CNCC(C(=O)N2CCOCC2)C1
CS(=O)(=O)c1ccc(-c2cc(C(F)(F)F)nc(N)n2)cc1
Nc1ccc(S(=O)(=O)c2ccc(-c3ncc(C(O)(C(F)(F)F)C(F)(F)F)cn3)cc2)cn1
CCCOC(=O)c1ccc(Nc2c(C(=O)OCC)cnc3c(C)cc(Cl)cc23)cc1
c1ccc(Nc2cncc(OCC3CCCN3)c2)cc1
N#Cc1cccc(-c2ccc3c(c2)C2(CCCC2)C(=O)N3)c1
COCOc1ccc2nc(-c3cn4nc(SC)sc4n3)oc2c1
Cc1c(COc2ccc(CN3CCCC3C(=O)NC(C)CO)cc2[N+](=O)[O-])cccc1-c1ccccc1
CCc1cc(=O)c2ccc(OCc3cncc(-n4cc(C5CCCC5)c5c(N)ncnc54)c3)cc2[nH]1
CNCC1(F)CC(C(=O)NCc2cccc(Cl)c2F)N(C(=O)Nc2cn(C(N)=O)c3ccccc23)C1
CN(C(=O)CCC(=O)Nc1cccnc1)C(CN1CCC(O)C1)c1ccccc1
CC1CCCN(c2ccccc2NC(=O)c2ccc([N+](=O)[O-])o2)C1
Cc1c(-c2ccc3c(c2)C(=Cc2cc4cnccc4[nH]2)C(=O)N3)cnc2c1NCCO2
NC(C(=O)N1CCCC1C(=O)NCc1cccc(Cl)c1)C(c1ccccc1)c1ccccc1
O=C(c1ccccc1Oc1ccccc1)N(CC1CCC1)C1CCNC1
Cc1c(C(=O)NCCCN(C)C)sc2ncnc(Nc3ccc(C#N)cc3OC(CF)CF)c12
COc1ccc2c(c1)CC(CN1CCC(C(=O)c3ccc(F)cc3)CC1)CC2=O
CCC=CCOC(=O)C1=C(C)NC(=O)NC1c1ccc([N+](=O)[O-])cc1
CCCn1c(=O)c2nc(-c3ccc(O)cc3O)[nH]c2n(CCC)c1=O
COc1ccccc1-c1ccc2ncc3c(c2n1)n(C1CCN(C(=O)CO)CC1)c(=O)n3C
C=C(C)CC1(c2ccccc2)CCN(C2(c3ccc(-c4ccn(C)c(=O)c4)cc3)CC2)C(=O)O1
CC(=NNc1nc(C(C)(C)C)cs1)c1ccccc1
Cc1ccccc1OCC(=O)Nc1ccc(OCc2cc(=O)n3ccccc3n2)cc1
CCN1C(=O)C(=Cc2cc(-c3ccccc3)n(-c3ccc(Cl)cc3)c2-c2ccccc2)C(=O)N(CC)C1=S
Cc1ccc(N2CCN(C(=O)C3CN(C4CCN(C(C)C)CC4)CC3c3ccc(Cl)cc3)CC2)c(C(N)C(C)C)c1
COc1cc(N2CC3CN(C(=O)c4ccc(F)cc4-n4nccn4)CC3C2)nc(N(C)C)n1
N#Cc1ccc(NC(=O)Nc2cnc3ccc(N4CCCC4c4cc(F)ccc4F)nn23)cc1
C=CC(=O)Nc1cccc(Nc2nc(Nc3cccc4c3B(O)OC4)ncc2C(F)(F)F)c1
C#Cc1ccc2c(c1)C(c1ccccn1)=NCc1c(-c3cnco3)ncn1-2
CCc1ncnc(-c2ccc(C(=O)N3CCCOCC3)c(Cl)c2)c1C#Cc1ccc(N)nc1
CC(=O)C1=C(C)N(c2cccc(C(F)(F)F)c2)C(=O)NC1c1ccc(C#N)cc1S(C)(=O)=O
CCOCC(C)c1nc2cc(-c3noc(=O)[nH]3)nc(-c3cncc(Cl)c3)c2n1CC1CCC(C)CC1
CC(NC(=O)c1ccc(F)cc1)c1ccc2c(n1)CCCN2c1ccnc(C(F)(F)F)n1
CCC(C(=O)NCC(C)(C)C)N1C(=O)C(C)(CC(=O)O)CC(c2cccc(Cl)c2)C1c1ccc(Cl)cc1
CN1CC(NC(=O)Nc2cc3[nH]nc(N4CCOCC4)c3cn2)C(c2ccccc2)C1
COc1ccc2nc3[nH]nc(C)c3c(CN3CCCOCC3)c2c1
CNC(=O)c1c(NCC2CCC3(CCCC3)CC2)nc(C#N)nc1OCC1CCN(C)CC1
CCN(CC)C(=O)OC1CC2CC(NCC(=O)N3CCCC3C#N)CC2C1
CC(C)(C(=O)Nc1nccs1)C1c2ccccc2Oc2cc(O)ccc21
CCc1cccc(-c2c(Cl)cccc2C(O)(CCCNC(=O)OC)C2CCCN(C(=O)C3CC(N)C(O)C3)C2)c1
O=C(NC1CCNCC1F)c1cc(NC(=O)c2cc(-c3ncccc3F)c(F)cc2Cl)n(-c2ccccc2)n1
Cc1ccc(C(=O)Nc2cccc(CN3CCC(C(=O)NC4CC4)CC3)c2)cn1
O=S(=O)(Nc1ncns1)N1CCc2c(cccc2-c2ccc(C(F)(F)F)cc2-n2ccnc2)C1
CSc1ccc(C(=O)NC2CCCCC2NC(=O)CNC(=O)c2cc(C(F)(F)F)ccc2NC(=O)NC(C)C)cc1
CN1C(=N)NC(C)(c2cc(-c3cc(-c4ccccc4)on3)ccc2F)CS1(=O)=O
Cn1nnc2c(C#N)nc(-c3ccc(CCCO)c(C(F)(F)F)c3)cc21
O=C1NC(=O)C(c2cnc3ccccn23)=C1c1cn2c3c(cccc13)CN(C(=O)N1CCCCC1)CC2
Cc1cc(Cl)cn2nc(SCc3nc(-c4ccccc4)cn3C)nc12
CN1C(=CC(=O)c2ccc(Cl)cc2)Sc2cc3c(cc21)OCO3
C1=C(c2c[nH]cn2)c2ccsc2CC1
COc1cc(Nc2c(C#N)cnc3cc(OCCCN4CCN(CCO)CC4)c(OC)cc23)c(Cl)cc1Cl
COc1ccccc1Oc1c(NS(=O)(=O)NCc2ccccc2)nc(-c2ccncc2)nc1OCCOc1ncc(Br)cn1
CS(=O)(=O)c1ccc(-c2nc(C3(c4ccc(-c5cnc(N)nc5)nc4)CCC3)no2)cc1
CC(C)(C)c1ccc(CNCCc2ccc(S(N)(=O)=O)cc2)cc1
CC1(C)CCN1c1cnc2cccc(-c3cc4c([nH]3)CCNC4=O)c2n1
COC(=O)C(C)Cn1c(=O)cc(Nc2ccc(OC(C)C)cc2)n(Cc2ccc(Cl)cc2)c1=O
Cc1cc(OCCN2CCCC2)nn1-c1ccc(Cl)c(Cl)c1
Fc1ccc(C(OCCC2CCN(Cc3ccc4ccccc4c3)CC2)c2ccc(F)cc2)cc1
CCc1nnc(NC(=O)CSc2nnc(Cc3ccccc3)o2)s1
CCCC(=O)OC1(C(=O)COC(C)=O)CCC2C3CC(F)C4=CC(=O)C=CC4(C)C3(F)C(O)CC21C
COc1cccc(CC(Cc2nc3ccccc3[nH]2)c2nc3ccccc3[nH]2)c1
CC(C)n1cnc2c(NCc3cccc(C=CC(=O)NO)c3)nc(N3CCOCC3)nc21
O=C(C1CC1)N1CCC(CN2C(=O)C3(CC3)N=C2c2ccc(-c3cnc4ccccc4c3)cc2)C1
CCCn1nnc2c(Br)cccc21
CC(Oc1cccc(Cl)c1)C(=O)N(CC1CCCN1)c1cccc(Cl)c1
O=C(c1ccncc1)N1CC2C(CNc3nc(-c4ccccn4)cs3)C2C1
Cc1ccc(-c2cc(C(N)=O)c3[nH]c4ccc(C(=O)O)cc4c3c2)c(F)c1
CCCCOC(=O)N1CCN(C(=O)C(CCC(=O)O)NC(=O)c2cc(OCC(=O)N3CCCC3C(=O)NC3CCC3)n(-c3ccccc3)n2)CC1
CCCn1c(=O)c2nc(-c3cnn(Cc4nc(-c5ccc(C#N)cc5)no4)c3)[nH]c2n(CCC)c1=O
CCOc1ccccc1C1CCN(c2ccc(S(=O)(=O)C3(C(=O)NO)CCOCC3)cc2)CC1
COc1cc(-c2cnc(C)nc2OCC2CC2c2ccc3c(n2)CCC3)cn(C)c1=O
NS(=O)(=O)N1CC2(CCN(C(=O)Nc3ccc(Cl)c(Cl)c3)CC2)c2ccccc21
C=CC(=O)Nc1cccc(Oc2nc(Nc3ccc(N4CCCN(C(=O)OC(C)(C)C)CC4)cc3OC)ncc2Cl)c1
O=C1CCc2ccc(OCC=CCN3CCN(c4cccc(Cl)c4Cl)CC3)cc2N1
O=[N+]([O-])CC(c1ccccc1)c1c(-c2nccs2)[nH]c2ccccc12
CNc1ccc(-n2ncc3c(NCC(C)NS(=O)(=O)c4c(C)cc(C)cc4C)cc(C)cc32)cc1
Cn1cnc(S(=O)(=O)N2CCN(C3(CNC(=O)c4ccc(C(F)(F)F)cc4Cl)CCC(F)(F)CC3)CC2)c1
CCNc1nc(NCC)nc(NCCc2ccc(S(N)(=O)=O)cc2)n1
O=C(O)c1cccc(CSc2nc(-c3ccccc3)c(Cl)c(=O)[nH]2)c1
CCn1cc2c3c(cc(C(=O)NC(Cc4ccccc4)C(O)CNCCF)cc31)N(C)S(=O)(=O)CC2
Nc1cnc(-c2ccc(-c3ccccc3S(=O)(=O)NC3CCC(O)CC3)cc2F)cn1
O=C(Nc1cccc(CN2CCC(C(=O)NC3CCCCC3)CC2)c1)c1ccccn1
NS(=O)(=O)c1nnc(NC(=O)Cc2ccc(F)cc2)s1
Clc1ccc(CN2CCC(Nc3cccc4cnccc34)C2)cc1
CC(C)C(CN1CCC(c2ccccc2)CC1)NC(=O)C1Cc2ccc(O)cc2CN1
CNC(C)C(=O)NC1CN(C(=O)c2ccc(C)cc2)c2ccccc2N(Cc2c(OC)ccc3cc(Br)ccc23)C1=O
CCc1ncnc(-c2ccc(C(=O)N3CCN(C)CC3)c(Cl)c2)c1C#Cc1ccc(NC)nc1
CCNC(=O)Nc1ccc2c(c1)CC(N(CCCN1CCN(C)CC1)C(=O)Nc1ccc(F)c(Cl)c1)CC2
CN(CC=CC=Cc1ccc(C(F)(F)F)cc1F)Cc1ccc2c(c1)OCO2
COc1cccc(-c2cncnc2-n2ccnc2)c1
CSCC1CN(Cc2[nH]nc3c(N)ncnc23)CC1O
O=S(=O)(c1cccc2ccccc12)c1n[nH]c2cc(NC3CCCNC3)ccc12
ON=C1CCc2cc(Nc3c(-c4cccnc4)nc4cnccn34)ccc21
COc1ccc(C=NNC(=O)c2[nH]c3ccc(Br)cc3c2-c2ccccc2)cc1
CCN(CC)C(=O)c1nn(C)c2nc(OCc3ccccn3)ccc12
CC1CN=C(N)C1C
FC(F)(F)c1ccnc(Nc2cc(CN3CCOCC3)cc(-c3ccccc3)c2)n1
CCOCC(=O)N1CC=C(c2ccc(NC(=O)N3Cc4ccccc4C3)cc2)CC1
CCN1CCN(Cc2cnc(Nc3cc(-c4cc(F)c5nc(C)n(C(C)C)c5c4)ncn3)cn2)CC1
Cn1c(=O)ccc2c3cnc(Nc4ccc(N5CCNCC5)cn4)nc3n(C3CCCC3)c21
C=CCn1c(=O)c(-c2ccc(OC)nc2)cc2c(C)nc(NC)nc21
COc1ccc(S(=O)(=O)N(CC(=O)NCc2cc(OC)cc(OC)c2)C(CCSCc2ccccc2)C(=O)NO)cc1
COc1cccc(-c2ccc3nccc(Nc4cccc5[nH]ncc45)c3c2)c1
CC(=O)Nc1ccc(S(=O)(=O)N2Cc3cc4c(cc3CC2C(=O)NC(Cc2ccc(-c3ccc(C#N)cc3)cc2)C(=O)O)OCC(c2ccc(OCc3ccc(Cl)c(Cl)c3)cc2)O4)cc1
O=C(O)CC1(C(=O)O)CCCCC1
CC(=O)Nc1cc(-c2cc(Cl)c3c(c2)CN(C(C)C2CC2)C3=O)on1
O=C(C=Cc1cccnc1)Nc1ccc(S(=O)(=O)c2cc(Cl)ccc2Cl)cc1
CCOCCn1cccc1C(c1ccc(N(C)S(=O)(=O)c2ccccc2)cc1)C(F)(F)F
CN=S(C)(=O)c1ccc(Nc2ncc(Br)c(NC(C)C(C)O)n2)cc1OC
O=C(Oc1ccc(Cn2ccnc2)c2cccnc12)c1ccccc1
c1cc(CN2CCOCC2)cc(OCC2CN(C3CC3)CCO2)c1
CS(=O)(=O)c1ccc(-c2cnc(Cc3ccc(F)cc3)nc2-c2ccc(F)cc2)cc1
CC1Cc2c(Br)cccc2N1C(=O)Cc1nc(N2CCOCC2)c(F)c(=O)n1C
COc1ccc(-c2c(C)nn3c(NC(C)c4nc(C)no4)cc(C)nc23)c(C)c1
CN(Cc1cccc(B(O)O)c1)c1ccc(C(=O)Nc2ccc(F)cc2)cn1
CCn1c(-c2ccccc2)csc1=NC(=O)c1ccccc1
NS(=O)(=O)c1ccc(COC(=O)CN(CCN(CCN(CC(=O)O)CC(=O)O)CC(=O)O)CC(=O)O)cc1
Fc1ccc(CN2CCC(CCNC(c3ccccc3)c3ccccc3)CC2)cc1
COc1ccc2cc(C(=O)NC3CCOC3)cnc2c1
Cc1c(-c2ccccc2)nn(-c2nc(C(=O)O)cs2)c1-c1cccc(F)c1
N=C(N)c1ccc2[nH]c(-c3cc(C(CC(=O)O)C(=O)O)cc(-c4cc(C(=O)O)ccc4O)c3O)nc2c1
NC(CC(=O)N1CCn2c(nnc2C(F)(F)F)C1)CN1CCCCC1=O
CCNc1nc2c(c(-c3cc(F)ccc3Br)c1CN)c(=O)n(C)c(=O)n2C
CONC(=O)C(=O)C(Cc1ccccc1)NC(=O)c1cccnc1-n1ccc(-c2ccccc2)n1
CCCCCCCCCn1ccnc1
O=C(CCCCCCC(=O)Nc1n[nH]c2cc(-c3ccccc3F)ccc12)NO
Cc1cccc(-c2ocnc2C(=O)N2CCC2c2nc(-c3ccccc3OC(F)(F)F)no2)c1
Nc1ccc(-c2ccc(-c3ccccc3S(=O)(=O)N3CCCC3)cc2F)cn1
C=COC1CCC2(C)C(=CCC3C2CCC2(C)C(CCCCCCCCOP(=O)(O)OCC4C=CC(n5cc(C)c(=O)[nH]c5=O)O4)CCC32)C1
Oc1cccc(Nc2ncc(F)c(Nc3ccc(OCc4nc(-c5ccccc5)no4)cc3)n2)c1
CSCOC1(C)COC(C)(CC(=O)OCC2OC(n3cc(C)c(=O)[nH]c3=O)CC2N=[N+]=[N-])C1
CN1N=C(C(C)(C)C)CC1=O
Nc1ncnc2c1c1ccsc1n2C1OC(CO)C(O)C1O
NC1CCCC(C(=O)Nc2ccc3[nH]nc(NC(=O)c4ccccc4)c3c2)C1
COc1cc(OCc2csc(-c3ccc(C(=O)N(C)C)cc3)n2)c2cc(-c3cn4nc(OC)sc4n3)oc2c1
CN1CCCN(c2ccc(C(=O)Nc3ccc(Cl)cc3C(=O)Nc3ccc(Cl)cn3)cc2)CC1
CC(=O)c1ccc2[nH]c(C(N)=O)c(S(=O)(=O)c3cc(C)cc(C)c3)c2c1
CCC(C)NCc1ccc2c(c1)[nH]c(=NC(=O)c1ccc(-c3cn[nH]c3)s1)n2CC(C)(C)O
COc1cc(C=NN2C(C)CCCC2C)cc(OC)c1O
Cc1nc(N)nc(-c2cc(CN3CCOCC3)cnc2Nc2ccc3scnc3c2)n1
CN(Cc1cc(C(F)(F)F)cc(C(F)(F)F)c1)C(=O)c1c(N2CCC(OCc3ccccc3)C2)c2ccccc2n(C)c1=O
CCOC(=O)c1ccccc1NC(=O)N1CCOc2ccc(Cl)cc21
O=C(C=CC1=Cc2ccccc2OC1)c1ccc(Br)cc1
O=C(O)c1ccc(CCN2C(=O)CCN2CCC(O)Cc2ccccc2)cc1
Cc1ccc(-c2cc3occ(CNCCCCN)c3cc2-c2ccc(C#N)cc2)cc1
COc1ccc(-c2cc(C(N)=O)c3[nH]c4cc(N5CCOCC5)ccc4c3n2)cc1F
CN=C(N)c1cccc(C(C)=C(F)C(=O)Nc2ccc(-c3ccccc3S(N)(=O)=O)cc2)c1
Cc1cc(CN2CCN(CO)CC2)ccc1C(=O)Cn1ccc(OCc2ccccc2)cc1=O
Cn1c2ccccc2c(=O)c2c(=O)n(-c3cccc(Cl)c3)c(C3CCCC3)nc21
CC(=O)Nc1nc2ccc(-c3cnc(N)c(C(F)(F)F)c3)cc2o1
CCC1(OC(=O)C(C)O)C(=O)OCc2c1cc1n(c2=O)Cc2cc3ccccc3nc2-1
CCS(=O)(=O)NC1CCC(Nc2cc(-c3cccc(NCc4cccc(F)c4)n3)c(Cl)cn2)CC1
CC(C)(C)C1CCC(N(C(=O)Nc2cc(C(F)(F)F)cc(C(F)(F)F)c2)C2CCc3cc(C(=O)NCCC(=O)O)ccc32)CC1
O=C(Nc1ccc(S(=O)(=O)Nc2ccccc2Cl)c(Cl)c1)c1ccccn1
CCOC(=O)N(C)C1CCC2C(CC3C(=O)OC(C)C3C2C=Cc2ccc(-c3cccc(C(F)(F)F)c3)cn2)C1
CN(C)CCN(Cc1ccc(-c2ccc(CNC3Cc4ccccc4C3)cc2)cc1)C(=O)CCC1CCCC1
O=C(N1CCC(C(c2ccc3c(c2)OCO3)c2ccc3c(c2)OCO3)CC1)n1cncn1
O=C(CCCn1c(=O)c2cccn2c2cccnc21)NCc1ccccc1Br
CC(c1ccc2c(c1)Cc1ccccc1-2)N1CCC(N2C(=O)Cc3ccccc32)CC1
O=C(O)c1ccc(Nc2nccc(Nc3ccccc3Cl)n2)cc1
CC(=O)N1CCC(n2cnc3ccc(-c4ccnc(NCC(O)CN5CCc6ccccc6C5)c4)cc32)CC1
O=C1COc2ccc(OCC3CCN(CCOc4cccc5ncccc45)C3)cc2N1
COc1ccc(-c2ccc(OC(=O)NC3CC(N=C=S)C3)cc2)cc1
COc1cc(Oc2c(C3CCC3)ccc(-c3cnc(N)cn3)c2F)ncn1
O=C(O)COc1ccccc1C=NNC(=O)CSc1nnc(SCc2cccc3ccccc23)s1
O=C(Cc1nc2ccccc2[nH]1)Nc1ccc(CCNCC(O)c2cccnc2)cc1
COc1ccc(C2OC(=O)NC2C)cc1-c1ccc(C(F)(F)F)cc1C1CCC2C(c3cc(C(F)(F)F)cc(C(F)(F)F)c3)OC(=O)N12
CNCC1Cn2c(cc3ccc(C(=O)Nc4nccs4)cc32)C(=O)N1
CN(C)S(=O)(=O)NC(=O)C1=C(c2ccc(OC(F)F)cc2)CC(c2ccc(OCCCCCC(F)(F)F)cc2)(C(F)(F)F)NC1=O
CN1CCC23c4c5ccc(O)c4OC2C2(CCC3(O)C1C5)OC1N3C(OC1(C)C)C(C)(C)OC32
COc1ccccc1S(=O)(=O)N1CCN(c2nc(-c3cccs3)nc3ccccc23)CC1
C=CC(=O)Nc1cccc(-c2nc(Nc3ccc(N4CCOCC4)c(F)c3)ncc2Cl)c1
c1nc(NC2CCCC2)c2cc(-c3cncs3)ccc2n1
NC1=NC(CF)(c2cccc(Nc3nccc4cc(Cl)cnc34)c2)CC(C(F)(F)F)O1
Nc1ncnc2c1c(OCc1ccccc1)nn2C1OC(COS(N)(=O)=O)C(O)C1O
COCn1cc(CCNCC(C)c2c(-c3cc(C)cc(C)c3)[nH]c3ccc(C(C)(C)C(=O)N4CC5CCC4CC5)cc23)ccc1=O
COc1ccccc1N1CCN(CCn2c(=O)[nH]c3c(sc4ccc(NC(=O)CCCC(=O)NCc5ccccc5)cc43)c2=O)CC1
Cc1nc2c(F)cc(-c3nc(Nc4ccc5c(n4)CCN(CCN(C)C)C5)ncc3F)cc2n1C1CCCCC1
CN(C)CCN(C)c1ncc2ncnc(Nc3cc(C(=O)Nc4cc(C(C)(C)C)on4)ccc3F)c2n1
CCOC(=O)C1C(=O)CC(O)(c2ccccc2)CC1c1ccccc1
O=C(c1ccc2c(-c3nc(NC4CCCNC4)ncc3C(F)(F)F)c[nH]c2c1)N1CCC(O)C1
O=S(=O)(c1cccs1)N1CCN(c2ccc(C(O)(C(F)(F)F)C(F)(F)F)cc2)C(Cc2ccccc2)C1
CCOc1cccc(Nc2nc(NCCN)ncc2C(N)=O)c1
CCC(c1ccc(F)cc1)N(Cc1cccc(C(=O)O)c1)C(=O)c1cnc2ccccc2c1
C=CCCCCCCCCOP(O)(O)=S
COc1ccc(Cc2nc3c(n2C)CCc2cc(-n4cnc(C)c4)ccc2C3=O)cc1
O=C1NC(=S)NC(=O)C1=Cc1ccc(-c2ccc([N+](=O)[O-])cc2)o1
O=C1NC(NCc2ccco2)=NC1=Cc1c[nH]c2ncccc12
Cc1ccc(F)cc1C(C)(C)CC(O)(Cc1cc2nccnc2[nH]1)C(F)(F)F
CN(C)Cc1ccccc1Cc1ccc(OC(F)(F)F)cc1
CC#CCOc1ccc(S(=O)(=O)Nc2c(C)cccc2C(=O)NO)cc1
CC1CN2CCN(Cc3ccc(N(C)C)cc3)CC2CC1(C)c1cccc(O)c1
CC(=NNC(=O)c1ccc2c(c1)OCO2)c1ccc(C(=O)O)s1
CC(C)C(NC(=O)OCc1ccccc1)C(=O)N(C)CC(=O)NC(C(=O)C(F)(F)F)C(C)C
N#Cc1ncc2nc1OCC(O)C(O)COc1ccc(Cl)cc1NC(=O)N2
CC(C)(C)OC(=O)NCCCCCC(=O)NC12CC3(CCC=O)CC(CCC=O)(CC(CCC(=O)NC(CCP(=O)(O)CC(CCC(=O)O)C(=O)O)C(=O)O)(C3)C1)C2
Nc1ncc(-c2ccc(C3(c4noc(-c5cccnc5)n4)CCC3)cc2)cn1
Nc1ccc(-c2cc(NC3CCCCNC3)c3ccncc3c2)c(F)n1
O=C1C(=O)c2ccccc2C2=C1C(c1ccc(Cl)c(O)c1)NC(=S)N2
CCCn1c(=O)n(C)c(=O)c2[nH]c(-c3ccc(OCC(=O)N4CCc5ccccc5C4)cc3)cc21
COc1cc(OC)cc(C(=O)N2CCN=C2SCc2cccnc2)c1
CCn1c(Nc2ccncc2)nc2ccsc2c1=O
CN1CCN(C(=O)c2cnc(Oc3ccc4c(c3)CCC(c3ccccc3)O4)s2)CC1
Nc1nccn2c(C3CC(O)C3)nc(-c3ccc(C(=O)c4ccccc4)cc3)c12
CCCCc1ccc(-c2ccc(OCC(CN3C(=O)NC(C)(C)C3=O)N(O)C=O)cc2)cc1
NC(=O)N1CCCc2cc(-c3cncc(C4CCOCC4)c3)cnc21
[N-]=[N+]=Nc1ccc(CCCC(=O)NCC(=O)NCC2C3CCC(O3)C2CC=CCCCC(=O)NNC(=O)CCCCC2SCC3NC(=O)NC32)cc1
CCC(NC(=O)c1c(SC)c(-c2ccccc2)nc2ccccc12)c1ccccc1
CC(N)Cn1ncc2ccc(O)c(F)c21
COc1ccc2c(c1C(C)N1CCNCC1)OC(=Cc1n[nH]c3ncccc13)C2=O
COCCC(=O)N1CCNC(c2nc(-c3ccc(C(=O)Nc4cc(C(F)(F)F)ccn4)cc3)c3c(N)nccn23)C1
c1cc(N2CCCNCC2)nc(-n2ncc3cnc(-c4cncc(C5CC5)c4)cc32)c1
COc1ccc(NC(=O)c2ccc(C)c(Nc3ncnc4c(N)nc(N5CCN(C)CC5)nc34)c2)cc1C(F)(F)F
N#Cc1ccc(C(=O)Nc2ccc(F)c(C3(CF)CS4(=O)=NCCCCN4C(N)=N3)c2)nc1
COc1ccc(C2CCN(C(=O)c3cccs3)C2)cc1OC1CCCC1
CCCC(=O)Nc1ccc2c(c1)nc(CN1CCCC1)n2C
COc1ccc(S(=O)(=O)N(Cc2ccccc2)c2ccccc2C(=O)NO)cc1
CCOCCC1(Oc2ccc(Oc3ccc(C4NC=NN4)cc3)cc2)C(=O)NC(=O)C(N)C1=O
CCc1cccc2c1CC1CNCCN1C2=O
CCC1(NC(=O)c2ccc(C)c(C)c2)CC2CN(CCc3c([nH]c4ccc(F)cc34)C(C(=O)OC)(c3cc4c(cc3OC)N(C)C3C(O)(C(=O)OC)C(OC(C)=O)C5(CC)C=CCN6CCC43C65)C2)C1
Cc1c(C(=O)NCCCN2CCN(c3ccc(F)cc3)CC2)cc(-c2ccccc2)n1C
C#CC(=O)N(c1ccc2[nH]ncc2c1)C1(C(=O)NCc2ccccc2)CCOCC1
Cc1ccc2c(c1)c(=O)c1ccccc1n2CCCC(=O)Nc1cc(Cl)ccc1C
CC1(C)Oc2ncnc(N)c2N=C1c1ccc(C(C)(C)C(=O)O)cc1
NCC(O)(CS(=O)(=O)O)c1ccc(Cl)cc1
COc1cc(NC(=O)c2ccc(NC(C)(C)CO)nc2N2CCC3(CC2)CC3)cc(S(=O)(=O)NC(C)(C)C)c1
Cn1cc(-c2csc(-c3cccnc3)c2)cn1
CC(=O)Nc1cn2cc(-c3cc(NC(=O)c4ccccc4)ccc3C)ccc2n1
CC1(C)OC(=O)N(C2CCC(n3c(=O)[nH]c4c(F)c(C#N)ccc43)CC2)C1c1ccccc1
NC(=O)Cc1ccc(Nc2nc(-c3ccccc3)nc3c2S(=O)(=O)CCC3)cc1
CS(=O)(=O)c1ccc(C2=C(C=Cc3ccc(F)cc3)C(=O)CC2)cc1
Cc1cc2c(C(C)C)c(O)c(O)c(C(=O)O)c2cc1Cc1ccc(C(F)(F)F)cc1
CS(=O)(=O)c1nc2c(Br)c(Br)c(Br)c(Br)c2[nH]1
COc1cc(C=C2C(=O)CCc3cc(OC)ccc32)cc(OC)c1
Cn1cnc(S(=O)(=O)Nc2cccc(Cc3n[nH]c(=O)c4c3CCCC4)c2)c1
CSC(=S)N1CC2(CCCCC2)CSC1=Nc1ccccc1C(C)C
COc1cc2c(c(OC)c1)CN1CCc3cc(OC)c(OC)cc3C1C2
CCNC(=O)c1noc(-c2cc(C(C)C)c(O)cc2O)c1C#CC1CC1
CN1CCC2(C)c3cc(OC(=O)NCCCCCCN4CCOCC4)ccc3N(C)C12
NCC(C(=O)Nc1ccc2cnccc2c1)c1cccc(CO)c1
CS(=O)(=O)NCCNC(=O)c1cccc(-c2ccc(Oc3ccc(F)cc3)cc2)n1
COc1ccc2sc(NN=C3CCCc4cccnc43)nc2c1
COc1cc2c(cc1Nc1nc(Nc3cccc(F)c3C(N)=O)c3cc[nH]c3n1)N(C(=O)CN1CCOCC1)CC2
CC(=O)Nc1cccc(C2CCN(CCCn3c(-c4ccc(Cl)c(Cl)c4)nc4ccccc43)CC2)c1
COc1cc(Sc2c[nH]c3c(-c4ccsc4)cccc23)cc(OC)c1OC
CC(C)OC(=O)Nc1n[nH]c2cc(NC(=O)NC(C)c3ccc(F)cc3)ncc12
Cc1ccn(-c2cc(Cl)ccc2C(Oc2cc(N3CCCN(CC(N)C(=O)O)CC3)nc(N)n2)C(F)(F)F)n1
COc1cc2ncnc(NCc3ccc(F)cc3)c2cc1OCCCCCCC(=O)NO
O=c1[nH]cnc2c(CNCCCCO)c[nH]c12
CC(C)n1cc(CN2CCC3(CC2)CN(c2ccc(C(=O)O)cc2)C(=O)O3)c2cc(-c3ccc(F)c(F)c3F)ccc21
CN(C)CCON=C1c2ccncc2C(=O)c2c1ccn2CCN(C)C
N=C(N)c1ccc2scc(C(CC(=O)Nc3ccc(-n4cnc5ccccc54)cc3)Cc3ccccc3)c2c1
N#Cc1ccc(S(=O)(=O)N(Cc2ccc(-c3nnn[nH]3)cc2)Cc2ccccc2F)cc1
CC1(C)CCC2(C(=O)O)CCC3(C)C(=CCC4C5(C)Cc6cnn(C(=O)c7ccncc7)c6C(C)(C)C5CCC43C)C2C1
Cc1noc(C)c1-c1cn2ncc(C(N)=O)c(NC3CN(C(=O)C4(C#N)CC4)CC3CF)c2n1
CS(=O)(=O)c1ccc(-c2c(-c3cccc(OC(F)(F)F)c3)cc3n2C(CCCN)CNC3=O)cc1
CCC(NC(=O)c1ccc(OC)nc1)C1CCC(c2ccnc(OC)c2C(F)F)CC1
CC1CC(=O)NN=C1c1ccc2nc(-c3cccc(OCC4CCN(C(=O)OC(C)(C)C)CC4)c3)oc2c1
O=C(C=Cc1ccc2c(c1)nc(-c1ccccn1)n2CC(O)CO)NO
O=C(CCCN1CCN(c2ccc(Cl)cc2)CC1)c1cc2ccc1CCc1ccc(cc1)CC2
COc1cc(C(O)C(CCCc2ccccc2)Cn2cc(CCC(=O)O)cn2)cc(OC)c1C
CNc1nc(Nc2ccc(C(=O)N3CCC(OC)CC3)cc2OC)ncc1Br
COc1nn2cc(-c3cc4cc(OC(F)(F)F)ccc4o3)nc2s1
O=C(CNC(=O)c1ccco1)NN=Cc1ccccc1[N+](=O)[O-]
CC1(n2cnc3cnc4cc(F)c(-c5ccc(Oc6ncccn6)cc5Cl)cc4c32)CCN(C(=O)CO)CC1
O=C1C(=O)N(Cc2ccc(O)cc2)c2ccc(S(=O)(=O)N3CCCC3COc3ccccc3)cc21
CC(C)C(C(=O)NO)N(Cc1cn(CCOCCOCCOCCF)nn1)S(=O)(=O)c1ccc(OCCF)cc1
COc1c(NC(N)=O)cc(C(C)(C)C)cc1NC(=O)Nc1ccc(-c2ccc(CN3CCOCC3)nc2)c2ccccc12
Cc1c(C(=O)N2CC(c3cccc(F)n3)C2)cnn1-c1nn2cccc2c(=O)[nH]1
COc1cccc(-n2cc3nc(-c4cccnc4C)n(CC4CCCN(CC5CCCCC5)C4)c(=O)c3n2)c1
Nc1[nH]c(N=Nc2nc(-c3ccc(Cl)cc3)cs2)c2ccccc12
CCCCCCS(=O)(=O)c1ccc(C(=O)CCN2CCNC(=O)C2)c(Cl)c1Cl
O=C1NC(=O)C(=Cc2ccc(-c3ccc(O)cc3O)o2)S1
N#CC1CCCN1C(=O)CNCCC(=O)NCCc1ccccc1
COc1cc(C(=O)OCC(=O)Nc2c3c(nc4ccccc24)CCCC3)cc(OC)c1OC
COc1ccc(C(=O)C2CCCN(CC=Cc3ccccc3OC)C2)c(OC)c1
CCOc1ccc(S(C)(=O)=O)cc1-c1cn(C)c(=O)c2ccc(-c3cnn(C)c3)cc12
CCn1c(C(=O)NCC(=O)O)ccc1C(CC)(CC)c1ccc(C#CC(O)(CC)CC)c(C)c1
COC(=O)NC(C)CNc1nccc(-c2nc(C3CC3)[nH]c2-c2c(F)ccc(NS(C)(=O)=O)c2Cl)n1
COc1ccc(C(C)(O)c2nc(-c3ccoc3)nc3ccccc23)cc1
COc1nn(C)cc1-c1cnc2[nH]cc(C(=O)c3ccc(COc4ccccc4F)cc3Cl)c2c1
O=C(Nc1n[nH]c2nc(Oc3ccc(F)cc3F)ncc12)C1CCC1
Cc1noc(C)c1-c1ccc(CC(C#N)NC(=O)C2NC3CCC2C3)c(F)c1
O=C1NCC2(CCCC2)n2c1cc1cnc(Nc3ccc(N4CCC(N5CCOCC5)CC4)cn3)nc12
CCCc1cc(N)c2cc(NC(=O)c3ccc(-c4ccc(C(F)(F)F)cc4)cc3)ccc2n1
CCSc1ccc(CN2CCCC(Nc3ccc4[nH]ncc4c3)C2)cc1
CCCCC12CCC(=O)C(CCC)=C1c1ccc(O)cc1C2
Cc1onc(-c2ccncn2)c1COc1ccc(C(=O)NC2CC2)cn1
CC1CN=C(C(Cc2ccc(C3CC(=O)NS3(=O)=O)cc2)NS(=O)(=O)c2cccc(C(F)(F)F)c2)N1
CC(C)c1ccc(NC(=O)N2CCN(c3ccc(Cl)cn3)CC2)cc1
Cc1[nH]n(-c2cccc([N+](=O)[O-])c2)c(=O)c1N=Nc1c(O)cc(S(=O)(=O)O)c2ccccc12
COc1cccc(OC)c1C1CCCC(=O)N1Cc1cccc(N2CCCCC2)n1
C=CC(=O)N1CCC(n2cc(-c3cc4cc(C)cc(OC)c4s3)c3c(N)ncnc32)C1
Cc1cccc(-c2cccc(C(CC(=O)O)c3nccs3)c2)c1Cl
Nc1ncc(C2CCC(O)C2)nc1-c1ccc(C(=O)NCc2ccccc2)c(F)c1
Cn1nccc1-c1nc(C(F)(F)F)ccc1Oc1cc(F)c(S(=O)(=O)Nc2cscn2)cc1Cl
NC(=NC(=O)c1ccc(CC(N)C(=O)O)cc1)NCc1c(Oc2cccc(Cl)c2)cccc1N1CCCCC1
Cc1cn2cc(C(=O)N3CCOCC3)cc2c(C#Cc2ccccc2F)n1
O=C(NCC1(N2CCOCC2)CCCC1)N1CCC(c2nc(-c3ccc4ccccc4n3)no2)CC1
c1ccc(-c2ccccn2)nc1
CC(C)c1ccccc1NC(=O)Nc1ccc(NS(N)(=O)=O)cc1
Cc1ccc(C)c(NC(=O)C2CC3c4ccccc4C2c2ccccc23)c1
O=C1NCN(c2ccc(F)cc2)C12CCN(C1Cc3cccc4cccc1c34)CC2
Cc1cc(C)c(-c2nc3cc(N4CCCC4)ncc3[nH]2)cc1C(=O)N1CCC(c2ccc(C#N)cc2)CC1
O=C(O)CCC(NC(=O)NCCC(NC(=O)CCNC(=O)c1ccc(I)cc1)C(=O)O)C(=O)O
CC12CCC(CCc3ccccc3)C(=O)N1C(C(=O)NC(CCCN=C(N)N)C(=O)c1nc3ccccc3s1)CS2
CNCCNc1nc(-c2ccncc2)nc2sc3c(c12)CCCC3
COc1cc(C)c(CNCC(NC(=O)c2cc(C)on2)c2ccc(C#CCO)cc2)cc1C
NC(=O)n1ccc(-c2ccc(-c3ccccc3Cl)cc2)n1
CCc1ccc(NC(=O)c2ccc(F)cc2)cc1CN1CCC(C(=O)NC(C)(C)C)CC1
CC(C)(C)c1cc[n+](CCCCCCCCCC[n+]2ccc(C(C)(C)C)cc2)cc1
Cc1nccc2cc(NC(=O)NCC(=O)N3CCCC3)ccc12
CC1Nc2cc3nc(O)cc(C(F)(F)F)c3cc2CC1(C)C
C=CCN1C(=O)N2CC(C)N=C2c2[nH]c(-c3cc(OC)no3)nc21
CCN(CC)S(=O)(=O)c1cccc(C(=O)NN=Cc2cc(OC)c(O)c(OC)c2)c1
COc1ccc(C=C2CC(CO)(COC(=O)C(C)(C)C)OC2=O)cc1
O=C(CSc1nnc(-c2cccs2)o1)c1cccs1
NC(=O)c1cccc(-c2cccc(OC(=O)NCc3ccc4ccccc4c3)c2)c1
COc1cc(NC(=O)N2CC(O)C2)ccc1Nc1ncc(Cl)c(Nc2ccccc2NC(C)=O)n1
Cn1ccc2cc(NC(=O)Nc3ccnc4ccccc34)ccc21
CC(NP(=O)(COCCn1cnc2c(N)ncnc21)Oc1cccc2c1CCCC2)C(=O)OCC(C)(C)C
O=C(Nc1ccc(C(=O)N2CCCC2C(=O)O)cc1)Nc1ccc(-c2nc(N3CCOCC3)nc(N3CCOCC3)n2)cc1
O=C(O)c1ccc2cc(-c3ccc(O)c(C45CC6CC(CC(C6)C4)C5)c3)ccc2c1
CCOC1CCC(C)(N2CCC(n3c(=O)oc4ccc(S(C)(=O)=O)cc43)CC2)CC1
CCCNC(=O)OC1CCC(CNC(=O)c2ccccc2OC)(c2ccccc2)CC1
CN1CCN(CCCN(c2nc3cc(Cl)c(Cl)cc3[nH]2)C2CCC3(c4cccc(C#N)c4)CC3C2)CC1
Nc1ccc2c(c1)c(OCc1ccc3ccccc3c1)nn2CCN1CCCCC1
COc1ccc(OC)c2c1c(OC)cc1c(=O)cc(-c3cccc(O)n3)oc12
CCOc1cc(C=NNc2nc3ccccc3s2)cc([N+](=O)[O-])c1O
Brc1cnc(N2CCOCC2)nc1Nc1cc(C2CC2)[nH]n1
C=CC(=O)Nc1ccc(-c2cc(Nc3cnn(CCOC)c3)ncn2)cc1
CN(Cc1ccccc1)Cc1c(-c2ccc(N)cc2)sc2c1c(=O)n(-c1ccccc1)c(=O)n2Cc1c(F)cccc1F
CCn1nc(NC(=O)c2ccncc2)c2cc3cc(C)ccc3nc21
CC1CN(c2scnc2-c2nc3ccccc3[nH]2)CCN1C(=O)Cc1csc2ccc(Cl)cc12
COc1cc(O)c2c(O)cc(-c3cccc(F)c3)nc2c1
CC(=O)c1ccc(-c2ccc3ncc4c(=O)[nH]c(=O)n(-c5cccc(C(F)(F)F)c5)c4c3n2)cn1
Cc1nn(C)cc1-c1cnc(N)c(-c2ccc(C(=O)NC(CO)c3cccc(S(C)(=O)=O)c3)c(F)c2)c1
O=C1N(c2ccc(F)c(Cl)c2)C(c2ccccn2)C12CCN(c1nc3cc(F)c(C(F)(F)F)cc3[nH]1)CC2
C=C1CCC2C(C)(C(=O)O)CCCC2(C)C1CCc1ccc2c(OC(C)=O)ccc(OC(C)=O)c2c1
O=C(O)CC(c1cccc(-c2ccc3c(c2)OCCO3)c1)c1nccs1
CC1(C)CCN(C(=O)C(CC2CCCCC2)NCC(=O)O)C1C(=O)NC(CCCCN)C(=O)C(=O)O
Cc1cc(C)nc(SCC(=O)Nc2ccc(Sc3cccc(C(F)(F)F)c3)cc2)n1
Cc1cc2c(cc1N1C(=O)c3cccc4c(N5CCN(CCN(C)C)CC5)ccc(c34)C1=O)n(C)c(=O)n2C
CSc1ccc(Cc2c(OC3OC(CO)C(O)C(O)C3O)nn(C)c2C(F)(F)F)cc1
C#CC(=O)N1CCC=C(c2ccc(CC(=O)Nc3cc(C4CC4)[nH]n3)cn2)C1
COC(=O)Nc1n[nH]c2cc(NC(=O)NC(C)c3ccc(Cl)c(O)c3)ncc12
COC(=O)CCCC1CCN(C(=O)C(Cc2cccc(C(=N)N)c2)NS(=O)(=O)c2cccc(NC(=O)CCN)c2)CC1
NC(=O)c1ccc2c(c1)CCCN2c1ccc(CNCCC2=CCCCC2)cc1
CC(C)N1CCC(Oc2ccc(CNc3ccccn3)cc2)CC1
Cc1nc(C(=O)NCC2CC3CC(C2)C3(C)C)c(C)n1-c1ccccc1
O=C(O)c1ccc(-c2ccnc3[nH]c(-c4ccccc4)nc23)cc1C1CCCC1
O=C(NC1CCCC1Nc1cnc(C(F)(F)F)cn1)c1cc(F)cc(F)c1-n1nccn1
CC(C)C1CN(CC2CNCCO2)C(=O)N1c1ccn2ncc(-c3ccc(-c4nc[nH]n4)cc3)c2n1
Cc1ccc(NC(=O)c2cccc(C(C)(C)C#N)c2)cc1Nc1ncnc2cnc(N3CCN(C)CC3)nc12
C=CC(=O)Nc1cccc(Oc2nc(Nc3ccc(N4CCCN(C(C)=O)CC4)cc3OC)ncc2SC)c1
CN1CCC(C2=C(C#N)C(c3cccc4nonc34)c3c[nH]nc3N2)CC1
CN1CCC(Cc2ccccc2)(NC(=O)c2cnc(C#N)nc2NCC2CCC3(CC2)CC3)CC1
COc1ccc(S(=O)(=O)C2CC(C(=O)NC3(C#N)CC3)N(C(=O)C3(c4ccc(Cl)cn4)CC3)C2)c(Cl)c1
O=Cc1cn(CCCOc2ccc(Cl)cc2)c2ccccc12
CC(NC(=O)C1(NC(=O)C(F)(F)F)CC1)c1ccc(-c2cc(Cl)cc(F)c2-c2nnn(C)n2)cc1F
N=C(N)c1ccc(CC2NCCn3c2nc2cc(C(=O)N(CCC(=O)O)c4ccccn4)ccc23)cc1
COc1cccc2c1ccc1nc3ccc(O)c(C(=O)NCCN(C)C)c3nc12
CC1(C)CC(=O)c2sc(N3CCOc4ccc(-c5ccccn5)cc43)nc2C1
COc1cc(C(=O)NC2CCN(C)CC2)ccc1Nc1ncc(C(F)(F)F)c(Oc2cccc(Cl)c2)n1
CC1c2cccc(-c3cn[nH]c3)c2CC(CO)N1C(=O)Cc1c(F)cccc1F
Nc1ncc(-c2ccccc2)c2occ(-c3ccc(NC(=O)Nc4cc(C(F)(F)F)ccc4F)cc3)c12
Oc1ccc2ccccc2c1C=NC12CN3CCN(CN(C3)C1)C2
Cn1cc(-c2ccc3nc(NC(=O)c4ccc(Cl)cc4F)cn3n2)c(-c2ccc(F)cc2)n1
Nc1cc(C(F)F)c(-c2cc(N3CCOCC3)nc(N3CCOCC3)n2)cn1
CC(=O)NC(C)c1ccc(OC2CCN(c3ccnc(OCC4CC4)c3)C2)cc1
O=c1c2ccccc2[nH]c2c([N+](=O)[O-])ccc(NCCCNCCNCCCNc3c4ccccc4nc4cccc([N+](=O)[O-])c34)c12
CC(C)n1cc(C(=O)c2cncc(NC(=O)Cc3cnn(C4CC4)c3C(F)(F)F)c2)c2cncnc21
O=C(Cc1ccc2[nH]ncc2c1)CN1CCCCC(NS(=O)(=O)c2ccc3c(c2)CCO3)C1=O
CN(C)CC1C2CNCC21c1ccc(Cl)c(Cl)c1
OCCC(Nc1nc(-c2ccncc2)nc2cnccc12)C(F)(F)F
CCc1cc(COc2ccc(CC3(C(N)=O)CC3C(=O)NO)cc2)c2ccccc2n1
CC(=O)NS(=O)(=O)c1cccc(NC(=O)NC2N=C(C3CCCCC3)c3ccccc3N(C)C2=O)c1
CC1=CC2Cc3nc4cc(Cl)ccc4c(NCCCCCCCCCCCCNc4c5c(nc6ccccc46)CCCC5)c3C(C1)C2
O=C(Nc1ccc(F)c(Nc2ccc3c(c2)CCCCC3=O)c1)c1ccccc1
COc1ccc(-c2nnc(N3CCC(N4CCCCC4)CC3)s2)cc1
Cc1ccc(C2(C(N)=O)CC3CCC(C2)N3C(c2ccccc2Cl)c2ccccc2Cl)nc1
COc1cc2ncnc(Nc3ccc(O)cc3)c2cc1OC
CC(C)CC(NC(=O)C(NC(=O)C(N)CNC(=O)c1nn[nH]n1)C(C)C)C(=O)NC(Cc1ccccc1)C(O)C(=O)Nc1cccc(C(=O)O)c1
COc1ccc(OCC(C)(C)c2nc3c(N)ncn(Cc4ccc(OC)c(OC5CCCC5)c4)c-3n2)cc1OC
CCn1cc(Sc2cc(Cl)ccc2OC)c2cc(C(=O)Nc3ccc(C(=O)O)cc3)ccc21
CN(C)CC1CC1c1ccc2ccc(C#N)cc2c1
O=C(Nc1ccc(Oc2ccccc2)cc1)c1cccnc1NCc1ccc2c(c1)OCO2
CCS(=O)(=O)c1ccc(OC2CCS(=O)(=O)CC2)c(-c2cn(C)c(=O)c3[nH]ccc23)c1
CC(C)C(NCC(N)CS)C(=O)N1Cc2ccccc2CC1C(=O)NC(CCS(N)(=O)=O)C(=O)O
CCNC(=S)NN=C1CCCCc2ccccc21
Cc1nccn1Cc1c(C(N)=O)nc2n1CCOc1ccc(C#CC(C)(C)O)cc1-2
Cc1ccccc1CNC(=O)c1ccc2[nH]nc(-c3cccc(S(N)(=O)=O)c3)c2c1
CCc1ccc(Cc2cc(C3OC(CO)C(O)C(O)C3O)c3c(c2Cl)OCC3)cc1
C=CC(=O)N1CCN2c3c(cnc4cc(-c5c(O)cccc5F)c(Cl)cc34)N(C)C(=O)C2C1
Cc1nc(-c2c(C(F)(F)F)noc2-c2ccc(O)cc2O)cs1
CCC(CC)(Cc1ccc(C(=O)Oc2ccc(C(=N)N)cc2F)s1)C(=O)NC(CC(=O)O)C(=O)O
CC(Oc1cc(-n2cnc3ccc(-c4ccncc4)cc32)sc1C(N)=O)c1ccccc1Cl
Clc1ccc(-c2ccc3[nH]c(-c4ccc5[nH]c(-c6ccc7[nH]cnc7c6)nc5c4)nc3c2)cc1
COc1ccc(OC)c(S(=O)(=O)n2cc(CCN(C)C)c3cc(OC)ccc32)c1
CC(O)CNC(=O)c1cnn2ccc(N3CCCC3c3cc(F)ccc3F)nc12
CCCCCCCNC=C1C(=O)N(c2ccc(F)cc2)C(=O)N=C1O
CC1=NN(CCOc2ccc3c(c2)Nc2ccccc2S3)C(=O)C1
CC(C)N1CCN(Cc2cnc(-c3cc(-c4cccc5[nH]ccc45)cc4[nH]ncc34)o2)CC1
CN(C)CC#Cc1ccc2sc3c(=O)[nH]c(CN(C)C)nc3c2c1
Cc1n[nH]c(C)c1-c1ccc(C)c2c(=O)cc(C(=O)Nc3ccc(N4CCOCC4)cc3)[nH]c12
N=C(N)c1ccc(CNC(=O)C2CCCN2C(=O)C(Cc2ccccc2)NS(=O)(=O)Cc2ccccc2)cc1
Cc1c(S(=O)(=O)NCc2cnc(Oc3ccc4c(c3)CCC(c3ccccc3)O4)s2)cnn1C(C)C
O=C(C1CCS(=O)(=O)CC1)N1CCN(c2ccccn2)CC1c1ccc(F)cc1F
CN(C)CCOc1cc(-c2ccc3c(c2)CCC3=NO)c(-c2ccncc2)[nH]1
CC(C)(O)CN1Cc2cc(C(F)(F)F)ncc2C2=CN=C(NCc3c(F)ccc4c3CCO4)N3C=NC(C1=O)C23
COCCOCOC1CC(C(=O)OC)C2(C)CCC3C(=O)OC(c4ccoc4)CC3(C)C2C1=O
CCC(NC(=O)c1c(O)c(-c2ccc(O)cc2)nc2ccccc12)c1ccccc1
O=C(NCC(F)(F)F)Nc1cccc(-c2cnc3cc(-c4c[nH]c(=O)cn4)ccn23)c1
COC1CCN(c2cnc3ccc(Sc4nnc5ccc(-c6cnn(C)c6)cn45)cc3c2)CC1
COc1cccc(-c2cnc(N)c(-c3nnc(C4CCN(C)CC4)o3)c2)c1
O=C(c1ccc(F)cc1)C1CCN(CC(=O)N(Cc2nc3c(c(=O)[nH]2)COCC3)Cc2ccccc2F)CC1
C#Cc1ccc2c(c1)-c1nncn1Cc1c(C(=O)OCC)ncn1-2
Cc1ccccc1C(=O)NC(CC(C)C)C(=O)N1CCC(c2ccc(Cl)cc2)CC1
CC(C)(C)NOc1ccc(C(F)(F)F)cc1C(=O)N=c1sc(C(C)(C)C)nn1CC1CC1
COc1ncc(-c2ccc3ncn(CC(C)C(N)=O)c(=O)c3c2)cc1NS(=O)(=O)c1ccc(F)cc1Cl
N#CC1CCCCC1n1cc(C(N)=O)c(Nc2cnc3cc(F)ccc3c2)n1
CC(=O)OC1CCC2(C)C(=CCC3C2CCC2(C)C(=C(C#N)C(N)=O)C(=Cc4cccs4)CC32)C1
COCCn1cc(-c2ccc(-c3c4c(nn3C)CCc3cnc(Nc5ccn(CCOC)n5)nc3-4)cc2)cn1
Oc1ccc(-c2[nH]nc3ncnc(Nc4cccc(Cl)c4)c23)cc1
CC(C)CC(Nc1nc(SCc2ccccc2)nc2nc(N)sc12)C(N)=O
COc1ccc(-c2cc(C(N)=O)c3[nH]c4cc(C(=O)N5CCN(C)CC5)ccc4c3c2)cc1F
Fc1cccc(Cn2ncc3cc(Nc4ncnn5ccc(COCC6CCCNC6)c45)ccc32)c1
Cc1noc(-c2ccc(N(C(=O)CCl)C(C(=O)NCCc3ccccc3)c3c[nH]c4ccccc34)cc2)n1
COc1ccc(-c2c3n(c(=O)n(CCCCN4CCCC(c5c[nH]c6ccc(F)cc56)C4)c2=O)CCCC3)cc1
Cc1n[nH]c(CNC(=O)c2cc(NC(=O)c3cc(-c4ccccn4)c(F)cc3Cl)n(-c3ccccc3)n2)n1
CN(C1CCc2c(CC(=O)O)c3ccc(Cl)nc3n2C1)S(=O)(=O)c1ccc(F)cc1
CCOC(=O)CN1CCN(c2cc(-c3ccc(Sc4ccccc4C(C)C)c(C(F)(F)F)c3)ncn2)CC1
CC1OC2(CCN(CCc3ccccc3)CC2)CN(c2ccccn2)C1=O
COc1ccc(C=NN(Cc2ccccc2)Cc2ccccc2)cc1
CSc1cc2c(cc1OC(F)(F)F)N(C(=O)Nc1cccnc1)CC2
COc1cc2c(cc1OC)C(=O)C(CC1CCN(Cc3cccc(F)n3)CC1)C2
CCNC(=O)OC(C)c1cccc(CC(=O)Nc2ccc(CCCCc3nnc(NC(=O)Cc4ccccc4)s3)nn2)c1
Cc1cc(C)c(-n2ccn3nc(-c4cccnc4)cc23)cc1NC(=O)c1cccc(OC(C)C)c1
CC1=CC(C)(C)Nc2ccc3c(c21)C(=Cc1ccccc1Cl)Oc1ccccc1-3
COc1cc(F)c(C2CNC(=O)C2NC(=O)Nc2ccc(F)c(F)c2)c(F)c1
O=C(c1cc(Nc2cc(Oc3cn(C4CC4)nc3C3CCOCC3)ccn2)ccc1F)N1CCOCC1
CN1Cc2c(-c3ccncc3)[nH]c3nccc(c23)-c2cc(F)ccc21
COCC(=O)NN=C(C)CC(=O)NCc1ccco1
CN(CCCN1CCC2(CC1)OCc1ccccc12)C(=O)N(c1ccccc1)c1ccc(F)c(F)c1
CC(C)(C(=O)Nc1nncs1)C(c1ccccc1)c1ccc2c(cnn2CCO)c1
CC(C)(N)c1cc2nc(-c3cnc(N)nc3)nc(N3CCOCC3)c2s1
O=C1OC2CCCCC2N1c1ccn2ncc(-c3ccc(-c4nc[nH]n4)c(F)c3)c2n1
O=C(Nc1ccc(C(=O)N2CCN(c3cccnn3)CC2)cc1)N1Cc2ccccc2C1
Cc1cc(F)cc(C)c1C(=O)NC(Cc1ccc(N2CCC(CNc3ccccn3)CC2)cc1)C(=O)O
O=c1cc(-c2ccc(O)cc2)oc2c(CN3CCN(CC4CCCO4)CC3)c(O)cc(O)c12
CC1(C)CC(=O)C2=C(C1)OC1=C(C(=O)CC(C)(C)C1)C2c1ccc(OCc2ccccc2)cc1
CC(C)Cn1ncnc1-c1cc2c(s1)-c1ccc(C(N)=O)cc1OCC2
O=C(NCCCCN1CCN(c2cccc(Cl)c2Cl)CC1)c1ccnc2ccccc12
N#Cc1ncc2nc1OCCC=CCOc1ccc(CCCO)cc1NC(=O)N2
CCc1cccc(CC)c1-c1cc(OC2CCCC2)c2c(n1)CCCC2N(CC)c1cccc2ccccc12
CC1(C)CNCCc2ccc(Cl)cc21
CN(C)C1(CNCCC23CC4CC(CC(C4)C2)C3)COc2ccccc2OC1
O=C1NCC2c3c(cccc31)CCN2C(=O)CCn1cnc2ccccc21
O=S(=O)(c1ccc(F)c(F)c1)c1cc(Cl)c2oc3c(c2c1)CNCC3
Cc1cc(-c2ccc(F)cc2)n(Cc2ccc(C(=O)NO)cc2)n1
O=C1NCCc2c1ccc1[nH]cc(CCNCc3cocn3)c21
O=C1COC(c2ccccc2)(c2ccccc2)c2cc(-c3ccc(F)c(Cl)c3)ccc2N1
Nc1nccc(Oc2ccc(Nc3nccc4[nH]cc(-c5ccc(F)cc5)c(=O)c34)cc2F)c1Cl
NC(=O)c1cnn2ccc(N3CCCC3c3cc(F)cc(OCC(O)CO)c3)nc12
CC(Nc1c(Cl)cnc2cnc(-c3cnc(C(C)(C)O)nc3)cc12)c1ccccc1F
Cc1cc(O)c(Cl)c(C)c1CC(N)C(=O)N1CCCC1C(=O)NC(Cc1ccccc1)C(=O)NC(Cc1ccccc1)C(N)=O
CN1CCN(C2=Nc3cc(Cl)ccc3N(NC(=O)c3cccnc3Cl)c3ccccc32)CC1
CCc1ncnc(-c2ccc(C(=O)N3CCN(S(=O)(=O)CC)CC3)c(F)c2)c1C#Cc1ccc(N)nc1
O=C(NCc1ccc(S(=O)(=O)c2cncc(C(F)(F)F)c2)cc1)c1cnc2[nH]ncc2c1
Cc1cnccc1-c1nc(C)c2c(C)nc3c(Cl)cc(C(F)(F)F)cc3n12
Cc1c(-c2ccc(Cl)cc2)oc(=O)c2c(N)n(-c3ccccc3)nc12
CC(C)(C)c1n[nH]c2c1C(c1ccccc1)N(c1ccc(-c3ccon3)cc1)C2=O
CC(C)N1C(=O)C(NC(=O)C(Cc2ccccc2C(F)(F)F)NC(=O)OC(C)(C)C)CN(CC2CC2)c2ccccc21
O=C(O)CCCc1nc(CCCc2ccc3c(n2)NCCC3)no1
CC(C)(Cc1c[nH]c2ccccc12)NS(=O)(=O)c1c(N)cc(Cl)cc1Cl
O=C1C=C(NCCc2c[nH]c3ccccc23)C(=O)c2ncccc21
CC1(O)OC(=O)C(c2ccc(F)c(Cl)c2)=C1c1ccc(S(C)(=O)=O)cc1
OCC1OC(c2cc(Cc3ccc(C(F)(F)F)cc3)c(Cl)c3c2OCC3)C(O)C(O)C1O
O=C(NO)c1cnc(NC2(c3cc(Cl)cc(Cl)c3)CC2)nc1
Nc1c(C(=O)Nc2cccc(F)c2)sc2nc3c(cc12)CCCCC3
c1cnc(OC2CC(Nc3ccc4ccccc4n3)C2)c(C2CCOCC2)c1
O=C1CCc2ccc(NC(=O)NC3CCc4cc(F)ccc43)cc2N1
CCCc1cnc(N2CCC(C3Cc4cc(C5=CCN(S(=O)(=O)CCCCO)CC5)cc(F)c4O3)CC2)nc1
CC(C)OC(=O)C1CN(Cc2ccc(-c3ccccc3S(N)(=O)=O)cc2)CC1c1cccc(C(=N)N)c1
CC(C)c1cc(C(=O)N2Cc3ccccc3C2)ccc1O
O=C(c1cccc(O)c1)c1cc2cc(O)ccc2s1
COc1ccc(S(=O)(=O)N2CCCC2C(=O)Nc2ccc(Cl)c(Cl)c2)cc1
Cc1c(C(=O)N2C3CCC2CN(c2ccccn2)C3)cnn1-c1nn2cccc2c(=O)[nH]1
COc1cc2onc(C)c2cc1NS(=O)(=O)c1cc(C)ccc1OC
CCC(C)NS(=O)(=O)c1ccc(S(=O)(=O)N(CCc2ccc(OC)c(OC)c2)Cc2cccs2)cc1
COc1ccc(NS(=O)(=O)c2cccc(Cl)c2Cl)cc1S(=O)(=O)N1CCCCC1
CCCOc1ccc(N2CC(Oc3ccc(C(C)NC(=O)N(C)C)cc3)C2)cc1
CCCn1cc(-c2cn3ncc(C(N)=O)c(NC4CN(C(=O)C5(C#N)CC5)CC4C)c3n2)cn1
O=C(O)c1nc2ccccc2n(C2CC3CCC(C2)N3C2CCCCCCC2)c1=O
Cc1cc(C)cc(NC(=S)N2CCN(c3ncccn3)CC2)c1
COC(=O)C1C2CCC(CC1c1cccc(C=CBr)c1)N2
CC1CN(c2cccc(NC(=O)c3ccc(NS(=O)(=O)C(C)(C)C)cc3N3CCC4(CC3)CC4)n2)CCO1
CCc1nc(CN(C)C2CCCc3cccnc32)cc(N2CCN(C)CC2)n1
O=C(CCCCCC(=O)Nc1nnc(-c2ccc([N+](=O)[O-])cc2)s1)NO
Nc1ccc(S(=O)(=O)n2ccc3ccccc32)cc1
CCC1=C(N2CCC3(CCN(CC(O)c4ccc5c(c4C)COC5=O)CC3)C2=O)COC1=O
Cc1cc(C)nc(N2CC3CN(C(=O)c4ccccc4-c4nnc[nH]4)CC3C2)n1
C1=C(c2cccnc2Oc2ccc(Nc3nc4ccccc4s3)cc2)CCCC1
CCN1C(=O)C(=Cc2nc3ccccc3c(=O)n2-c2ccc(C)cc2)c2ccccc21
CC(Cc1cccc(CC(=O)NCCCN(C)C(=O)CCN2CCC(OC(=O)Nc3ccccc3-c3ccccc3)CC2)c1)NCC(O)c1ccc(O)c2[nH]c(=O)ccc12
O=C(O)c1cccc2c3c(n(Cc4cccc(F)c4)c12)CCCCC3
Clc1cccc(Nc2nc3c(-c4nnco4)cccc3c3cnccc23)c1
CS(=O)(=O)N1CCc2c(c(-c3ccc(C(F)(F)F)cc3)nn2CC(O)CN2CCC(N3C(=O)COc4ccc(Cl)cc43)CC2)C1
CCc1cnc(NC2CCCNC2)nc1-c1n[nH]c2ncccc12
CNC(=O)c1ccc(C(Cc2ccccc2)NCC(O)c2ccc(O)c(NS(C)(=O)=O)c2)cc1
COc1cccc(CNC(=O)c2oc3c(c2C)-c2nn(Cc4cccc(Cl)c4)cc2CC3)c1
COc1cc(S(=O)(=O)CC(=O)N2CCOCC2)ccc1Nc1ncc(Cl)c(Nc2ccccc2S(=O)(=O)C(C)C)n1
CCC(C)(C)c1ccc(Oc2ccc3c4c(cccc24)C2=NC(=O)C(C#N)=C23)cc1
COCCNC(=O)c1ccc(N2CC3CC(C2)c2cccc(=O)n2C3)c([N+](=O)[O-])c1
C=CC(=O)Nc1cccc(Oc2nc(Nc3ccc(F)cc3OC)ncc2Cl)c1
CN1CCN(c2ccc(CNc3nc(N4CCOCC4)nc4c3ncn4-c3cccc(F)c3)cc2)CC1
Cn1cccc1C=C1SC(Nc2ccc(O)cc2)=NC1=O
COc1ccccc1-c1nc(NC2CC2)c2ccccc2n1
COc1cc(C=CC(=O)OCCCCO[N+](=O)[O-])ccc1OC(=O)c1cccc(S(=O)(=O)Nc2nnc(S(N)(=O)=O)s2)c1
CCOc1ccccc1CC(=O)Nc1nnc(CCSCCc2nnc(NC(=O)Cc3ccccc3OCC)s2)s1
Cc1cc(C)nc(N2CCC3(CCCN(Cc4nn(C)nc4-c4ccccc4)C3=O)CC2)n1
O=C(NCc1ccc(S(=O)(=O)C2CCOCC2)cc1)c1cc2cnccc2[nH]1
Cn1cc(Br)c(C(=O)NN=Cc2cc3ccccc3nc2Cl)n1
Cc1cc(C)nc(NS(=O)(=O)c2ccc(Br)s2)c1
CS(=O)(=O)c1ccc(N2N=C(C(F)(F)F)CC2c2cccc3c2OCCO3)cc1
COc1ccc2c(c1OC)C(=O)N1c3ccccc3C(=O)N(c3ccccc3F)C21
c1ccc(C2CC(c3ccccc3)c3cccc(P(c4ccccc4)c4ccccc4)c3N2)cc1
COc1ccc(-c2ccc3c(N4CCOCC4C)nc(NC(C)C)nc3n2)cc1CO
COCCc1c(C)n(C(=O)N2CCC(c3cccc(C)c3)CC2)oc1=O
CC(C)(C)OC(=O)NCCCC(=O)N1CC2(CC1C(=O)NCCCCCC(=O)NO)SCCS2
Cc1ccc(-c2nc3c(NC4CCCC4)ncnc3n2C)cc1
CCC1CC(N(Cc2cc(C(F)(F)F)cc(C(F)(F)F)c2)C(C)=O)c2nc(N(C)C)ccc2N1C(=O)OC(C)C
CNC(=O)c1ccc2cncc(-c3ccc4c(c3)CS(=O)(=O)N4C)c2n1
C=CC(=O)Nc1cccc(Nc2nc(Nc3ccc(OCC(=O)N4CCOCC4)c(Cl)c3)ncc2Cl)c1
NC1=NC(CF)(c2cc(NC(=O)c3ccc(Cl)cn3)cc(F)c2F)C2CC2O1
Cc1ccc(C=Cc2ccc(O)nn2)cc1
Cc1nc(C(=O)NC23CC4CC(CC(C4)C2)C3)c(Br)n1-c1ccccc1
CCC(=O)CCCCCC(NC(=O)C1CCC12CCN(CC)CC2)c1ncc(-c2cc3ccccc3nc2OC)[nH]1
O=C(CCCCCNc1c(NCc2ccccc2)c(=O)c1=O)NO
Nc1cccc2c1CCCC2c1c[nH]cn1
CC1C=CC=CC=CC=CC=CC(=O)C2=C(O)C(=O)CC2(C)C=CC=CC=CC(=O)NC1
O=C(CC1Cc2cc(Cl)c3[nH]ncc3c2CN(CC(F)(F)F)C1=O)N1CCC(N2CCc3ccccc3NC2=O)CC1
CN1CCN(Cc2ccc3c(c2)Cc2c(-c4csc(C#CCNc5ccccc5)c4)n[nH]c2-3)CC1
O=C(NCC(F)(F)F)Nc1cccc(-c2cnc3cc(-c4ncns4)ccn23)c1
CCOc1cc2ncc(C#N)c(Nc3ccc(OC4CCc5ccccc54)c(Cl)c3)c2cc1NC(=O)C=CCN(C)C
CC(Cc1nncn1C)c1cc(C2CCOC2)nc(N2Cc3c(cccc3C(F)(F)F)C2=O)c1
CC(C)(O)C1CCC(NC(=O)c2ccc3nc(-c4ccc(F)cc4)cn3c2)CC1
O=C(Cn1ccc2cnc(-c3cccc(OCC(O)CN4CCc5ccccc5C4)c3)nc21)N1CCCC1
COc1ccc(-c2ccc(CCN3CCc4cc(OC)c(OC)cc4C3)cc2)cc1
CCOC(=O)C1CN(S(=O)(=O)c2cccc(C(F)(F)F)c2)c2cc(CC(=O)OC)ccc2O1
O=C(CS(=O)(=O)c1cccc2nsnc12)N1CCN(c2ccc(F)cc2)CC1
O=C(NN1CCCC1)c1nn(-c2ccc(Cl)cc2Cl)c2c1Cc1cc(C3CCCCC3)ccc1-2
C=CCNC(=O)c1ccccc1NC(=O)C1COc2ccccc2O1
CC(C)(C)c1n[nH]c2c1C(c1ccccc1OCCS(C)(=O)=O)N(c1ccc(-c3ccon3)cc1)C2=O
CCc1c2c(nc3ccc(O)cc13)-c1cc3c(c(=O)n1C2CN1CCCC1)COC(=O)C3(O)CC
CCn1c(N(Cc2ccc(C(=O)Nc3nnn[nH]3)cc2)C2CCC(C(C)(C)C)CC2)nc2ccccc21
COc1ccc(C(=O)Oc2ccc3cc2Oc2ccc(cc2)CC2c4cc(c(OC)cc4CCN2C)Oc2c(OC)c(OC)cc4c2C(C3)N(C)CC4)cc1
COc1ccc(-n2nnnc2-c2ccc3c(c2)C=CS(=O)(=O)O3)cc1
NCC1CCC(C(=O)NC(Cc2ccccc2)c2nc(-c3ccc(CC(=O)O)cc3)c[nH]2)CC1
CCN(CC)CCNc1ncc2c(n1)c(Nc1ccccc1)nc1cc(C(=O)O)ccc12
CNC(=O)NC(C)c1ccc(OC2CCN(c3ncnc(OCC4CC4)c3F)C2)cc1
CC(C)c1c(NCc2ccccc2N2CCN(C)CC2)cnn(C)c1=O
COc1ccc(S(=O)(=O)N2CCCCC2)cc1NS(=O)(=O)c1cc(Cl)ccc1Cl
CNC(C)C(=O)Nc1ccc2c(n1)CN(C)C(=O)N2c1ccc(Cl)cc1
Cc1ccc(NC(=O)c2ccnc(N3CCOCC3)c2)cc1-n1cnc2ccc(N3CCN(C)CC3)cc2c1=O
OCC(CO)(CO)n1cc(-c2cccc3c2-c2ccccc2C3(O)C(F)(F)F)cn1
N#Cc1cc(-c2ccc(Cl)cc2)c(-c2ccc(Cl)cc2Cl)nc1NC(=O)c1ccc(F)c(F)c1
O=C(CCCCCN1C(=O)C=CC1=O)Oc1cc2c(c3ccccc13)C(CCl)CN2C(=O)c1cc2cc(NC(=O)c3cc4cc(F)ccc4[nH]3)ccc2[nH]1
CCCCCCCCc1ccc2c(c1)CCC(C(N)(CO)COP(=O)(O)O)C2
COc1ccc(CCC(OC(=O)C2CCCCN2C(=O)C(=O)C2(O)CCCCC2CO)c2cccc(OCC(=O)O)c2)cc1OC
CC(C)(O)Cc1ccc2c(c1)c1cc(OCCCC(F)(F)F)ccc1c1nc(-c3c(C#N)cccc3C#N)[nH]c21
CNC(C)C(=O)NC(C(=O)N1Cc2cc(C(=O)NC3CC(C(=O)NC4CCCc5ccccc54)N(C(=O)C(NC(=O)C(C)NC)C(C)(C)C)C3)ccc2CC1C(=O)NC1CCCc2ccccc21)C(C)(C)C
Cc1nn(-c2ccc3c(c2)CNC3)c(C)c1-c1ccc(F)cc1
NC1(C(=O)O)CC1
c1ccc(C(CCc2nnn[nH]2)Cc2ccc(OCc3ccc4ccccc4n3)cc2)cc1
CC(C)(C)c1ccc2c(=O)n(-c3cccc(-c4c[nH]c(C(N)=O)c4)c3CO)ncc2c1
O=C(Nc1cncc(C(=O)c2cn(C(CO)CO)c3ncncc23)c1)c1cc(F)cc(C(F)(F)F)c1
CC1C(NC(=O)CN2CCN(C3CCCCC3)CC2)CC2CC1C2(C)C
O=C(NCc1ccc(C(F)(F)F)nc1-c1ccc(F)cc1)Nc1cccc2[nH]c(=O)ccc12
CC(CCCn1cnnn1)N(c1cc(Cl)ccc1CO)S(=O)(=O)c1ccc(Cl)cc1
CC(=O)c1ccc(Oc2ccc(-c3ccc(-c4ccccc4Cl)n3CC(=O)NC(=N)N)cc2)cc1
CCOc1cc(C(=O)NC2CCN(C3CC3)CC2)ccc1Nc1ncc2c(n1)-c1c(nn(C)c1Cc1ccccc1)CC2
CC(=O)SCCOP(=O)(OCCSC(C)=O)OC1CC(n2cnc3c(N)ncnc32)CO1
COc1ccccc1C1COCC2(C1)OCCN(Cc1n[nH]c(O)n1)C2c1ccc(F)cc1
CS(=O)(=O)c1ccc(CC(=O)Nc2nnc(CCSCCc3nnc(NC(=O)Cc4ccc(S(C)(=O)=O)cc4)s3)s2)cc1
CC(C)(C)OC(=O)N1CCN(CCCCOc2cccc(NC(=O)NC34CC5CC(CC(C5)C3)C4)c2)CC1
CC(=NNC(=S)NCc1ccccc1)c1ccc(Br)cc1
Cn1cc(-c2cccc(OC(F)(F)F)c2)c2ccc(S(=O)(=O)Nc3ncns3)cc21
O=[N+]([O-])c1ccc(-c2csc3ncnc(NCc4ccccc4)c23)cc1
CCOc1cccc(Nc2nn(C)c3c2Cc2cc(OCC)c(OCC(=O)NN)cc2-3)c1
COCCn1c(=O)c(-c2ccc(F)cc2)nc2cnc(OC)nc21
COc1cccc2c1nc(N)n2-c1nc(N2CCOCC2C)cc(C2(S(C)(=O)=O)CC2)n1
COc1ccc(C2CCN(C(=O)OCc3ccccc3)C2)cc1OC1CCCC1
CS(=O)(=O)c1ccc2c(c1)CCC1(CCN(C(=O)Cc3ccc(Cl)cc3Cl)CC1)O2
N=C(N)c1cc2c(OC(COC(=O)Nc3cccc(F)c3)c3ccccc3)cccc2s1
Cc1c2ccccc2nc2c1c1cc(NC(=O)C3CCCN3)ccc1n2CCN(C)C
C=CC(=O)NCc1coc(-c2c(N)ncnc2Nc2ccc(Oc3ccc(F)cc3)c(Cl)c2)n1
Brc1ccccc1COC1C2CCN(CC2)C1C(c1ccccc1)c1ccccc1
CN1C(=O)C(CCCNC(=N)N)NC(=O)C(Cc2ccc(O)cc2)NC(=O)C2CCCN2C(=O)C(Cc2ccc3ccccc3c2)NC(=O)C1CCCNC(=N)N
CC(c1ccccc1N1CCN(C(=O)C(Cc2ccc(Cl)cc2)NC(=O)CCN)CC1)N1CCN(c2ccccc2)CC1
CN(Cc1ccccc1)c1ncnc2ccc(Br)cc12
Cc1cc(-c2noc(C(C)Nc3nccc(N4C(=O)OCC4C(C)O)n3)n2)ccc1F
CCc1cc(OC)cc2c(C=NNC(=N)NCCc3cccnc3)c[nH]c12
O=c1[nH]cc(I)c2nc(-c3cccc(Cl)c3)cn12
CCCc1cc(N)c2cc(NCCCc3ccc(C(F)(F)F)cc3)ccc2n1
Cc1ccc(CNC(=O)C(C)C2CC2(C)C(NC(=O)OCc2ccccc2)c2ccccc2)o1
O=C(NCC1CCCO1)c1cc(-c2[nH]ncc2-c2cccc(Cl)c2)c[nH]1
CNC(=O)c1c(NCC2CCC3(CCC3)CC2)nc(C#N)nc1OCC1CCN(CCO)CC1
O=C(O)CC1CCCn2c1c(Sc1ccc(Cl)c(Cl)c1)c1c(C3CC3)nccc12
CN1CCN(C2=Nc3ccc(Cl)cc3Oc3ccccc32)CC1
CCCCC(C)(C)c1cc(OC)c2cc(Cc3ccccc3OC)c(=O)oc2c1
NCCCCN(CC1NCCc2ccccc21)C1CCCc2cccnc21
O=C1CSC(=Cc2nc(-c3ccccn3)cs2)N1
O=S1(=O)C=Cc2cccnc2O1
CC(=O)c1ccc2nc(Sc3ccc(C=C4SC(=O)N(C(C)C)C4=O)o3)[nH]c2c1
CN(C)S(=O)(=O)N1CCc2c(sc3ncn(CCc4ccccc4OC(F)(F)F)c(=O)c23)C1
Cc1nc(S(C)(=O)=O)ccc1Oc1ncnc(OC2CCN(C(=O)c3nc(C(C)(C)F)no3)CC2)c1F
COc1ccc(-c2cnn(C3CCN(CC(=O)NCc4nc5c(c(=O)[nH]4)COCC5)CC3)c2)cc1
Cc1cccc(C(=O)Nc2cc(-c3ccccc3)no2)c1
COCCNC(=O)CON=C(CN(C)C(=O)c1cc(Cl)cc(Cl)c1)C(CCN1CCC(N2CCCCC2=O)CC1)c1ccc(Cl)c(Cl)c1
O=C(O)C1C(CC2CCNCC2)C(=O)N1C(=O)N1CCN(C(=O)Cc2ccc3c(c2)CCCC3)CC1
CCn1cc(-c2ccnc3[nH]c(CNCCN(C)C)cc23)c(-c2ccc(NC(=O)Nc3ccccc3)cc2)n1
Cn1cc(-c2cc(C(=O)N3CCC(CO)C3)cc3c2-c2ccccc2C3(O)C(F)(F)F)cn1
COc1nc(NC(C)c2cc3cc(Cl)c(OCC4CC4)cc3[nH]c2=O)ncc1C#N
Cc1nc(CC(=O)NCC2C(C(=O)Nc3ccc(Br)cc3)C3C=CC2C32CC2)cs1
Cc1cn(C2CC(N=[N+]=[N-])C(COP(=O)(NC(C)C)OCCSC(=O)C(C)(C)C)O2)c(=O)[nH]c1=O
N#Cc1cccc(-c2nc(N3CCC(C(N)=O)CC3)cc3cccnc23)c1
NC(=O)c1c(N)ncnc1N1CCC(c2nc(-c3cccc(C(F)(F)F)c3)cn2CCN2CCCC2)CC1
COc1ccc(N2N=C(C)C(C(=O)Nc3cccc(C(C)(F)F)c3)C2=O)cc1OC
CCc1ccc(OCC(O)CNC2CCN(c3ncnc4scc(-c5ccccc5)c34)CC2)cc1
COc1ccc(-c2ccc3ncc4c(c3c2)n(C2CCN(C(C)=O)CC2)c(=O)n4C)cn1
CC(=O)Nc1ccc2c3c4c(cccc4cc2c1)C(=O)N(CCN(C)C)C3=O
CN(C(=O)CCCOc1ccc2[nH]c3nc(O)nc-3cc2c1)C1CCCCC1
CC(=O)N1CCN(c2ccc(C=Cc3cc(F)cc(-c4ccncc4)c3)cc2)CC1
O=C(NCc1ccc(OCC(F)(F)F)nc1)C1c2ccccc2C(=O)N1CCc1ccccn1
CCCn1c(=O)c2nc(-c3ccc(OCC(=O)Nc4ccc(F)cc4)cc3)[nH]c2n(CCC)c1=O
Cc1nccc(-c2ccc(CC(NC(=O)C3Cc4cc5c(cc4CN3C(=O)c3oc4ccccc4c3C)OC(c3ccc(OCc4ccc(Cl)c(Cl)c4)cc3)CO5)C(=O)O)cc2)c1C
CC(C)CC(NC(=O)C(Cc1ccc2ccccc2c1)NC(=O)C(CC(C)C)NC(=O)c1cnccn1)B1OC2C3CCC(C3(C)C)C2(C)O1
Oc1ccc(C2Sc3cc(O)ccc3OC2c2ccc(OCCN3CCSCC3)cc2)cc1
O=C(c1ccc(Oc2ncccc2C(=O)NC(CO)Cc2ccc(O)cc2)cc1)c1nc2ccccc2[nH]1
O=C(Cc1ccc(-n2cnnn2)cc1)N1CCN(CCc2ccc([N+](=O)[O-])cc2)CC1
O=C(NCCc1ccccc1)c1cc2c([N+](=O)[O-])cccc2n(Cc2ccc(OC(F)(F)F)cc2)c1=O
Cc1ncnc(N2CCC(CC(C)(C)O)CC2)c1C#Cc1ccc(N)nc1
O=C(O)CC(NC(=O)CN1CCC(CCc2ccc3c(n2)NCCC3)C1=O)c1ccc2ncsc2c1
CC(=O)ON=C1C(c2c(O)[nH]c3cc(I)ccc23)=Nc2ccccc21
Cc1cc(C=C2CCCC(=Cc3cc(C)no3)C2=O)on1
COc1ccc(-c2ccc3c(N4CCOCC4C)nc(N4CCOC(c5ccccc5)C4)nc3n2)cc1CO
CN(C)c1cccc(Cn2cc(NC(=O)c3ccc4cc5n(c4c3)CCCNC5=O)cn2)c1
NC(C(=O)NC(Cc1ccccc1)(c1cc(F)cc(OC(F)(F)C(F)F)c1)c1ccc(F)c(OC2CC2)c1)C(O)(C(F)(F)F)C(F)(F)F
O=C(CC(Nc1ccc([N+](=O)[O-])cc1)c1ccc(F)cc1)c1cccc(Cl)c1
O=S(=O)(NCCCO)c1ccc(-c2noc(C(F)(F)F)n2)cc1
Cc1cc(=O)[nH]c2ccc(OCc3cccc(C(=O)N4CCC(O)CC4)c3)cc12
COc1ccccc1N1CCN(Cc2ccc3oc4ccccc4c(=O)c3c2)CC1
NC1=NC2(c3cc(-c4cccnc4F)ccc3Oc3c(F)cc([N+]4=CCOCC4)cc32)c2nccn21
CNCC1(O)Cc2ccccc2C1Sc1ccccc1C
Nc1noc2ccc(-n3nc(C(F)(F)F)cc3C(=O)Nc3ccc(C(=O)N4CCCC4)cc3F)cc12
COc1ccc2oc(-c3ccccc3OCc3ccccc3)cc2c1CN1CCC(N(C)C)CC1
c1c(Nc2nc(N3CC4CCC3C4)nc3c2CCC3)n[nH]c1C1CC1
CC(c1c[nH]c2ccccc12)C(C(=O)NC(CCCCN)C(=O)OC(C)(C)C)N1CCN(C(C)CCc2ccccc2)C1=O
O=c1oc(SCc2ccccc2)nc2cc3ccccc3cc12
Cc1nc(C)c(-c2nnc(SCCCN3CCC4CC4(c4ccc(C(F)(F)F)cc4)CC3)n2C)s1
Cc1cc2c(o1)c(C(=O)NCC1CCCCC1)cc1nc(Nc3c(Cl)cncc3Cl)[nH]c12
NCc1ccccc1-c1ccc(C(=O)N2N=C(c3cncc(N)c3)CC2c2c(O)cccc2F)s1
COc1cc(-c2ccc(Cl)c(C#N)c2)c(F)cc1-n1c(=O)ccc2cc(S(=O)(=O)Nc3ccnc(C)n3)ccc21
CC(C)(C=C(C#N)C(=O)N1CCCC(n2nc(-c3ccc(Oc4ccccc4)cc3F)c3c(N)ncnc32)C1)N1CCC1
CC(=O)NCCCC1OCC(Oc2ccc(OC3CCCC3)cc2)CO1
COCCNc1cnc2ccc(-c3cnc(Cl)c(NS(=O)(=O)c4ccc(F)cc4)c3)cc2n1
Cc1nnsc1Cn1c(=O)c2cc(S(=O)(=O)NC3(C)CC3)ccc2n(C)c1=O
COc1cccc(-c2csc(-c3ccc(Oc4ccc(CN5CCc6cc(OC)c(OC)cc6C5)cc4)nc3)n2)c1
CCc1nnc(NC(=O)CSc2nc3c(cc2C#N)CCCC3)s1
Cc1ccccc1-c1nc(-n2ccnc2)c2ccccc2n1
Cc1nnc(SCC(=O)N2CCN(S(=O)(=O)c3ccccc3)CC2)s1
CN(CCC(=O)N1CCN(c2ccc3nonc3c2)CC1)CCC1c2ccccc2-c2ccccc21
CS(=O)(=O)Nc1ccccc1-c1ccc2[nH]c(C=Cc3ccc(Cl)cc3)nc2c1
CCCCCC(=O)NCc1c(F)c(N)c2c(=O)cc(-c3ccc(N)c(F)c3)oc2c1F
Cc1csc(SCCn2c(N3CCN(c4ccccc4)CC3)nc3c2c(=O)[nH]c(=O)n3C)n1
Cc1cc(N=S(C)(C)=O)cc2ncnc(Nc3ccc(F)cc3OCC3CCO3)c12
CCOc1ccc2nc(C)cc(Nc3ccc(S(=O)(=O)NC(=N)N)cc3)c2c1
CCc1nn2c(C)cc(C)nc2c1Cc1ccc(C=CCN2CCNC(CO)C2)cc1
OCc1cc2c(o1)c1ccccc1n2Cc1cccc(F)c1
CCCc1cc(-c2cnc(-c3sc(CN4CC(C(=O)O)C4)cc3CC)s2)ccc1OC(C)C
COc1cc(N(C)C(=O)NCCCn2cncc2C)ccc1OCCN1CCNCC1
CCc1ccc(Cc2c(Cl)ccc3c2COC32OC(CF)C(O)C(O)C2O)cc1
CCNc1ncc2nc(-c3ccc(Cl)cc3)c(=O)n(CCC#N)c2n1
O=C(CCCCCC[S+](O)c1ccc(Cl)cc1)NO
COc1cc2c(Oc3ccc(NC(=O)c4nc5ccccc5n(-c5ccccc5F)c4=O)cc3F)ccnc2cc1OCCCN1CCCCC1
O=C(NCCCCCCNC(=O)NCc1cccnc1)NCc1cccnc1
COc1ccc(-c2cn(CCN3CCC3)c(C3CCN(c4ncnc(N)c4C(N)=O)CC3)n2)cc1Cl
O=C(NCc1cccc(C(F)(F)F)c1Cl)C1CCOc2ncsc21
O=C(Nc1ncc(C(=O)NCCc2ccccc2)c2nc(-c3ccco3)nn12)NC1CCCCC1
CCCCCC=CCC=CCCCCCCCC=C1CC(CO)(COC(=O)C(C)(C)C)OC1=O
CC(C)c1cccc(C(C)C)c1NC(=O)CC(=O)C(Cc1ccccc1)Cc1ccc(O)cc1
C=CCN1C(=O)C(=O)c2cc(S(=O)(=O)N3CCCC3COc3ccccc3)ccc21
COc1ccc(C(=O)c2ccc(=O)n(-c3ccccc3C)c2)c(OCc2cn(Cc3cccc(C)c3)nn2)c1
CCN(CC)C(=O)c1cc(-c2cccs2)nc2c1c(C)nn2-c1ccccc1C
Cc1cc(C)nc(OC(C(=O)O)C2(c3ccccc3)NCC(=O)N(Cc3cc(F)c(F)c(F)c3)c3ccccc32)n1
Cc1nn(C)c(C)c1Cc1nnc(-c2cc(Cl)ccc2OC2CCNCC2)o1
O=C(NCC(=O)N1CCC1)Nc1ccc2cnccc2c1
CC1CC(C)CN(S(=O)(=O)c2ccc3c(c2)CC(C)N3C(=O)C2CCC2)C1
CC(C)N1CCN(c2ccc(NC(=O)Nc3ccc(-c4nc(N5CCOCC5C)nc(N5C6CCC5COC6)n4)cc3)cc2)CC1
Oc1ccc2nc(Cl)n(C3CCCCC3)c2n1
CCOc1cc(OC(C)C)c(F)c(C(Nc2ccc(C(=N)N)cc2)c2nc3ccccc3s2)c1
COc1cc(Cn2c(=O)c3cc(OC(CF)CF)ccc3n(C3CCN(C=O)CC3)c2=O)ccc1OCC(=O)N1CCCCC1
CCN(c1cc2oc(C#N)cc2c(C(=O)NCc2c(OC)cc(C)[nH]c2=O)c1C)C1CCOCC1
CCNS(=O)(=O)c1ccccc1-c1ccc(-c2cnc(N)cn2)c(F)c1
C=C1C(=O)C23CC1CC(O)C2C1(COC3=O)C2CCC3(C)COC(O2)C31
O=C(O)CSc1cc(NS(=O)(=O)c2cccc(-c3ccccc3)c2)c2ccccc2c1O
Cc1cccc(NC(=O)c2ccc(Nc3nc(Nc4ccc(O)cc4)ncc3F)cc2)c1
COc1ccc(NC(=O)CN2C(=O)CCn3nc(-c4cccn4C)cc32)cc1Cl
C=C=CC(=O)Nc1cc(Nc2nccc(-c3cn(C)c4ccccc34)n2)c(C)cc1N(C)CCN(C)C
O=S(=O)(c1ccc(Cl)cc1)N(Cc1ccc(-c2cccc(Cl)c2)cc1)Cc1ccccn1
Cc1ccc(F)cc1-c1ccc2c(Cl)c(NC(=O)C3CC3)ncc2c1
COc1cc2c(Oc3ccc(NC(=O)c4nn(-c5ccc(F)cc5)c5ccccc5c4=O)cc3F)ccnc2cc1OCCCN1CCC(C)CC1
CC1(C)C2CC=C(CN3CCC(Nc4nc(-c5cc(C(F)(F)F)cc(C(F)(F)F)c5)ns4)CC3)C1C2
CCCCCCc1c(C(=O)CCCC(=O)O)c2cc(Cl)ccc2n1C
Cc1cccc(Nc2nc3c(c(Nc4ccc(C(F)(F)F)cc4)n2)CCN(c2ncccc2C(F)(F)F)CC3)c1
NCCCCC1NC(=O)C(Cc2c[nH]c3ccccc23)NC(=O)C(CO)NC(=O)CNC(=O)C2CCCN2C(=O)C(Cc2ccc(O)cc2)NC1=O
COc1ccc(F)cc1CC1CCC(CCN)O1
CN1C(=O)NC(=O)C12Cc1ccc(NC(=O)Cn3c(=O)[nH]c4cccc(Cl)c43)cc1C2
CC(=O)N1CCC(=C2c3ccc(Cl)cc3CCc3ccc(Cl)nc32)CC1
O=C(c1cccs1)c1cn(CCOc2ccc(Cl)cc2)c2ccccc12
CC(C)(C)C(NC(=O)C(CCCc1ccccc1)CC(=O)O)C(=O)Nc1ccncc1
CC(Sc1ncnc2ccccc12)C(=O)Nc1ccc2c(c1)OCCO2
CNc1cc(Nc2cc(C)cc(C)c2)nn2c(C(N)=O)cnc12
CNc1cc(C2(C(=O)Nc3cc(C(=O)Nc4ccc(Cl)c(C(F)(F)F)c4)ccc3Cl)CC2)ncn1
CC(=O)OCC1OC(OC2C(COC(C)=O)OC(n3[se]c4ccccc4c3=O)C(OC(C)=O)C2OC(C)=O)C(OC(C)=O)C(OC(C)=O)C1OC(C)=O
Cn1c(-c2ccc(-c3ccccc3)cc2)nnc1C1(c2ccc(Cl)cc2)CCC1
CC(Nc1ncnc2c(C(N)=O)cccc12)c1ccccc1
CC1=CC(C)(C)Nc2ccc3c(c21)C(=Cc1cccc(F)c1)Oc1c(F)cccc1-3
CCC(N)c1ccc(-c2c(O)cc(C)c3[nH]c(=O)c4sccc4c23)cc1
CC(OC(=O)Nc1c(-c2ccc(-c3ccc(C4(C(=O)O)CC4)cc3)cc2)nnn1C)c1ccccc1
Cc1c(Cl)cccc1S(=O)(=O)NC1(CC(=O)NC2C3CC4CC(C3)CC2C4)CC1
NC(=O)Nc1sc(C#Cc2cccc(NC(=O)c3cccc(N)c3)c2)cc1C(N)=O
O=c1cnn(-c2cc(Cl)c(Oc3ccc(O)c(S(=O)(=O)n4ccc5ccccc54)c3)c(Cl)c2)c(=O)[nH]1
O=c1[nH]c2ccc(-n3ccnc3)cc2cc1-c1cc2cc(CN3CCCCC3)ccc2[nH]1
COC(=O)N1CCC(n2c(=O)n(C)c3cnc4ccc(-c5cnc6ccccc6c5)nc4c32)CC1
COc1ccc(COC(=O)C2=C(COC(C)=O)CS(=O)(=O)C3C(OC)C(=O)N23)cc1
CSC(=S)N1CC2(CCCCC2)COC1=Nc1cccc2c1CCCC2
NS(=O)(=O)c1ccc(NC(=O)CN(CCN(CC(=O)O)CC(=O)Nc2ccc(S(N)(=O)=O)cc2I)CC(=O)O)c(I)c1
CCOC(=O)c1cnc(NN2C(=O)C=C(C)C2=O)nc1-c1cccs1
CC(CO)NC(=O)CCCC=CCC=CCCOc1cccc(C(C)(C)CCCCN=[N+]=[N-])c1
CCCCCCCCCc1cc2cn(C3CC(O)C(CO)O3)c(=O)nc2s1
C[N+](C)([O-])CCNc1ccc2ncn3c4ccc(F)cc4c(=O)c1c23
CCn1c(Nc2ccc(C)cc2Cl)nc2cnc(Oc3c(F)cccc3F)nc21
O=C(O)C(=O)C1Cc2ccccc2CN1S(=O)(=O)c1ccc(-c2nc3ccccc3o2)cc1
Cc1cc2cc(C)c3nnc(SCC(=O)N4CCCc5ccccc54)n3c2cc1C
CC(=O)ON=C1C(c2c(O)[nH]c3cc(Br)c([N+](=O)[O-])cc23)=Nc2ccccc21
Cc1ccc(NC(=O)c2sc3nc(-c4ccncc4)ccc3c2N)cc1
COC1C=CC=C(C)C(=O)NC2=CC(=O)C(NCCN(C)C)=C(CC(C)CC(OC)C(N)C(C)C=C(C)C1OC(N)=O)C2=O
CN1CCC23c4c5ccc(O)c4OC2c2ncc(-c4ccc(Cl)cc4)cc2CC3(OCc2ccccc2)C1C5
Cc1cc(-n2cccn2)nc(N2CCC3(CCNC(Cc4c[nH]c5ccccc45)C3=O)CC2)n1
CC(C)(C)c1ccc(CNCC(O)C(Cc2ccccc2)NC(=O)C(c2ccccc2)c2ccccc2)cc1
NC(=NCCN1CCNC(=O)C1)c1c(O)nsc1Nc1ccc(Oc2cc(Cl)ccc2Cl)cc1
CCc1ccc(Cc2ccc3c(c2)C2(OC3)OC(C)C(O)C(O)C2O)cc1
CCCN(CCc1ccc(NC(=O)CCc2cn(CCCCCCCCN(C)CCCCCNC(=O)COc3cncc(C#Cc4csc(C)n4)c3)nn2)cc1)C1CCc2c(O)cccc2C1
CCC1CCCCN1C(=O)CSc1nc(N)c(NC(=O)c2ccc(OC)c(OC)c2)c(O)n1
CCCn1c(=O)c2[nH]c(-c3cc(OCC(=O)Nc4ccc(F)cc4)nn3C)cc2n(CCC)c1=O
Cc1cc(C)c2c3c(sc2n1)C1(CCSCC1)C(C#N)=C(N)O3
C=CC(=O)Nc1cc2c(Nc3ccc(F)c(Cl)c3)ncnc2cc1OCc1cn(Cc2ccc(C)cc2)nn1
C#Cc1cccc(-c2nc3ccc(C(F)(F)F)cn3c2NC(C)C)c1
Cn1cncc1C#Cc1ccn2c(-c3cccc(NC(=O)NC4CC4)c3)cnc2c1
COCCOc1n[nH]c2cc(NC(=O)NCc3ccc(Cl)c(Cl)c3)ncc12
CC(=O)SCC(=O)c1ccc(NS(=O)(=O)c2cccc(F)c2)cc1
Nc1nccc(N2CCCN(Cc3ccccc3)CCC2)n1
COc1ccccc1-c1cn2c(-c3ccc(C)c(F)c3)c(CN)c(C)nc2n1
Cc1n[nH]c2ccc(-c3cncc(OCC(N)Cc4ccc(F)c(C(F)(F)F)c4)c3)cc12
COCc1nc2c(C(=O)Nc3ccc(C)cc3C)cc(NC(=O)c3ccccc3C(F)(F)F)cc2[nH]1
N#Cc1cnc(Nc2cc(NCC3CCNCC3)c(-c3cccc(F)c3)cn2)cn1
CCn1cc(NC(=O)Cc2ccc(Oc3ncnc4cc(OC)c(OC)cc34)cc2)cn1
CC(C)(C)C(=O)Oc1ccc2c(c1)[nH]c1c3c4ccccc4nc-3c[nH]c12
COc1cc(-c2nnc3n(CCc4ccccc4)c(=O)c4ccccc4n23)cc(OC)c1OC
Cc1c(C=C2C(=O)Nc3ccc(F)cc32)[nH]c2c1C(=O)N(CC(O)CN1CCOCC1)CC2
NC(CSC(Cc1ccccc1)(c1ccccc1)c1ccc(O)cc1)C(=O)O
CC(C)n1cc(-c2n[nH]c3ccnc(NC4CCCCC4)c23)cn1
Cc1cccc(COc2nn3c(-c4cccs4)nnc3c3c2C2CCC3CC2)n1
O=C(NCc1ccccc1)NC(CNC(=O)c1cc2c(s1)CCN(CCC1CCNCC1)C2=O)C(=O)O
COc1ccc(C(=O)NC(=S)NC(C)(C)C)cc1Br
Cc1ccncc1N1CCOC2(C=C(C#N)C(=O)C(C)(C)C2)C1
COc1ccc(Cl)cc1N=C(S)Nc1ccccc1F
Cc1nc2cccc(-c3cc4c([nH]3)CCNC4=O)c2nc1NC1CCC1N
NS(=O)(=O)c1ccc(CCNC(=O)C2CCn3c(C(=O)c4ccccc4)ccc32)cc1
NC(=O)C1CCN(c2nc(C3CC3)nc3c2nnn3Cc2ccccc2Cl)CC1
CC(=O)c1cc(-c2cc(C(=O)NC3CC3)ccc2C)c2ncccn12
Cc1ccc(-n2nccn2)c(C(=O)N2CC(C#Cc3cccnc3O)CCC2C)c1
O=C(CCCC1CCN(C(=O)c2ccccc2)CC1)c1ncco1
COc1nc(Br)cnc1NS(=O)(=O)c1ccc(Cl)cc1
O=C(Nc1ccccc1)C(Cl)C(=O)c1ccccc1
COc1ccc2[nH]cc(CCNC(C)=O)c2c1[N+](=O)[O-]
CN(C)C(=O)Cn1ccc(Nc2ncc3c(n2)-c2c(nn(C)c2-c2ccc(-c4cnn(C)c4)cc2)CC3)n1
CN(C)C1(CNCC=C2CCOCC2)COc2ccccc2OC1
NC(=S)NN=C1CCS(=O)(=O)c2ccc(C(F)(F)F)cc21
COc1ccc2c3c1OC1C4(OC)CCC5(CC4CNC(=O)C=Cc4ccccc4C)C(C2)N(C)CCC315
COc1ccc(NC(=O)c2ccc(C)c(Nc3ncnc4cnc(N5CCN(CC6CCN(C)CC6)CC5)nc34)c2)cc1C(F)(F)F
COc1cc(-c2cn(CC(=O)Nc3ccc4c(c3)OC(F)(F)O4)nn2)ccc1-n1cnc(C)c1
Nc1cc(-c2nc(C(c3ccc(F)cc3)c3ccc(F)cc3)sc2CC(=O)O)cc(F)n1
O=C(O)c1ccc(Nc2nccc(Nc3ccccc3I)n2)cc1
Cc1cc(Cn2c(N3CCNCC3)nc3c(N4CCCC4CN)cc(Cl)cc32)cc(C)c1F
CN(C)CCNc1nnc(NCCN(C)C)c2c1C(=O)c1ccccc1C2=O
O=C(CCCCCC(=O)NCCNc1nonc1C(=NO)Nc1ccc(F)c(Br)c1)NO
COc1ccc(S(=O)(=O)N(CCCN2CCN(c3ccccc3OC)CC2)CC2CC2)cc1
Cc1c(F)c(Oc2cccc(-c3cccc(C(=N)N)c3)c2)nc(Oc2cc(N(C)C)ccc2C(=O)O)c1F
CS(=O)(=O)c1ccc(-c2nc(C3(c4ccc(-c5cnc(N)nc5)nc4)CCC3)no2)cn1
CCCCC(NC(=O)OCC1(CCc2ccccc2)CCC1)C(=O)C(=O)NC(C)c1ccccc1
Nc1nnc(-c2ccc3[nH]cc(-c4cccc(NC5CCCC5)n4)c3c2)s1
COc1cccc(S(=O)(=O)N(C)c2ccc(-c3cccnc3)cc2)c1
NC(=O)n1cc(CC(=O)N2CC(F)CC2C(=O)NCc2cccc(Cl)c2F)c2ccccc21
CCc1nn(Cc2ccc(-c3nc4nc(OC)ccc4[nH]3)cc2F)c(CC)c1CC(=O)O
O=C(O)c1nc(NS(=O)(=O)c2cc(Br)cc(Cl)c2O)cn1C1CCCC1
CCCN(C)C(=O)c1cc(N)c2nc(-c3ccc(Br)o3)nn2c1
COc1cc(-c2cc(F)cc(C(F)(F)F)c2)ccc1-n1c(=O)ccc2cc(S(=O)(=O)Nc3ncccn3)ccc21
O=C1NC(=O)C(c2cc(Cl)ccc2S(=O)(=O)Nc2ccc(F)cc2)N1
COc1ccc(C2CC2COc2cc(NCc3ccc(F)c(C)n3)c(=O)n(C)n2)nc1
COC1CN(C2CCN(C(=O)c3ccc4ncccc4c3)CC2)CCC1Cc1ccc(Cl)c(Cl)c1
O=C(CCN1CCOCC1)c1ccc(Br)cc1
O=C(O)CNc1nc2cnc(N3CCC(Oc4cc(F)ccc4Br)CC3)nc2s1
CC(C)CN(Cc1ccc(N2CCC(C#N)CC2)cc1)S(=O)(=O)Cc1ccccc1
CCCN(CCC)C(=O)c1cc(C#N)cc(C(=O)NC(Cc2ccccc2)C(O)CNC(C)(C)c2cccc(OC)c2)c1
COc1cccc(C(=O)N2CCN(c3ccc(NC(=O)N4Cc5ccccc5C4)cc3)CC2)c1
CCOC(=O)C1=CN(C(=O)c2ccc(OC)cc2)CC(C)c2c1[nH]c1ccccc21
CCC(CC)(Cc1ccc(C(=O)Oc2ccc(C(=N)N)cc2F)s1)C(=O)NCc1nnn[nH]1
COCc1c(-c2cc3cc(OC)cc(OC)c3s2)c2c(N)ncnn2c1CN1CCNC(=O)C1
CCc1c(C(=O)C(N)=O)c2c(OCC(=O)O)cccn2c1Cc1ccccc1-c1ccccc1
C#CC(=O)N1CC(c2cnn3c(C(N)=O)c(-c4ccc(Oc5ccc(OC)cc5)cc4)[nH]c23)C1
CCN1CCC(c2ccccc2)=C(C(=O)OCCC2CCCCC2)C1
NC1CC1c1ccc(NC(=O)CCC(=O)NCCCNCCCNC(=O)c2ccc(NC(=O)CCCCCCC(=O)NO)cc2)cc1
O=C(C1CC1)N1CCN(c2cnc3cc(C(F)(F)F)cc(NCc4nnc5ccc(-c6ccc(F)cc6)nn45)c3n2)CC1
CC1CCN(C2CCN(S(=O)(=O)c3ccc(Br)c(Cl)c3)CC2)CC1
Cc1c(C(=O)N2CCc3c(nnn3-c3cnccn3)C2C)cccc1C(F)(F)F
O=C(C=Cc1ccc(Br)cc1)Nc1ccc2c(c1)OCCO2
N#Cc1ccccc1OCC(O)CNCCNC(=O)N1CCOCC1
O=C(NC1CNC1=O)OCCCCC1CCCCC1
O=C(NCC(c1ccc(C(F)(F)F)cc1)n1ccnc1)c1ccc(C=Cc2ccccc2)cc1
Cc1cc(-c2n[nH]c3cc(NC(=O)NCC4CC(C)(C)OC(C)(C)C4)ncc23)ccn1
Cc1nc2ccc(Oc3ccc(F)c4cccnc34)nc2c(=O)n1CC1CCCN(C(C)C)C1
O=C(NCCCCOc1ccc(C(=C2C3CC4CC(C3)CC2C4)c2ccc(O)cc2)cc1)C1CCC(F)(F)CC1
Cc1cc(O)cc(C)c1CC(N)C(=O)NC(CCCNC(=N)N)C(=O)NC1Cc2ccccc2CN(CCC(=O)N(C)Cc2ccccc2)C1=O
COc1cccc(Nc2nc(O)c3ccccc3n2)c1
Cc1c(NC(=O)C(C#N)=Cc2ccc(-c3ccc(Cl)c(Cl)c3)o2)c(=O)n(-c2ccccc2)n1C
O=C(NCc1ccc(OC(F)(F)F)cc1)C1c2cccc(O)c2C(=O)N1CCc1ccccn1
CSc1ccc(N2C(=O)C(=O)C(C(=O)C(C)C)C2c2ccccc2OCC#N)cc1
COC(=O)C1CC(NC(=O)c2ccc(O)cc2)C(OC(=O)c2cc(O)c(C(=O)c3c(O)cccc3C(=O)O)c(O)c2)C1
COc1ccc(C=C2CCCC(C(=O)c3ccccc3)=C2O)c(OC)c1OC
CC(Nc1ncnc(N)c1C#N)c1nc2ccc(F)cn2c1-c1cc(F)cc(F)c1
CC(=O)c1cnc2cc(-c3ccc(S(C)(=O)=O)cc3)ccc2c1NC(C)C
CC(=O)C1=NN2c3cc(F)ccc3OCC2C1(CCCN1CCNCC1)c1ccccc1
CN1CCC(n2cc(-c3cnc(N4CCOC(Cn5nc(-c6cc(F)c(F)c(F)c6)ccc5=O)C4)nc3)cn2)CC1
CCC1CN(C(=O)Nc2ccccc2)c2ccc(-c3ccc(OCC(C)(C)C(=O)O)nc3)cc2O1
O=S(=O)(Nc1ncns1)c1ccc(Oc2ccc(Cl)cc2C2CCNCC2)c(Cl)c1
CN1CCN(c2ccc(-c3n[nH]c4ccc(NC(=O)C(c5ccsc5)N5CCCC5)cc34)cc2S(C)(=O)=O)CC1
N#CC1CCOCC1n1cc(C(N)=O)c(Nc2ccc(Cl)c(F)c2)n1
C=CC(=O)Nc1cc(S(=O)(=O)N(C)C)cc(C)c1Nc1ncc2cc(-c3c(Cl)c(OC)cc(OC)c3Cl)ccc2n1
COc1cc(N2CCN(C)CC2)ccc1C(=O)Nc1n[nH]c2nc(-c3c(Cl)c(OC)cc(OC)c3Cl)ccc12
CC(C)N(C)C1CCC(N2CCC(NC(=O)c3cccc(C(F)(F)F)c3)C2=O)C(CS(=O)(=O)c2ccccc2)C1
c1cc(-c2ccn[nH]2)c2c(c1)C(c1ncc[nH]1)CC2
Cc1ccc(N2CCc3ncnc(NC(C)c4ccc(C(F)(F)F)nc4)c3C2)nc1
C[N+]1(C)C2CCC1CC(OC(=O)N(Cc1ccoc1)c1ccccc1)C2
CC1(C)OC(S)=Nc2ccc(-c3cc(Cl)cc(C#N)c3)cc21
CCCC1NC(=O)C(C(C)C)NC(=O)C(Cc2ccc(O)cc2)NCCOc2ccccc2CCCNC1=O
Cc1ncc(C(CNC(=O)c2ccccc2Cl)N2CCCOCC2)cn1
NS(=O)(=O)c1ccc(Cc2cn(-c3nc(C(=O)O)cs3)nc2-c2cccc(Oc3ccccc3)c2)cc1
Cc1sc(C(=O)Nc2cnn(C)c2)cc1C1CC1NCC1CC1
Nc1nc2c(ncn2CCOCP(=O)(O)O)c(=O)[nH]1
Cc1cc(N2CCN(C(=O)c3ccoc3)CC2)n2nc(-c3ccccc3)cc2n1
CCOC(=O)CNC(=O)C(=O)C(COCc1ccccc1)NC(=O)C(CC1CCCCC1)NC(=O)c1ccc([N+](=O)[O-])s1
CC(=O)Oc1cc(-c2c(C)noc2C)cc(C(O)c2ccccc2)c1
O=c1ccn(C2OC(COP(=O)(O)OP(=O)(O)OP(=O)(O)OP(=O)(O)OCC3OC(n4ccc(=NOCCCc5ccccc5)[nH]c4=O)C(O)C3O)C(O)C2O)c(=O)[nH]1
CCCCCCCCCCCC1=C(O)C(=O)C2=C(OC(N)=C(C#N)C2c2cccc([N+](=O)[O-])c2)C1=O
COc1cc(C2c3cc4c(cc3C(n3cc(CNc5cccc(Cl)c5)nn3)C3COC(=O)C23)OCO4)cc(OC)c1OC
Cc1ccc(C=C2C(=O)NC(=S)N(c3ccccc3F)C2=O)s1
O=C(NCCCNc1ccnc(Nc2cccc(NC(=O)N3CCCC3)c2)n1)C1CCC1
NCc1c(N)nc(-c2cccc(C(F)(F)F)c2)nc1-c1ccc(Cl)cc1Cl
Oc1c(CN2CCOCC2)cc(Cn2ncc(-c3ccc(Br)cc3)n2)c2cccnc12
Cc1ccccc1OC1CNC(C(=O)N2CCCN(C3CCC3)CC2)C1
O=C1CCC(CN2CCN(C(=O)Cn3cc(NC(=O)c4cnn5cccnc45)c(-c4cc(Cl)ccc4OC(F)F)n3)CC2)O1
COc1cccc(CCc2nnc(-c3ccc4[nH]cnc4c3)s2)c1OC
CC(NC(=O)Nc1cc2[nH]nc(-c3ccn4ncnc4c3)c2cn1)c1ccccc1
COc1ccc(C(=O)c2cc(OC)c(OC)c(OC)c2)cc1OCC(=O)Nc1ccccc1N
Cc1c(CN2CCOCC2)cccc1N1CCN(Cc2ccc(F)cc2Cl)C(=O)C1=O
Cc1cc(-c2ccc(N3C(=O)C(=O)C(C(=O)C(C)C)C3c3cccnc3OCCCO)cc2)cs1
Cn1ncc(NC(=O)c2ccc(F)c(-c3c(F)cc(C4(F)CCOCC4)cc3F)n2)c1C1CCC(N)C(F)CO1
c1ccc2cc3c(NCCN4CCOCC4)ccnc3cc2c1
CN1CCC(COCc2cc(-c3ccc(C#N)cc3)cc(C(F)(F)F)c2)(c2ccccc2)CC1
CCOC(=O)N=S(=O)(CC)c1ccc(Nc2ncc(Br)c(NC(C)C(C)O)n2)cc1
CC1CCC(C(=O)N2CCC3(C)c4cccc(O)c4CC2C3(C)C)CC1
CNc1cc(NS(C)(=O)=O)ccc1Nc1c2cccc(C)c2nc2c(C)cccc12
Nc1nc(-c2ccccc2)c2c(n1)-c1c(CN3CCCCCC3)cccc1C2=O
CNC(C)C(=O)NC(CCCNC(=O)c1ccc(S(=O)(=O)F)cc1)C(=O)N1CCCC1C(=O)NC(Cc1ccccc1)C(N)=O
N=C(N)c1cccc(N2CCCN(C3CCN(Cc4ccccc4)CC3)C2=O)c1
CC(C)Nc1c(C(=O)NCC(F)C(C)(C)O)cnc2sc(-c3ccc(=O)[nH]c3)cc12
O=C(C=Cc1cc(Cl)ccc1-n1cnnn1)NC1CC=CCCC(=O)Nc2cc(F)ccc2-c2c[nH]c1n2
COc1cccc(OC)c1-c1ccc(CC(NC(=O)C2CCCN2S(=O)(=O)c2ccccc2)C(=O)O)cc1
COc1nc(NCCc2ccc(Cl)cc2Cl)cc(N2CCC(C(=O)O)CC2)n1
O=C1CCCN1CCCOc1ccc2c(c1)C(O)(C(F)(F)F)c1ccccc1-2
COc1cc(-c2ccc3ncnc(Nc4cccc5nn[nH]c45)c3c2)ccc1O
Cc1cc2cc(NC(=NC#N)NC3CCCCN(CC(=O)N4CCC(Cc5ccccc5)C4)C3=O)ccc2o1
Nc1ncnc(N2CCC(N)(C(=O)NC(CCO)c3ccc(F)cc3)CC2)c1Cl
Cc1nc2cc(-n3ncc(C(=O)c4cc5c(NC(CO)CO)cccc5[nH]4)c3N)ccc2[nH]1
COc1ncc(Cc2cn(CCCC(=O)NCc3ccc(-c4ccccc4)cc3)c(SCc3ccc(F)cc3)nc2=O)cn1
CC(C)(NS(=O)(=O)c1cccc(OC2CCCC2)c1)c1ccc(Cn2ccc(=O)[nH]c2=O)cc1
Cc1nn(C)c(Oc2cccc(Cl)c2Cl)c1C(=O)N(C)Cc1cccnc1
CC1COCCN1c1nc(N2CCOCC2C)c2ccc(-c3ccoc3)nc2n1
N#CCC1(n2cc(C(N)=O)c(Nc3ccc(F)cc3)n2)CCC(NCC(F)F)CC1
CCC(c1ccc(OC)cc1)N1CCC2(CCC(O)CC2)OC1=O
Cc1ccccc1NC(=O)c1sccc1S(=O)(=O)Nc1onc(C)c1Br
CC1(C)CCC(C)(C)c2c1cc(C(=O)Nc1cc(F)c(C(=O)O)c(F)c1)c(O)c2Br
Cc1cccc(C)c1Nc1ncc(-c2cccc(OCCN3CCCC3)c2)n2cncc12
O=S(=O)(c1ccc(Nc2nccn3c(-c4cn[nH]c4)cnc23)cc1)N1CCOCC1
N#Cc1ccc(F)cc1Cn1c(N2CCCC(N)C2)nc2ccn(Cc3cc(F)ccc3C#N)c2c1=O
FC1(F)CCC(Nc2nc(NC3CCC(F)(F)C3)nc(-c3cccc(OC(F)(F)F)n3)n2)C1
O=C(CCCN1CCC(O)(c2cccc(Cl)c2)CC1)c1ccc(F)cc1
Cc1cc(CCC(=O)c2sc(C)c3c2CC2C3C2(C)C)cc(C)c1OCCCN1CC(C(=O)O)C1
COc1ccc(-c2cc3c(NC4CN(C(=O)CC#N)CC4C)c(C(N)=O)cnn3c2)cn1
CNC(=O)c1cccc(Cc2n[nH]c(=O)c3c2CCCC3)n1
Cc1ccc(C(=O)N2CCOCC2Cc2ccc(C)c(-n3nccn3)c2)c(-n2nccn2)c1
N=C(c1ccc(CN2CCN(S(=O)(=O)c3cc4ccc(Cl)cc4s3)CC2=O)cc1)N1CCC1
CCC(C)n1c(C=CC(=O)C=Cc2nc3ccccc3n2C(C)CC)nc2ccccc21
N#Cc1cccc(-c2nc(N)c3nc(-c4ccco4)sc3n2)c1
COCCOCCOCC(=O)N1CCC(c2nc(-c3ccc([S+](C)O)cc3)c(Sc3ccc(Cl)cn3)o2)CC1
Cc1cc(C2CCN(C(=O)C3CN(C(C)(C)C)CC3c3ccc(F)cc3F)CC2)n(-c2ccc(F)cc2F)n1
O=C1CN2Cc3cc(OCCCC(=O)c4nccc5c4CCCC5)ccc3N=C2N1
O=S(=O)(NCC1CC1)c1ccc(NC2CCCCC2)cc1C(F)(F)F
CC(NC(=O)CC(F)(F)F)c1cccc(CC(=O)NC(=N)CCC(=N)CCCCc2nnc(NC(=O)Cc3ccccc3)s2)c1
O=C(O)CNC(=O)C1=C(O)CCN(Cc2ccc(Oc3ccc(C4CC4)cc3)nc2)C1=O
CCc1ccc(Cc2ccc(Oc3ccc(CCC(N)(CO)COP(=O)(O)O)cc3)cc2)cc1
N#Cc1ccc2ncc(C#N)c(CCC34CCC(NCc5ccc6c(n5)NC(=O)CO6)(CC3)CO4)c2n1
Cc1cncn1CCCNC(=S)Nc1cccc2ncccc12
O=C(O)CC1CC(c2cccc(Cl)c2)C(c2ccc(Cl)cc2)N(CC2CCCCC2)C1=O
COc1ccc(CCN2CCC(Nc3nc4ccccc4n3Cc3ccc(F)cc3F)CC2)cc1
CCCNCC(NC(=O)C(C)c1ccccc1)c1ccc(OCC(C)CC)cc1
N=C(c1ccccc1)n1c(=N)ccc2nc(-c3ccc(C4(N)CCC4)cc3)c(-c3ccccc3)cc21
COC1C=CC=C(C)C(=O)NC2=CC(=O)C(NCCN(C)C)=C(CC(C)CC(OC)C(O)C(C)C=C(C)C1OC(=O)NN)C2=O
CCc1ccccc1N=C(S)N(CCN(C)C)C(C)c1ccccn1
CCC1OC(=O)C(C)C(O)C(C)C(OC2OC(C)CC(N(C)Cc3ccc(-c4cn(CCCCCCCC(=O)NO)nn4)cc3)C2O)C(C)(OC)CC(C)C(=O)C(C)C(O)C1(C)O
CCCCC(OC(Cc1ccccc1)C(=O)N1CCC(OCOC)CC1)C(=O)NC(CC1CCCCC1)C(O)CC(C(=O)NCCCN1CCOCC1)C(C)C
CC(C(=O)O)c1sc(C=C2NC(=O)CS2)nc1-c1ccccc1
Cc1cc(C)cc(S(=O)(=O)N2CCSc3ccc(C(=O)Nc4ccc(C(=O)O)cc4)cc32)c1
CC(NC(=O)Nc1cc2[nH]nc(NC3CCCNC3)c2cn1)c1ccccc1
CCOC(=O)C1=C(C)N=C(S)NC1c1ccco1
COc1ccccc1N1CCN(CCNC2=Nc3ccccc3OC2)CC1
CCOP(=O)(Cn1ccc(NC(=O)c2cc(Oc3ccc(S(C)(=O)=O)nn3)cc(OC(C)C)c2)n1)OCC
NCc1ccc(Cl)cc1CNC(=O)C1CCCN1C(=O)c1cc(C(=O)c2ccncc2)c[nH]1
CC(=O)c1ccc2cc(S(N)(=O)=O)sc2c1
CC1CCN(c2nc(C(F)(F)F)ccc2CNC(=O)Cc2c(F)cccc2F)CC1
CC(CO)NS(=O)(=O)c1ccccc1-c1ccc(-c2ccc(N)nc2)c(F)c1
CCN(CC)c1cc(C)nc(N(CC)c2ccc(N(C)C)cc2C(F)(F)F)n1
COC(=O)CCCn1cnc(-c2ccc(F)cc2)c1-c1ccncc1
COc1ccc(-n2nnnc2SCC(=O)Nc2ccccc2N2CCOCC2)cc1
Nc1nc(OC(c2ccc3ccccc3c2)C(F)(F)F)cc(-c2ccc(CC(N)C(=O)O)cc2)n1
COc1cc(Cl)ccc1Oc1ccccc1CN(C)C
COc1ccc(-c2cc(CNC(=O)NC34CC5CC(C)(CC(C)(C5)C3)C4)no2)cc1
COc1cc2cc(C(=O)N3CC4CC45C3=CC(=O)c3[nH]c(C)c(I)c35)[nH]c2c(OC)c1OC
O=C(c1ccccc1)n1c2cc(O)c(O)cc2c2ccc(O)c(O)c21
Cc1cc(Cl)c(OCCOc2ccc(C3CCNCC3C(=O)N(Cc3cc(CCNC(=O)COC(C)(C)C)ccc3Cl)C3CC3)cc2)c(Cl)c1
COc1cc(-c2cn(C3CC(C(F)(F)F)CCN(CC(F)(F)F)C3=O)nn2)ccc1-n1cnc(C)c1
O=C(C=Cc1cccc(S(=O)(=O)n2ncc3ccccc32)c1)NO
CC(C)(C)C(=O)N1CCN(c2cc(-c3cccnc3)c3c(c2)C(O)(C(F)(F)F)c2ccccc2-3)CC1
O=C(CCCc1cccs1)Nc1cccc(Cc2n[nH]c(=O)c3c2CCCC3)c1
CC1COCCN1c1nc(N2CCOCC2C)c2ccc(-c3ccc(F)c(CN4CCC(O)C4)c3)nc2n1
CCC(=O)CCCCCC(NC(=O)C1CCN(C)CC1)c1ncc(-c2ccc3ncccc3c2)[nH]1
CCC(C)C(CN(CC(=O)NC(CCSC)C(=O)O)Cc1cccc2ccccc12)NCC(N)CS
CCc1cc2c(cc1N1CCC(N3CCN(C(=O)CCCCCNc4cccc5c4CN(C4CCC(=O)NC4=O)C5=O)CC3)CC1)C(C)(C)c1[nH]c3cc(C#N)ccc3c1C2=O
CCCC=Cn1nc(C(C)(C)C)cc1CNC(=O)C(C)c1ccc(NS(C)(=O)=O)c(F)c1
Cc1ccc(NC(S)=NCc2ccccc2)cc1S(=O)(=O)N1CCCCC1
CN1C(=O)N(c2cc(C(F)(F)F)ncn2)CC1C(=O)NCc1ccc(F)c(F)c1Cl
O=C1NC(c2ccc(Cl)cc2)Nc2ccccc21
CCC(=O)CCCCCC(NC(=O)Cc1c(C)[nH]c2ccc(OC)cc12)c1ncc(-c2ccc3ccccc3c2)[nH]1
CN1CC(C)(c2cc(F)cc(F)c2)N(CC=Cc2cnc3c(c2)CC2(C3)C(=O)Nc3ncccc32)C(=O)C12CCCC2
CCC1CN(Cc2ccccc2)c2cc(-c3ccc(C(N)=O)cc3)ccc2N1C(C)=O
COc1cc2c(NC3CCN(C(C)C)CC3)nc(N3CCCN(c4ccccc4)CC3)nc2cc1OCCCN1CCCC1
CCOC(=O)CN1CCN(c2nc3ccsc3n3cccc23)CC1
CC(NC(=O)Cn1nc2ncc(F)cn2c1=O)c1ccc(Cl)cc1
FC(F)Oc1ccc(NC(=S)N2CCc3ccccc32)cc1
CCOCn1nncc1-c1cc(Cl)ccc1Oc1ccc(S(=O)(=O)Nc2nccs2)cc1C#N
COc1cc(-c2noc3c2CCCC3N(C)Cc2ccc(F)cc2)ccc1-n1cnc(C)c1
O=[N+]([O-])c1cccc(Nc2nc(N3CCNCC3)nc3[nH]cnc23)c1
COc1ncccc1N1CCN(c2ncnc3c2cnn3-c2ccccc2)CC1
COc1cc(N2CCN(C(=O)Cn3nc(C(F)(F)F)c(Cl)c3C)CC2)cc(C(N)=O)c1Cl
Cc1c(Cl)cccc1NC(=O)c1cc(NC(=O)c2ccccc2C(F)(F)F)cc2[nH]c(CN(C)C)nc12
CCC(NC(=O)Nc1cc2[nH]nc(OC)c2cn1)c1ccc(Cl)cc1
Cc1nc(C(C)(NC(=O)c2cc(OCC(F)(F)F)c(Cl)cn2)C2CC2)no1
CN1CCN(CC(NC(=O)CC2CNC(=O)c3cc(-c4cccc(F)c4)cn32)C2CCCCC2)CC1
COc1cc2c(Oc3ccc(NC(=O)c4nn(-c5ccc(Cl)c(C(F)(F)F)c5)cc(C)c4=O)cc3)ccnc2cc1OCC(=O)NO
CCC1c2cc(Cl)ccc2C(=O)N1c1cccnc1
CC1OB(c2ccc(F)c(C3(CF)CC(C(F)(F)F)OC(NC(=O)c4ccccc4)=N3)c2)OC1(C)C
CC(C)(C)OC(=O)N1CCC2(C(=O)Nc3ccccc32)C1c1cccc(-c2cc(F)c(CO)c(S(C)(=O)=O)c2)c1
Cc1c(CNc2ccccc2Cl)cnc2nc(N)nc(N)c12
CNC(=O)c1ccccc1Nc1nc(Nc2ccc(C#N)cc2)nc2nccn12
NS(=O)(=O)c1ccc(-c2nnc(-c3cccnc3)o2)cc1
O=C1CC(c2nc(-c3cccc(Cl)c3)no2)CN1c1ccccc1Cl
CCN(CC)c1ccc(C=CC(=O)c2ccc(OC(=O)Cc3cccc(C(F)(F)F)c3)c3c2OC(C)(C)C=C3)cc1
CC1(Cc2ccc(Br)cc2)C(=O)N(c2cc(Cl)cc(Cl)c2)c2ncc(C#N)n21
Cc1cc(C)n2cc(C=Cc3nc(-c4ccco4)cn3C)nc2n1
Cc1cc(-c2n[nH]c3cc(NC(=O)NC(C)c4cscn4)ncc23)ccn1
Cc1cc(C(=O)CN2C(=O)NC(CC(C)C)C2=O)c(C)n1-c1ccccc1F
CCN(CC(Cc1ccc(OCc2ccccc2)cc1)NC(=O)OCc1cncs1)CC(Cc1ccc(OCc2ccccc2)cc1)NC(=O)OCc1nccs1
COC(=O)c1ccc2c(c1)NC(=O)C2=C(Nc1ccc(Cn2cccc2CN2CCN(C)CC2)cc1)c1ccccc1
O=C1C(=O)N(CCCCF)c2ccc(S(=O)(=O)N3CCCC3COCCF)cc21
O=[N+]([O-])c1c(Cl)cccc1Oc1ccc(-c2nnco2)cc1
COc1ccc(COC(=O)N(c2ccccc2)C2CN3CCC2CC3)cc1OC
Cc1nc(C)n(CC(=O)N2CCN(c3sc(C(F)(F)F)nc3-c3nc4ccc(N5CCCC5=O)cc4[nH]3)CC2C)n1
COC(=O)c1ccccc1S(=O)(=O)Oc1cc(C)cc(OCC2CCN(C(=N)N)CC2)c1
CCCc1cn(CCCCCCCCn2cc(CCCOc3ccc(CN4CCN(c5ccccc5OC)CC4)cc3OC)nn2)nn1
NS(=O)(=O)c1ccc(NC(S)=NC(Cc2ccccc2)C(=O)O)cc1
CC(C)(CF)NC(=O)c1nn(-c2ccc(F)cc2F)c2c1CC1CC21
CS(=O)(=O)c1cnc(OC2CCC(OC3CCN(CC4(C(F)(F)F)CCC4)CC3)CC2)cn1
Cc1cc(CN(CC2CCC(C(=O)O)CC2)C(C)c2ccc(Cl)cc2)ccc1CCCN1C(=O)CCC1=O
O=C1c2cccc3cnn(c23)CCN1C1CN2CCC1CC2
N#CCC(C#N)(CCCN1CCC(O)(c2ccc(Cl)cc2)CC1)c1ccccc1
COC(=O)c1ccc(S(=O)(=O)c2ccc(C(=O)OC)s2)s1
Nc1ncnc(N2CCN(C(CN3CCCCC3)c3ccc(C(F)(F)F)cc3)CC2)c1-c1ccc(F)cc1
CCNc1nc(NCC)nc(C(=O)Nc2ccccc2)n1
NS(=O)(=O)c1cc2cc(CN(CCO)CCO)sc2s1
O=C(C1CCS(=O)(=O)CC1)N1CCN(c2ccc(F)cn2)CC1c1ccc(F)c(F)c1
CCCc1c(C(=O)OCC)c(C(=O)OCC)c2c(-c3ccccc3)nc(N3CCOCC3)nn12
CC(C)CC(NC(=O)C(CCc1ccccc1)NC(CCNC(=O)Cc1ccccc1)C(=O)O)C(=O)Nc1ccccc1
O=C(O)C1CCN(Cc2ccc3c(Nc4cccc(-c5ccc6c(c5)OCCO6)c4Cl)nsc3c2)CC1
CCOC(=O)c1cncc(-c2cnc3cc(-c4ccccc4)c(-c4ccc(C5(N)CCC5)cc4)nn23)c1
CCCCc1nc2c(N)nc3ccccc3c2n1CC(C)(C)O
CN1CCN(CCOc2ccc(C3CCN(c4ccc5nnc(C(F)(F)F)n5n4)CC3)cc2)C(=O)C1
CCCN(CCC)c1cc(C)nc2c(-c3ccc(Cl)cc3Cl)nn(C)c12
Cc1noc(=O)c2ccc(NC(=O)C(O)(CC3CCCc4c(Cl)cccc43)C(F)(F)F)cc12
Cc1cc(-c2nc(-c3cnc(OCC4COC(=O)N4)cn3)no2)cc(CC(C)C)n1
CCC1C(=O)N(C2CCN(C3CCC4CCCc5cccc3c54)CC2)c2ccccc21
Cc1cc(-c2cnc3[nH]cc(-c4ccncc4)c3c2)cc2c1C(=O)N(C(C)c1ccc(F)cc1)C2
COc1cc(S(=O)(=O)CCN2CCSCC2)ccc1Nc1ncc(Cl)c(Nc2ccccc2S(=O)(=O)C(C)C)n1
O=c1[nH]c2c(O)ccc(C(O)CNCCc3cccc(CN4CCCC4)c3)c2s1
O=C(NC1CCCCC1)c1sc(=S)n2c1[nH]c(=O)c1ccccc12
O=C(NO)C1(F)C(c2ccccc2)C1c1ccc(-c2cnco2)cc1
Cc1cc(OCCCc2c3n(c4c(-c5c(C)nn(C)c5C)c(Cl)ccc24)CCCN(c2cn(C)c4c(C(=O)O)cccc24)C3=O)cc(C)c1Cl
COc1ccc2c(c1)C(=O)N(CC1(c3cc4cncc(C)c4o3)NC(=O)NC1=O)C2
CC1=NNC(=O)C1CCC(=O)NN=Cc1ccc(C)cc1
O=C1NC(=O)C(=Cc2cnn3c(NC4CC4)cc(-c4cccc(OCC5=NCCN5)c4)nc23)N1
CN(C)CCn1cc(-c2ccc(F)c(C(F)(F)F)c2)nc1C1CCN(c2ncnc(N)c2Br)CC1
CN(C(=O)c1ccc2c(c1)nc(NC(=O)c1ccc(F)cc1)n2CCC(N)=O)C1CCCCC1
COc1cccc(S(=O)(=O)Nc2cccn(CC(=O)NCc3nc(C(=N)N)cs3)c2=O)c1
CN1CC(C(=O)NC(CCCCCC(=O)c2ncco2)c2ncc(-c3ccc(F)cc3)[nH]2)C1
NCCCNC(=O)c1cc(NC(=O)c2cc(-c3ncccc3F)c(F)cc2Cl)n(-c2ccccc2)n1
O=C(NCCCCC(NS(=O)(=O)c1ccc(-c2ccc(Br)cc2)cc1)C(=O)O)OCc1ccccc1
CC1CN(c2cccc(NC(=O)c3ccc(NS(=O)(=O)CC(C)(C)O)cc3N3CCC4(CC3)CC4)n2)CCO1
Cc1cc2ccnc(Nc3ccc(Oc4ccnc(N)c4Cl)c(F)c3)c2c(=O)n1-c1ccc(Cl)cc1
CC(C)(C)NS(=O)(=O)c1ccc(NC(=O)C(Cc2ccccc2)NC(=O)c2cccnn2)cc1
CCCCOc1ccc(C(=O)Nc2cccc(Cc3n[nH]c(=O)c4c3CCCC4)c2)cc1
COc1ncc(-n2nc3c(c2C(C)C)C(c2ccc(Cl)cc2C)N(c2cc(Cl)ccc2C)C3=O)c(OC)n1
Cc1coc2c3c(ccc2c1=O)OCC1C3N(C2CCCCC2)OC1(C)C
Cc1c(C(O)CN2CCCC3(CCCN3CC(O)c3ccc4c(c3C)COC4=O)C2)ccc2c1COC2=O
CCOC(=O)c1cnc(N2CCN(C(=O)NS(=O)(=O)c3ccc(F)cc3)CC2)c(Cl)c1
CCCCN(CCCC)C(=O)c1nn(-c2ccc(C(=O)NS(=O)(=O)c3cc(Br)c4c(c3)c(Br)cn4CC)cc2C(=O)N2CCc3ccccc3C2)c(C)c1Cl
O=C(c1ccc(Cl)cc1Cl)N1CCc2c(ncn2-c2ccc(F)cn2)C1
NC(=O)c1cccc2[nH]c(-c3ccc(O)cc3)nc12
CCCCCc1cc2c(Cc3ccc(CN)cc3)cccc2nc1N
Cn1cnc2c(NCCN3CCCCC3)nc3sc(-c4ccc(F)cc4)nc3c21
CN(C)C1Cc2ccccc2C(c2ccccc2Br)C1
FC(F)Oc1cccc2c1nc(C(F)F)n2-c1nc(N2CCOCC2)nc(N2CCOCC2)n1
Cc1ccc(OC2CCN(c3c(C#N)cnc4ccc(Cl)cc34)CC2)cn1
Cc1cc(-c2n[nH]c3cc(NC(=O)NCCC4COc5ccccc5O4)ncc23)ccn1
CN(Cc1nc[nH]n1)C1CCC(OCc2cc(C(F)(F)F)cc(C(F)(F)F)c2)C1c1ccccc1
COc1ccc2nc(N3C(=O)NC4CCCCCC43)oc2c1
Cc1c(Cl)nc(NCc2ccccc2N)c(=O)n1CC(=O)Nc1cccc(CN)c1
COc1ccc2c(c1)C(=O)N(CC1(c3cc4nc(-n5cccn5)ccc4o3)NC(=O)NC1=O)C2
NS(=O)(=O)c1ccc(NC(=O)Nc2nc(Nc3ccc(Cl)c(Cl)c3)nc(N3CCOCC3)n2)cc1
COc1ccc2nc(Nc3nc(O)cc(CSc4ccc(C)cc4)n3)nc(C)c2c1
CC1OC(n2cc(-c3ccccc3)c3c(Nc4ccc(C#N)cc4)ncnc32)C(O)C1O
COc1ccc2cc(C(=O)NC3CCC(NCC(F)(F)F)CC3)cnc2c1
CC(C)NC(=O)N(Cc1cccc(-c2cc(C(C)(C)C#N)cc3cccnc23)c1)c1ccc(S(C)(=O)=O)cc1
COc1cc2c(Nc3ccc(Cl)c(Cl)c3)ncnc2cc1OCc1nc(CS(=O)(=O)c2ccccn2)no1
CCNc1cccc(-c2ccnc(Nc3ccc4c(c3)N(C(C)C)C(C)C(=O)N4C)n2)c1
CNC(=O)c1cccc(OCCCCN2CCC(c3noc4cc(F)ccc34)CC2)c1
O=C(NO)c1ccc(CN2C(=O)c3cccnc3C2=O)cc1-c1ccccc1
Cc1cc(C(=O)NN=Cc2ccc3c(c2)OCO3)c(C)n1-c1ccc(F)cc1
CN(C)CC(=O)N1CCC(CNc2ccc3ncc(-c4cccc(OC(F)(F)F)c4)n3n2)CC1
COc1cc(-c2cc3c([nH]2)c(=O)n(C)c(=O)n3C)ccc1OCC(=O)N1CCc2ccccc2C1
CC(NC(=O)C1CC1)c1ccc(OC2CCN(c3ccnc(N(C)CC(F)F)n3)C2)cc1
COc1ccc(CC(=O)N2CCc3cc(OCc4ccccc4)ccc3C2C(=O)NCCN(C(C)C)C(C)C)cc1
CCc1nc(N)nc(N)c1-c1ccc2c(c1)N(CCNC(C)=O)C(=O)C(C)(C)O2
N#CCC1(n2cc(C(N)=O)c(Nc3ccnc(F)c3)n2)CCN(Cc2cncc(F)c2)CC1
COCCCn1c(C)nc2cc(-n3cnc4cc(-c5ccc(Cl)cc5)sc4c3=O)ccc21
COc1ccc(C2(c3cccc(-c4cccnc4)c3)N=C(N)N(C)C2=O)cc1OC
Cc1cc(Nc2nc(-c3ccccc3)nc3cc(F)ccc23)n[nH]1
COc1ccc2c(c1)C(=O)N(CC1(C#Cc3ccc(C(=NO)N4CCN(C)CC4)cc3)NC(=O)NC1=O)C2
O=C(Nc1nc2ccc([N+](=O)[O-])cc2s1)c1cccnc1Nc1ccc(Cl)cc1
COc1ccc(CCO)c(Nc2nc3ccccc3nc2NS(=O)(=O)C2CCCCC2)c1
COc1ccc2c(Oc3ccc(NC(=O)c4cc(-c5cccnc5)cn(-c5ccccc5)c4=O)nc3)ccnc2c1
O=C1NC(c2ccsc2)(c2cccc(Br)c2)CC(O)=C1Sc1ccccc1Cl
C=CC(=O)Nc1cccc(Oc2nc(Nc3ccc(N4CCN(C(=O)OC)CC4)cc3OC)ncc2C(F)(F)F)c1
Cn1cc(C2(c3cnn(C)c3)NC(c3nc(-c4ccc(F)cc4)c[nH]3)Cc3c2[nH]c2ccccc32)cn1
NC(=O)c1cc2ccc(O)c(O)c2cn1
NC(=O)CSc1nc(N)nc(-c2c(Cl)cc3c4c(cccc24)COC3)n1
Cc1cccc(C(=O)Nc2cccc(C(=O)OCc3cc(=O)n4nc(C(C)C)sc4n3)c2)c1
Clc1ccc(C2CC=CCNC2)cc1Cl
CCOc1ccc(Cc2cc(C3OC(CO)C(O)C(O)C3O)c3c(c2Br)CCC3)cc1
c1ccc(-c2c[nH]c(C3Cc4c([nH]c5ccccc45)C4(N3)C3CC5CC(C3)CC4C5)n2)cc1
COc1cccc(NC(=O)NCCNCC(O)COc2ccc(OCCOC3CCCC3)cc2)c1
CS(=O)(=O)N1CCc2c(c(-c3ccc(Br)cc3)nn2CC(O)CN2CCC(N3c4ccc(Cl)cc4CNS3(=O)=O)CC2)C1
O=C(OCC#CCSc1nnc(-c2cccc3ccccc23)o1)C1CC1
COc1ccc(-c2ccc3c(c2)C(=O)C(=O)N3Cc2ccc(F)cc2)cc1
CC(=O)NC(C)c1ccc(OC2CCN(c3cc(OCC(C)C)ncc3C#N)C2)cc1
COC1C=CC=C(C)C(=O)NC2=CC(=O)C(NC(=O)c3ccc(CN4CCc5ccccc5C4)cc3)=C(CC(C)CC(OC)C(O)C(C)C=C(C)C1OC(N)=O)C2=O
CCOc1ccc(-c2ccc(S(=O)(=O)NC(C(=O)O)C3CCN(S(C)(=O)=O)CC3)s2)cc1
Cc1scnc1C(=O)Nc1ccc(N2C(=O)c3cccc(F)c3C2=O)c(Cl)c1
CCC(N)c1ccc(-c2c(O)cc(Cl)c3[nH]c(=O)c4sccc4c23)cc1
COc1ccc(C2=NN(c3ccc(-c4ccc(O)nn4)cc3)C(=O)C3CC=CCC23)cc1OC
CCOC(=O)CSc1nnc(N)s1
Cc1[nH]c2c(-c3ccccc3)c(-c3ccccc3)nn2c(=O)c1-c1ccc2ncccc2c1
Cc1ncc(-c2ccnc(Nc3ccc(N4CCN(C(=O)CO)CC4)cc3)n2)n1C(C)C
O=C(NCC(NS(=O)(=O)c1cccnc1)C(=O)O)c1cc2cc(CCC3CCNCC3)sc2s1
CCCc1cc(C(=O)Nc2nccs2)cs1
COc1ccc(Cl)cc1S(=O)(=O)N1COc2c(F)cc(C(=O)Nc3ccc(C(=O)O)c(F)c3)cc21
CCCCOC(=O)CCc1c(C)nc(O)c(C#N)c1C
CCCC(NC(=O)Cc1cc(F)cc(F)c1)C(=O)Nc1cn(C(C)(C)CNC)cn1
COC(=O)Nc1n[nH]c2cc(NC(=O)NC(c3ccccc3)C(C)(C)O)ncc12
CC1(Cc2ncc(C3(C(=O)O)CC3)s2)CC(c2cccc(Cl)c2)C(c2ccc(Cl)cc2)N(C(CS(=O)(=O)C(C)(C)C)C2CC2)C1=O
CC(C)CC(O)C(O)C(CC1CCCCC1)NC(=O)C(Cc1cscn1)NC(=O)C(CC(=O)N(C)CCc1ccccn1)Cc1ccccc1
CN1CCC(CC(=O)Nc2cc(Oc3ccc(NC(=O)c4cn(C5CC5)c(=O)n(-c5ccc(F)cc5)c4=O)cc3F)ccn2)CC1
COCCCOc1cc(CC(CC(N)C(O)CC(C)C(=O)NCCN2CCS(=O)(=O)CC2)C(C)C)ccc1OC
CCCCCCNC(=O)Nc1ccc(S(=O)(=O)Nc2ccc(CC(C)(C)NCC(O)COc3ccc(O)cc3)cc2)cc1
COCC(C)Oc1cc(Oc2ccc(C(=O)N3CCC3)c(F)c2)cc(C(=O)Nc2nc3c(s2)CN(C(=O)OC(C)(C)C)CC3)c1
Fc1cccc(-c2cc(CNc3cccnc3)cc3c2OCC3)c1
O=c1[nH]c(=O)c2c(CCCC3CCC3)cc(=O)oc2[nH]1
COc1cccc(OC)c1C1COCC(=O)N1Cc1ccc(OC(F)(F)F)cc1
CC(C)C(N)C(=O)Oc1ccc(-c2ccc(C=CC(=O)O)cc2)cc1C12CC3CC(CC(C3)C1)C2
Cn1nccc1COc1cncc(-c2cnc3c(c2)CCCN3C(N)=O)c1
c1ccc(-n2ccc3cnc(Nc4cccc5c4CCCC5)nc32)nc1
NCCCNc1c2ccccc2nc2cccc([N+](=O)[O-])c12
CC1CCCN1C(=O)C1CCCN(c2ccc3nc(C4(n5cc(Cl)cn5)CC4)[nH]c3n2)C1
CCC(Nc1c(Nc2cccc(C(=O)N(C)C)c2O)c(=O)c1=O)c1cc2ccccc2o1
N#CC1CCC(CN(C(CCC(F)(F)F)C(N)=O)S(=O)(=O)c2ccc(Cl)cc2)CC1
Nc1cccc(C=Cc2ccncc2)c1
CC(O)CNCCOc1ccccc1-c1ccccc1
CC(C)(CNCC(F)F)COc1cccc2ccc(-c3nnc4ccccn34)nc12
CC1=NC2(N=C1N)c1cc(-c3cc(F)cc(C#N)c3)ccc1CC21CCC(OC(F)F)CC1
CN(CCc1ccccc1)c1c(C#N)cnc2ccc(C#CCNC(=O)c3cccn(Cc4ccc(F)c(F)c4)c3=O)cc12
c1ccc(-c2csc(Nc3ccc4c(c3)OCO4)n2)cc1
CCNC(=O)Nc1ncnc2c1ncn2C1OC(CNCC(=O)O)C2OC(C=Cc3ccccc3)OC21
Cc1ccc(Cl)cc1-c1[nH]c(-c2ccnc(N)n2)cc1C(=O)NCc1ccccc1
CC(=O)NC1Cc2c([nH]c3ccccc23)CN(C(CCCCN)C(=O)NCc2ccccc2)C1=O
COCCCN1C(=O)C(O)=C(C(=O)c2ccc(OCC(C)C)cc2C)C1c1cccnc1
Cc1c(F)cccc1CCCCOc1ccc(C#Cc2cccc3c(CCCC(=O)O)c(C)n(CCCC(=O)O)c23)cc1
COc1ccc2cc(CCNC(=O)C3CCCC3)c(O)nc2c1
COC(=O)c1ccc2c(c1)C(C(=O)Nc1ccc(C(=O)O)cc1)N(C(=O)C=Cc1cc(Cl)ccc1-n1cnnn1)CC2
COc1cccc(NCCC2(c3ccc(Cl)cc3)CCOC(C)(C)C2)c1
COc1ccccc1N1CCN(CC(O)c2ccc(O)c(C(N)=O)c2)CC1
CC12CCCCCC(Cc3ccc(O)cc31)C2N
Cc1cccc(C)c1C(=O)NC(c1ccccc1)C12CC(CN1)C2
Cc1ccc(C(=O)Nc2ccon2)cc1NC(=O)c1cnn(-c2ccccn2)c1N
CC(C)(C)OC(=O)NC(Cc1c[nH]c2ccccc12)C(=O)NC1CCCN2C(=O)N(c3cccc4ccccc34)C(=O)CC12
Oc1cccc(-c2cc(-c3cccs3)nc3c2COc2ccccc2-3)c1
COC(=O)Nc1ccc2c(c1)NC(=O)CCC=CCC(N1CCN(c3cccc(Cl)c3)CC1=O)c1nc-2c[nH]1
CCOc1cc(CC(=O)O)ccc1-c1ccc(F)c2c1CN(C(=O)OCc1ccccc1)CC2
CCOc1ccc(-c2c(C)nn3c(C)c(C(=O)NCC(C)c4ccccc4)cnc23)cc1OCC
CC(C)NC(=O)c1cnc(N2CCN(C3CCN(Cc4ccc(Cl)cc4)CC3)C(C)C2)c(Cl)c1
CC(Sc1nncn1C)c1cccc(NC(=O)c2cccc(C3CC3)n2)c1
O=C(CC1CC1)N1CCC(CCCCNC(=O)N2Cc3ccncc3C2)CC1
CCCCOc1ccc(CNC(=O)CN2C(=O)CCn3nc(-c4cn(C)c5ccccc45)cc32)cc1
Cc1nc2ccc(O)nc2n1-c1cccc2ccccc12
CCN(CC)Cc1ccc(-c2c(-c3cc(C(C)C)c(O)cc3O)noc2NC(=O)C2CC2)cc1
Nc1ccn2c(-c3ccccc3)c(-c3ccc(C4(N)CCC4)cc3)nc2c1
CC(=NNC(=O)c1cccc(NN=C(C)c2ccc([N+](=O)[O-])cc2)c1)c1ccc([N+](=O)[O-])cc1
O=C(NC(CO)c1ccccc1)c1n[nH]c2c1CCCCC2Cc1cccc(Cl)c1
CC(C)=CCn1c(N2CCCC(N)C2)nc2c1c(=O)n(CC(=O)c1cccc(C(=O)O)c1)c(=O)n2C
CC1(N(CC(O)Cn2c3ccc(F)cc3c3cc(F)ccc32)S(C)(=O)=O)CCC1
CNC(=O)c1cc(-n2ncc3cc(Nc4c(F)cccc4Cl)cnc32)cs1
N#Cc1c(-c2cccs2)cc(-c2cc3c(ccc4ccccc43)oc2=O)[nH]c1=O
CNCc1cc(C#CCCN2CCOCC2)ccc1Oc1ccc(Cl)c(C(F)(F)F)c1
CCB(CC)OC(=O)C(N)CCCCNC(=S)NCCc1ccc(S(N)(=O)=O)cc1
O=C(C=Cc1ccc(F)cc1)N1CCN(S(=O)(=O)c2cccc3ccccc23)CC1
CC(C)c1ccc(NC(=O)N2CCN(c3nccc(C#N)n3)CC2)cc1
COc1ccc(Nc2nc(C)nc3ccccc23)cc1OC1(C(=O)NO)CCC1
CCCCCn1cc(C(=O)NC2CN3CCC2CC3)c(=O)c2ccc(Sc3ccccc3)cc21
CCCN=C(S)N1CCC(C(=O)c2ccc3c(c2)OCCO3)CC1
Cc1cc(C(=O)Nc2cccc(C(C)C)c2)cc(N2CCc3nc(N)ncc3C2)c1
CC(C)(Nc1nc(-c2ccncc2Cl)nc2cnccc12)C(F)(F)F
CC(C)(C)C(=O)Nc1cccc(Nc2ncc(F)c(Nc3cccc(O)c3)n2)c1
O=C(O)CC(NC(=O)C1CCCn2c(C=CC3CCNCC3)nnc21)c1cccnc1
CN(C)c1ccc2c(c1)CCN(c1cccc(-c3cc(Nc4ccc(N5CCOCC5)cn4)c(=O)n(C)c3)c1CO)C2=O
Nc1ncc(-c2cnc3sc(-c4ccc5[nH]ccc5c4)nn23)cc1C(F)(F)F
CCN(CC)CCOC(=O)C1(C2CCCCC2)CCCCC1
CCCN(CCC)c1cccc2nc(Nc3c(C)cc(C)cc3C)n(C(C)C)c12
O=C(CC(Nc1ccc2[nH]ccc2c1)C(=O)N1CCC(N2CCCCC2)CC1)N1CCC(N2Cc3ccccc3NC2=O)CC1
CCCCCCCc1nc(-c2ccc(CNC(=O)C3NCCC3O)cc2)no1
COc1ccc(C=CC(=O)c2cccc(Nc3nc(-c4ccc(OC)c(OC)c4)nc4ccccc34)c2)cc1
CN1CCN(Cc2nc(-c3ccc(NC(=O)N4Cc5ccccc5C4)cc3)no2)CC1
Cc1cccc2c(O)nc(-c3ccccc3)nc12
COc1ccc2ncc(C#N)c(Nc3ccc(Oc4ccccc4)cc3)c2c1
CC(C)Oc1cc(NC(=O)N2CCc3ccc(C=O)nc32)ncc1C#N
CC(C)(C)C(=O)Nc1ccc2ccn(Cc3cccc(-c4cccc5c4OCO5)c3)c2c1
Cn1nnnc1Sc1c[nH]c2cccc(OCC(=O)NS(=O)(=O)c3cc(Cl)c(Cl)s3)c12
CCCc1nc(C)c2c(NC(C)=O)nc3ccc(OC)nc3n12
Cc1ccc(NN=C2CS(=O)(=O)N(C)c3ccsc32)cc1
Cc1cn2c(-c3cnn(CC(=O)NCc4cccc(C(F)(F)F)c4)c3)cnc2c(Nc2cc(CN3CCCC(C)C3)ns2)n1
O=C1Cn2c(Cl)cnc(c2=O)NC(Cc2ccccc2)CNCCCCCOc2ccccc2CN1
CCc1nn(-c2c(Cl)cc(Cl)cc2Cl)c2nc(Cc3ccc(N(C)C)cc3)[nH]c(=O)c12
CC1=C(C(=O)Nc2ccccc2)C(c2ccco2)C(C(=O)Nc2ccccc2)=C(C)N1
COC1Oc2ccccc2C(=O)C1=CNc1ccccc1S(N)(=O)=O
N#Cc1cccc(-c2c[nH]c3ncnc(N4CCCC(C(N)=O)C4)c23)c1
CN1CC(C)(NC(=O)Nc2nc(C(C)(C)C)cs2)C(CN2CCCC(Cc3ccc(F)cc3)C2)OC1=O
Cc1ccc2nc(SCC(=O)c3ccccc3)nc(=O)n2c1
Cc1cc2cc(CN=C(S)NC3CCCCC3)ccc2n1C
Cc1cc2[nH]nc(C=Cc3cccc(CN4CCN(C)CC4)c3)c2cc1NC(=O)Cc1cccs1
Cc1ccc(-n2nc3ccc(N)cc3n2)cc1
CC(c1ccc(-c2ccc(=O)[nH]c2)cc1)N1CCC(CC(C)(C)O)(c2ccccc2)OC1=O
O=C1C(NS(=O)(=O)c2ccc(Oc3ccccc3)cc2)CC=CCN1O
CC(C)N1CCN(C(=O)c2ccc(Nc3nccc(-c4cn(C(C)C)c5ncccc45)n3)nc2)CC1
CCN(C(=O)NCc1ccc2[nH]cnc2c1)c1ccc(OCCCCc2ccnc(N)c2)c(OC)c1
CNS(=O)(=O)c1cccc(Nc2cc(Nc3cccc(C(C)(C)C)c3)ncn2)c1
CS(=O)(=O)Nc1cccc(CNC(=O)Nc2nc(-c3ccncc3)cs2)c1
CN1CCN(S(=O)(=O)c2cc(C(F)(F)F)ccc2-c2ccc(-c3cnc(N)cn3)c(F)c2)CC1
Fc1ccc(C2(CCNCc3cccs3)CCOC3(CCOC3)C2)cc1
Cc1cnc2c(NCCN)nc3cc(-c4nccs4)sc3n12
Cc1ccc(Nc2ccc(S(=O)(=O)N3CCOCC3)cc2[N+](=O)[O-])cc1C
COc1cc2nc(N3CCOCC3)nc(NC3CCN(C)CC3)c2cc1OC
Cc1cc(Nc2nccc(-c3ccccn3)n2)cc2cc(C(=O)N3CCC(N4CCCC4=O)CC3)[nH]c12
Cc1ccc(-c2c(NS(=O)(=O)c3ccc(C(C)(C)CO)cc3)ncnc2OCCOc2ncc(Br)cn2)cc1
CCc1cnc(Nc2c(F)cc(-c3cccc(OC)c3)cc2F)c(C(=O)O)c1
CC(C)C(=O)N1CCN(C(=O)c2cc(Cn3c(=O)[nH]c(=O)c4ccccc43)ccc2F)CC1C
CC(NC(=O)C(CC(=O)N1CCC(CCN2CCCCC2)CC1)N1C(=O)C(N2C(=O)OCC2c2ccccc2)C1C=Cc1ccccc1)c1ccccc1
O=C(Nc1ccc(OC(F)(F)F)cc1)N1CC=C(c2ncc(CO)cc2Cl)CC1
Cc1cc(-c2cnc3cc(-c4ccc(N5CCN(C(C)C)CC5)cc4)ccn23)c2cc(F)ccc2n1
Cc1c(C#N)ccc(N2C(=O)C3C(O)CCN3C2=O)c1Cl
CCCC(=O)c1cnn(-c2ccc(NC(=O)c3cn(CC(=O)N4CCNCC4)c4ccc(C)cc34)cc2)c1C
N=C(N)NN=Cc1cc(Br)ccc1OCc1ccc(Br)cc1
O=C(NO)c1ccc2c(c1)CC(NS(=O)(=O)c1ccc(F)cc1F)CC2
CCCCS(=O)(=O)Nc1cc(-c2cnc3nc(N)nc(C)c3c2)cnc1OC
Cn1c(-c2cccnc2)c(CCCCCC(=O)NCCNCCCCC(NC2CCc3ccccc3N(CC(=O)O)C2=O)C(=O)O)c2cc(Cl)ccc21
Cc1cccc(C(=O)c2cnc(NCc3cccnc3)nc2)c1
COc1ccc(-c2cc(-c3ccccc3)nc(SCC(=O)Nc3nccs3)c2C#N)cc1
O=C(NC(c1ccccn1)C(F)(F)F)c1cc(OCC2CC2)c(C2CC2)cn1
CC(C)(C)c1cc(NC(=O)Nc2ccc(-c3cn4c(n3)sc3nc(OCCN5CC6CC5CO6)ccc34)cc2)no1
C=CCOc1cc2c(N3CCN(C(=O)Nc4ccc(Oc5ccccc5)cc4)CC3)ncnc2cc1OC
COc1cc(C(NC2=NC(=O)C(CC(=O)Nc3ccc(C(=O)O)cc3)S2)c2c(O)[nH]c(=O)[nH]c2=O)ccc1O
COc1cc2ncnc(Oc3cc(NC(=O)Nc4cc(C(C)(C)C)on4)c(F)cc3F)c2cc1OC
O=C(NC(CC1CCCCC1)C(O)C(F)(F)C(=O)NCCN1CCOCC1)C(Cc1c[nH]cn1)NC(=O)C(Cc1ccccc1)NS(=O)(=O)N1CCOCC1
N#Cc1c2n(c3c(=O)n(-c4ccc(F)cc4)c(=O)[nH]c13)CCC2
[truncated: 42,888 more rows]

## Sheet: rorg_pretraining_train
Cc1cc(CN2CCN(c3c(Br)cnc4[nH]c(-c5cncn5C)nc34)CC2)no1
CCc1cc2c(cc1N1CCN(C(=O)CCCCCNc3cccc4c3C(=O)N(C3CCC(=O)NC3=O)C4=O)CC1)C(C)(C)c1[nH]c3cc(C#N)ccc3c1C2=O
Fc1ccc(Nc2nc(-c3cccnc3)nc3ccccc23)cc1
NCc1ccc(Cl)cc1CNC(=O)CNC(=O)C(CCc1cccc[n+]1[O-])NC(=O)C(=O)O
CS(=O)(=O)N1CCc2c(c(-c3ccc(C(F)(F)F)c(SCCN4CCCCC4)c3)nn2CCCN2CCC(N3C(=O)COc4ccccc43)CC2)C1
CN(CC(N)=O)C(COCc1cc(C(F)(F)F)cc(C(F)(F)F)c1)c1ccccc1
C=CCSC1=CC(=O)C(NCCCCO)=CC1=O
Cc1cc(Oc2ncccc2[N+](=O)[O-])c2cc(Cl)ccc2n1
O=C(OC1CCOC1=O)c1cccc(S(=O)(=O)N2CCc3ccccc3C2)c1
N#Cc1cc(OC(F)(F)F)cc(-c2nc(-c3ccc4c(c3)cc3n4CCC3CC(=O)O)no2)c1
Nc1ccc(-c2cccs2)cc1NC(=O)c1ccc(CNC(=O)C2CCCCC2)cc1
CC(C)C1Nc2ccc(-c3cc(F)cc(C#N)c3)cc2C(C)(C)O1
N=C(N)NCc1cccc(-c2ccc(C(=O)Nc3ccc(Cl)cc3C(=O)Nc3ccc(Cl)cn3)cc2)c1
CC(C)(C)NC(=O)c1cc(F)c(F)cc1Cl
COC1CCN(CCCOc2ccc3nc(-c4ccccc4)n(CC(=O)NCC4CC4)c(=O)c3c2)CC1
O=C1C2=NCC3(CCC3)CN2c2ccc(S(=O)(=O)N3CCCC3COc3ccccc3)cc21
CCCN(CCC)C(=O)C1=Cc2ccc(C(=O)Nc3nccs3)cc2N=C(N)C1
CCCNc1ncc(-c2cc(-c3ccc(F)cc3)nc(-c3ccccn3)n2)s1
Cn1c(SCCCN2CCC3(CC3c3ccc(C(F)(F)F)cc3)C2)nnc1-c1cccc(-c2ncco2)c1
c1ccc(CN2CCC(c3ncc(-c4cnc(-c5ccccc5)nc4)[nH]3)CC2)cc1
COc1ccc(I)c(Sc2nc3c(N)ncnc3n2CCCNC(C)(C)C)c1
Cc1cccc(-n2c(C)nc3ccc(O)nc32)c1C
CNC(=O)C(F)CNC(=O)c1cnc(-n2ccc3cc(C#N)cnc32)cc1NC1CC1
Cc1cc(NC(=O)CCNS(=O)(=O)c2cc(Br)cnc2N)ccc1Br
COc1ccc(C(=O)N2CCC(=CC(=O)NC3CCN(Cc4ccc5cc(F)ccc5c4)C3)CC2)cc1
CN1CCc2nc(NC(=O)c3cccc(CNC(=O)c4cccc(-c5cccnc5)c4)c3)sc2C1
COc1ccc(N(CC(=O)NCCc2ccccc2)S(=O)(=O)c2ccccc2)c(OC)c1
CN(C)C(=O)N1CCC(C(=O)N2CCC(N3CCN(C(=O)c4cc(-c5ccccc5)nc(-c5ccccc5)c4)CC3)CC2)CC1
CN1CCC2CN(C(=O)Cn3cc(NC(=O)c4cnn5cccnc45)c(-c4cc(Cl)ccc4OC(F)F)n3)CC2C1
COc1cc2c(NC3CCN(C)CC3)nc(-c3ccc(C)o3)nc2cc1OCCCN1CCCC1
COc1ccccc1CCC1=NC(c2ccccc2)C(c2ccccc2)N1
CCN1CCC(Nc2ccc3c(c2)C(=C(c2cccc(F)c2)c2nc(C)c[nH]2)C(=O)N3)CC1
CCc1nc2c(n1Cc1ccc(-n3cccc3-c3nn[nH]n3)cc1)C(=CC(=O)O)CCCC2
COC12CC3CC(C1)CC(c1nnc4c(Oc5cccc(Cl)c5C)cccn14)(C3)C2
CC(=O)n1c2c(c3cc(C(=O)N4CCC(C)CC4)ccc31)CN(C1CCCC1)C2
O=C1COc2ccc(NC(=O)NC3CC(CF)(CF)Oc4cc(Cl)ccc43)cc2N1
CC1(C(=O)Nc2ncc(Cl)s2)CCCN1c1nc(Nc2cc(C3CC3)n[nH]2)c2cccn2n1
CC1CCC(NC(=O)c2cccnc2OCc2ccccc2)CC1
CC1=C(C)C(=O)C(N2CC2)=CC1=O
Cc1cc2c(cc1Cl)C1(CCN(C(=O)C3CN(C4CCOCC4)CC3c3ccc(F)cc3F)CC1)OC2C(C)(C)N1CCOCC1
CCC(C)C(NC(C)=O)C(=O)NC(CCC(=O)O)C(=O)N1CCCC1C(=O)NC(C=O)CC(=O)O
Cn1ccc(COc2ccc3nc(C4C(C(=O)O)C4(C)C)n(Cc4ccc(OC(F)(F)F)cc4)c3c2)n1
COc1ccc(-c2ccc(Cn3c(CC(C)(C)C(=O)O)c(SC(C)(C)C)c4cc(OCc5cc(C)nn5C)ccc43)cc2)cn1
CC(C)(O)c1ccn2c(-c3ccc(F)c(-c4ccc(F)cc4C#N)c3)cnc2n1
Cn1ncnc1S(=O)(=O)N1CCC(CNC(=O)c2ccc(Cl)cc2Cl)(CC2CC2)CC1
COCCN(C)CCC12CCCCC1C=Cc1ccc(OC)cc12
C=CCN1CCC2(C)c3cc(O)ccc3CC1C2C
O=c1cc(CN(Cc2ccccc2)c2cnccn2)c2ccc(F)c(F)c2[nH]1
CCCCNc1nc(N)nc2ccc(Cc3ccc(CN)cc3)nc12
O=C(O)Cc1cc(Br)c(Oc2ccc(O)c(Oc3cccc(C(F)(F)F)c3)c2)c(Br)c1
COC1(C)C(=O)N(C)c2cc(-c3ccc(CC(C#N)NC(=O)C4NC5CCC4C5)cc3)ccc21
COc1ccc(NC(=O)C2(NC(=O)c3cc(C(C)C)c(O)cc3O)CC2)cc1Nc1ncc(Cl)c(Nc2ccccc2S(=O)(=O)C(C)C)n1
CN1CC2CC1CN2c1ncc(-c2ccccc2)cn1
N=C(N)NOCCCOc1cc(Cl)cc(C(=O)N2CCCCCC2)c1
CCOC(=O)c1nc(NC(=O)c2cc(-c3ccc(NC(=O)CCCOc4cc5c(cc4OC)C(=O)N4CCCC4C=N5)cc3)cn2C)cn1C
N=C(N)NCCCC(NC(=O)C(Cc1ccccc1)NC(=O)C1(NC(=O)Cc2ccccc2)CCC(c2ccccc2)CC1)C(=O)NC(Cc1c[nH]c2ccccc12)C(=O)Nc1ccccc1C(N)=O
CC(C)c1onc(C(=O)Nc2cccc(Cl)c2)c1[N+](=O)[O-]
CN(C)Cc1cccc(-c2cc3c(-c4cnn(C)c4)ccnc3[nH]2)c1
O=C(O)c1ccnc(-n2nccc2OCc2ccc(C3CC3)cc2Cl)c1
O=C(NN=Cc1cccn1CCCN1CCCC1)Nc1ccc(Oc2ccnc3[nH]ccc23)cc1
Cc1cccnc1CCC1CCN(S(=O)(=O)CC2(N(O)C=O)CCOCC2)CC1
COn1c(NC(CCC(F)(F)F)c2ccc(Cl)cc2)nc2c(c1=O)CN(C(=O)c1ccc(Cl)cc1)CC2
C=CC(=O)N1CCCC(Nc2ccc(C(N)=O)c3[nH]c(C)c(C)c23)C1
CCCN(CCC)c1c(C2CCCC2)c(Nc2ccc(OC)cc2Cl)nc2ccnn12
COc1ccc(-c2ccc3c(N4CCOCC4C)nc(N(CCO)C(C)C)nc3n2)cc1CO
Cn1cc(-c2cn3nccc3c(-c3cnn(C4(CC#N)CN(CC5CC5)C4)c3)n2)cn1
CCCn1c(=O)c2nc(-c3ccc(OCC(=O)NN)cc3)[nH]c2n(CCC)c1=O
CC1(C)OC2COC3(CNC(=S)Nc4ccc(S(N)(=O)=O)cc4F)OC(C)(C)OC3C2O1
CC(NS(=O)(=O)C(F)(F)F)c1ccc(S(=O)(=O)c2ccc(Cl)cc2S(=O)(=O)NC(C)(C)C)cc1
Cc1c(-c2ccc(Oc3ccccc3)cc2)c2c(N)ncnc2n1C1CCCC1
Cc1c(CCN2CCc3c(cnn3-c3ccc4c(c3)COC4=O)C2)ccc2c1COC2=O
CCCCN1C(=O)C(=O)c2cc(S(=O)(=O)N3CC(F)CC3COC)ccc21
Cc1nc(-c2ccc(Cl)cn2)nc(NCC(NC(=O)CCCN2CCNCC2)c2ccccc2)c1Cl
O=C(CN1CCN2CCCC2C1)NC1CCCCC1
CCCSCC(N)C(O)C(=O)NC(CO)c1ccccc1
Cc1c(CC(=O)O)cc2ccc(Cl)cc2c1-c1ccc(S(=O)(=O)c2c(F)cccc2F)cc1
FC(F)(F)c1nc(N2CCCCC2)c2[nH]c(-c3ccccc3)cc2n1
COc1cccc(CNC(=O)Cn2cc3c(n2)-c2c(oc(C(=O)N4CCOCC4)c2C)CC3)c1
CCN1CC(CN2CC=C(c3c[nH]c4ccc(F)cc34)CC2)Oc2c(OC)cccc21
CC(C)Cn1c[n+](CC(=O)c2cccs2)c2c1C(=O)c1ccccc1C2=O
NC(=O)CNC(=O)C1C(C(=O)Nc2ccc(Br)cc2)C2C=CC1C21CC1
O=[N+]([O-])c1ccc(CCN2CCCC2)cc1
C=CCOC(=O)C(C#N)=C1SC(CNc2ccc(C(C)=O)cc2)C(=O)N1CC
CCCCC(Sc1ccc(OCCCOc2cccc(OC)c2)cc1)C(=O)O
Cc1ccc(-n2nc(C3CCN(C(C)C)CC3)cc2NC(=O)c2cnn3cccnc23)cc1
COc1cc2ncnc(Nc3cccc(NS(=O)(=O)CC(F)(F)F)c3)c2cc1OC
C#CCN(C)Cc1ccccc1
O=c1[nH]c(N2CCc3cnccc3C2)nc(NC2CC(CO)C(O)C2O)c1-c1nc2ccccc2s1
FC(F)(F)c1ccc2c(c1)[nH]c1cc3[nH]ccc3cc12
COC(=O)c1oc2cc(O)c(O)cc2c1-c1c(C(=O)OC)oc2cc(O)c(O)cc12
COc1cc(C(=O)NCc2ccccc2C)ccc1-c1cn[nH]c1
CN1CCC(Nc2ccc(S(=O)(=O)NC(=O)c3ccc(N4CCN(CC5=C(c6ccc(Cl)cc6)CC(C)(C)CC5)CC4)cc3Oc3cccc(CO)c3)cc2[N+](=O)[O-])CC1
COc1ccc2c(c1)c(C(=O)C1C(C)(C)C1(C)C)cn2CCN1CCOCC1
O=C(NCc1ncccc1F)c1nc(CNCCc2nc3ccccc3[nH]2)cs1
CNC(C)C(=O)Nc1cc(-c2c(Cl)c(C)nc3cc(Cl)cc(Cl)c23)cc(NC(=O)c2ccc(Cl)cn2)n1
COc1ccc(C(=O)c2cc3ccccc3cc2-c2cccnc2)cc1F
c1cncc(CNc2ncccc2-c2nnc(Nc3ccc4c(c3)OCO4)o2)c1
COc1ccc(N2N=C(C)C(C(=O)Nc3cccc(C(C)(F)F)c3)C2=O)cn1
O=C(CCN1CCC(c2nc(-c3ccccn3)no2)CC1)NC(c1ccc(Cl)cc1)c1ccc(Cl)cc1
Cc1cc(OCCCN2CC3CCN(C)C3C2)ccc1-c1nc2c(C)c(F)ccc2[nH]1
CC1COCCN1c1cc(-c2cnc(N)cc2C(F)F)nc(N2CCOCC2)n1
CCC(C)(C)NC(=O)Nc1nc2ccc(C(=O)Nc3c(C)cccc3C)cc2s1
COc1ccc(-c2cnc3c(-c4ccccc4)cnn3c2)cc1
COc1ccc(-c2nc(COc3ccc(OCC(=O)O)c(C)c3)sc2-c2ccc(OC(F)(F)F)cc2)cn1
CN(C(=O)Cc1ccccc1[N+](=O)[O-])C(CN1CCCC1)c1ccccc1
CC(C)Oc1cc(C(=O)Nc2ccc(C(=O)Nc3ccc(C(=O)O)cc3OC(C)C)nc2OC(C)C)ccc1N
CC1CCC(NC(=O)c2ccc(C=C3Oc4ccccc4N(C)C3=O)cc2)CC1
O=S(=O)(Nc1cc(-c2ccc3ncc(NCCN4CCOCC4)nc3c2)cnc1Cl)c1ccc(F)cc1
Cc1cn2c(-c3cnn(CC(=O)O)c3)cnc2c(Nc2cc(CN3CCCC(C)C3)ns2)n1
Cc1cc(NS(C)(=O)=O)c(F)c(-c2[nH]c(C3(C)CC3)nc2-c2ccnc(NCCC#N)n2)c1
NS(=O)(=O)c1ccc(-c2cnc(C(=O)N3CCCC3)o2)cc1
CS(=O)(=O)Nc1cc(C(O)CNCC2CCN(S(=O)(=O)c3ccc(NC(=O)NCc4cc(F)ccc4F)cc3)CC2)ccc1O
CN(C)C(=O)c1c(CNC(=O)c2ccc(N3CCOCC3)cc2)c(=O)c2ccc(Cl)cc2n1-c1ccccc1
COc1cc(C(=O)Nc2cc(C(F)(F)F)ccn2)ccc1-c1nc(C2CCC3C(C)OC(=O)N3C2)n2ccnc(N)c12
Cc1nc2cccc(-c3cc4c(s3)CNC4=O)c2nc1NC(C)(C)C
CCNC(=O)c1nnn(-c2cc(C(C)C)c(O)cc2O)c1-c1ccc(CN2CCCC2)cc1
CC(C)(C)OC(=O)N1CCN(CCCCOc2ccc(NC(=O)NC34CC5CC(CC(C5)C3)C4)cc2)CC1
CC1=C(C#N)C(NC(=O)C2CC2)(C(F)(F)F)C(=O)N1
O=C(O)Cc1ccc(CCNS(=O)(=O)c2ccc(Cl)cc2)cc1
COc1ccc2c(c1)NC(=O)Cc1c-2[nH]c2ccc([N+](=O)[O-])cc12
COc1ccc(-c2nn(C(C)c3nc4cccc(F)c4c(=O)n3C3CCCC3)c3ncnc(N)c23)cc1F
Cn1nc(C(=O)Nc2ccccc2)c2c1-c1nc(Nc3ccccc3)ncc1CC2
Cn1nnc(-c2ccc(CCCC3(O)CCN(CC4CN(CC5CCCCC5)CC4c4ccccc4)CC3)cc2)n1
Cc1nn(-c2cc(Cl)cc(CCC(N)=O)c2)c2cc(NC(C)c3ccccc3)ncc12
CCC(CN1CCCS1(=O)=O)N1C(=O)C(C)(CC(=O)O)CC(c2cccc(Cl)c2)C1c1ccc(Cl)cc1
CCCOc1ccc(-c2cn3ccccc3n2)cc1[N+](=O)[O-]
O=c1ccccn1CC1CNCCOC1c1ccc(Cl)c(F)c1
O=C1Nc2ccc(Cl)cc2C1=NN1CCCCC1
CC(C)CC1CC(=O)N(c2ccc(CC(NC(=O)C3CCC(=O)N3Cc3ccccc3)C(=O)O)cc2)C1=O
CCOc1cc(CN2CCC3(CC2)NC(=O)NC3=O)cc(OCC)c1-c1ccc(F)cc1
COC(=O)NC(C)CNc1nccc(C2=C(c3cccc(NS(=O)(=O)c4c(F)cccc4F)c3F)C(=O)C(C)(C)O2)n1
O=S(=O)(Nc1ncns1)c1cc(F)c(Oc2cc(Cl)c(F)cc2-c2ccn[nH]2)cc1F
CCCCCCCCc1cnc(N2CCc3cc(S(=O)(=O)Nc4ccccc4)ccc32)o1
Clc1cccc(COc2ccc3c(c2)OCCO3)c1
c1ccc(-c2cc3c(cn2)ncc2ncn(-c4ccc5ncccc5c4)c23)cc1
O=C(CCCCCC(NC(=O)c1ccccn1)C(=O)Nc1ccccc1)NO
Fc1ccc(-c2ccc3c(c2)CCCC3c2ccncc2)cc1
CC(=O)Nc1cccc(-c2ccn(C(Cc3cc[n+]([O-])cc3)c3ccc(OC(F)F)c(OCC4CC4)c3)n2)c1
N#Cc1c(N)nc2c(c1-c1ccc3c(c1)OCO3)CCCC2
CC1CCC(CO)N1CCN(C(=O)Nc1cc(Cl)nc(Cl)c1)C1CCC2(c3cccc(C#N)c3)CC2C1
COCCOc1cc(CC2CCN(CCc3ccc4c(c3)S(=O)(=O)CCO4)CC2)ccc1Br
CN(C)C(=O)C(C1CCC(c2cccc3ncnn23)CC1)C(N)C(=O)N1CCC(F)C1
O=C1C(=Cc2ccc(OCCCN3CCCCC3)cc2)Cc2ccccc21
Cn1c2c(c3ccc(-n4ccc(OCc5ccccc5)cc4=O)nc31)CNCCC2
FC(F)(F)c1ccc(-c2nccnc2C2CN(c3ccc4ccccc4n3)C2)cc1
O=C(C1Cc2cc(Cl)cc(-c3ccnc4cc(CN5C(=O)CCC5=O)sc34)c2O1)N1CCNCC1
CCOc1cc(Cl)c(C(=O)NC(=O)Nc2nc3c(s2)CN(C(=O)CO)CC3)cc1N1CCOCC1
CC1NC(=O)c2cc(-c3cccc4c(=O)n(C)c(N5CCCC5(C)C)nc34)[nH]c21
O=C(O)c1ccc(NC(=O)c2cc(OCc3ccccc3F)cc(OCc3ccccc3F)c2)nc1
CC(NS(C)(=O)=O)C(Oc1ccc2c(cnn2-c2ccc(F)cc2)c1)c1ccccc1
CCN1CC(=O)N2CC(c3nc(-c4ccc(C(=O)Nc5cc(C(F)(F)F)ccn5)cc4)c4c(N)nccn34)CCC2C1
Cc1ccccc1NC(=O)N1c2ccccc2Sc2ccccc21
CC(C)C(NC(=O)c1ccc(F)c(F)c1)C(=O)N1CCC(c2ccc(Cl)cc2)CC1
O=C(O)CN1CCCC(=C2N(CC(=O)O)c3ccccc3N2C2CC3CCCC(C2)N3C2CC3CCCCC(C3)C2)C1
NC(=O)c1ccc2c(c1)CCC1C2CCCN1C(=O)c1ccc2[nH]cnc2c1
COCCN(Cc1ccccc1)c1nc(C)nc2c1n(C)c(=O)n2-c1ccc(C(C)C)cc1Br
CC(O)C(=O)N1CCC(n2c(=O)n(C)c3cnc4ccc(-c5cnc6[nH]ncc6c5)nc4c32)CC1
Cc1cc(OCCCc2c(C(=O)NS(=O)(=O)c3ccccc3)[nH]c3c(-c4cccnc4C)cccc23)cc(C)c1Cl
COC(=O)CNS(=O)(=O)c1ccc(Cn2cc(C#CC(=O)NCc3ccc(F)c(OC)c3)c(=O)[nH]c2=O)cc1
O=C(NC(CNC(=O)c1ccc2c(cnn2CCCNc2ccccn2)c1)C(=O)O)OCc1ccccc1
CC(=NO)c1cccc[n+]1Cc1ccccc1
CC(C)CC(CP(=O)(O)C(N)CCc1ccccc1)C(=O)NC(Cc1cnc[nH]1)C(N)=O
Cc1ccc(N2CC(c3nc(-c4cccc(Cl)c4)no3)CC2=O)cc1C
CN1Cc2cccc(C(N)=O)c2C1=O
Cc1cccc(C(C)OCC(O)CNC(C)(C)Cc2ccc3ccccc3c2)c1
O=C(Nc1ccc(Cl)c(C(F)(F)F)c1)Nc1ccc(Oc2ccnc(NC(=O)C3CC3)c2)cc1F
CC(C)CC1CC(=O)NC(Cc2ccccc2)C(=O)NC(CCCCCC(=O)O)C(=O)NC(Cc2cccc3ccccc23)C(=O)N1
O=C(Nc1ccccc1)c1ccc(-c2ccccc2C(F)(F)F)o1
COc1ccccc1C1c2c(C(C)(C)C)n[nH]c2C(=O)N1c1ccc(-c2nccs2)cc1
CC(=O)N1CCC(N(C)C(=O)NC2CCC(c3cc(F)cc(F)c3)CC2)CC1
CC(NC(CCc1cccc2ccccc12)C(=O)O)C(=O)N1CCCC1C(=O)O
CC(=O)Nc1cccc(Nc2cc(-c3ccccc3)nc3ccccc23)c1
COc1ccc(N(Cc2nc(-c3ccccc3)cs2)S(=O)(=O)c2ccccn2)cn1
CC(=O)NC1CC(C)(C)Oc2nc(-c3ccc(Cl)cc3Cl)c(-c3ccc(Cl)cc3)cc21
O=C(OCC(=O)N1CCN(C(=O)c2ccco2)CC1)c1ccccc1OCc1ccccc1
C=C1CC(OC(=O)C2(C)CO2)C2C(=C)C(=O)OC2C2C1CC(OC(=O)C(O)C(NC(=O)c1ccccc1)c1ccccc1)C21CO1
OC1C(O)C(n2cnc3c(NCc4cccc(Cl)c4)nc(C#Cc4cccc(Cl)c4)nc32)C2CC12
CC12CCC3C(CC(=NO)C4CC(O)CCC43C)C1CC=C2c1cccnc1
CCc1ncnc(N2CCC(OC)CC2)c1C#Cc1ccc(NC)nc1
CSc1nc2cc(C)nn2c(-c2ccc(C(C)(C)C)cc2)c1C#N
CCCCCc1cc(OC)cc(OCCCCCCCCCCC(=O)NCC2CC2)c1
CN(C)C(=O)Cc1cccc(CC(=O)Nc2nnc(CCCCc3ccc(NC(=O)Cc4ccccc4)nn3)s2)c1
Nc1nc(-c2nccs2)nc2sc(CN3CCOCC3)cc12
COC(=O)c1c(-c2ccccc2)c2cc(Br)ccc2c(=O)n1Cc1ccc(OC)cc1
CCCN(Cc1cccc(F)c1)Cc1c(C(F)(F)F)nc2n(-c3c(C)cc(C)cc3C)c(Cl)cn12
Cc1cc(NC(=O)Nc2cc(C(C)(C)C)on2)ccc1Nc1ncnc2c1OCCN2
CCN(CC)C(=O)c1ccc(C2=CC3(CCNCC3)Oc3ccccc32)cc1F
CCCC(c1nc2ccc(Br)cc2c(=O)n1CC)N1CCC(NC)CC1
N#Cc1ccc(C23Oc4cc(Cl)cnc4C2(O)C(O)C(C(N)=O)C3c2ccccc2)cc1
CCCOc1ccc(S(N)(=O)=O)cc1-c1nc(O)c2cc3c(cc2n1)ncn3Cc1ccc(F)cc1
O=C(O)CCc1cc(F)c(OCc2c(-c3ccc(Cl)cc3)noc2C(F)(F)F)c(F)c1
CSCCCNC(Cc1ccc(Cl)cc1Cl)C(=O)N1CCN(c2ccccc2C(N)CC(C)C)CC1
CC(NC(=O)c1cc(C(=O)NC(Cc2ccccc2)C(O)CNC2CCN(Cc3ccccc3)CC2)cc(N(C)S(C)(=O)=O)c1)c1ccccc1
CC1(C)CCC(c2ccc(Cl)cc2)=C(CNC2(Cn3cnc4cc(C(=O)NS(=O)(=O)c5ccc(NC(CCN6CCOCC6)CSc6ccccc6)c(S(=O)(=O)C(F)(F)F)c5)ccc43)CC2)C1
Cc1cccc(CNC(=O)c2cc(-c3nnn(CC4CCC(CO)CC4)n3)cc(C)n2)c1
Nc1ncc(I)c(-c2c[nH]c3ccc(Br)cc23)n1
Cc1ccc(N2CC=C(c3ccc(Cl)c(Cl)c3)C2=O)cc1OCCN1CCCCC1
CCc1cc(NC(=O)NCC2CCCN(CCc3ccc(N(C)C)cc3)C2)cc(-c2nnnn2C)c1
COc1cc2c(Oc3ccc(NC(=O)c4nn(-c5ccccc5OC(F)(F)F)c(=O)n4C4CC4)cc3F)ccnc2cc1OCCCN1CCN(C)CC1
CCN(CC)CCc1c(C(=O)NCc2ccccc2OCC(F)(F)F)nn(-c2ccccc2)c1-c1ccccc1
CC(Nc1nccc(Nc2cc(C3CC3F)[nH]n2)n1)c1ccc2[nH]ccc2n1
COc1cc(OC)cc(C(=CC#N)c2ccc(OC)c(O)c2)c1
COc1cccc(-c2ccc3c(N)c(C(=O)Nc4cc(F)ccc4F)sc3n2)c1
N#CC1CC(NCC(F)F)CCC1n1cc(C(N)=O)c(Nc2ccc(S(=O)(=O)C(F)F)cc2)n1
COc1ccc(-n2c(C)nnc2SCC(=O)Nc2ccc(C)cc2Cl)c2ccccc12
CC(C)(CO)C(=O)N(CCN1C2CCC1CC(c1cccc(C(N)=O)c1)C2)CC1CCCC1
CN1Cc2c(C3CCNCC3)[nH]c3nccc(c23)-c2cc(F)ccc21
COCc1c(-c2nc(-c3cccc(COCCC(=O)O)c3)no2)cnn1C1CCCCC1
CCOc1ccc(C(=O)NCCS(=O)(=O)N2CCN(c3cccc(Cl)c3)CC2)cc1
Cc1ccc(NC(=O)CCNS(=O)(=O)c2ccc3c(c2)CCN3C(=O)C2CC2)c(Cl)c1
O=C(C=Cc1ccc(Cl)cc1)Nc1cc(-c2ccc(Br)cc2)[nH]n1
N=C(N)NCCCC(NC(=O)Cc1ccccc1)C(=O)NC(CS)C(=O)NC(CCCNC(=N)N)C(=O)NCc1ccc(C(=N)N)cc1
CC(C)c1ccc(S(=O)(=O)n2c3c(c4cc(F)ccc42)CC(N(C)C)CC3)cc1
CC(=O)C(=C(O)c1ccccc1)c1nc2ccccc2[nH]1
CC(C)CC(C(=O)NC(CCC(=O)O)C(=O)O)N(C)Cc1ccc(C(=O)Oc2ccc(C(=N)N)cc2F)s1
Cc1cc(Nc2nc(NC3CCOCC3N)nnc2C(N)=O)cc2cn(C(C)(C)CO)nc12
NC(=O)n1ccc(-c2ccc(Oc3ccccc3)cc2)n1
O=C(NCCc1cc2c(-c3cnn4ncccc34)ccnc2[nH]1)C1CCCN1C(=O)CO
COC(=O)c1cc2cc(NC(=O)c3cc(NC(=O)CCCOc4cc5c(cc4OC)C(=O)N4c6ccccc6CC4C=N5)cn3C)ccc2s1
COc1c(OC(C)C)ccc2oc(=O)c3c(ccc4[nH]c(=O)cc(C)c43)c12
CC(C)c1cc(C(=O)O)nc(N2CC3CC(c4ccccc4C(F)(F)F)CC3C2)n1
COc1cc(OC)c(F)c(N(CCNC(C)C)c2ccc3ncc(-c4cnn(C)c4)nc3c2)c1F
CCc1nc(Nc2ccccc2O)c2oc3ccccc3c2n1
Cc1cccc(-c2[nH]c(CNc3cccc(C)c3C)nc2-c2ccc3ncnn3c2)n1
COC1CCC2(CC1)Cc1ccc(-c3cc(Cl)cnc3C)cc1C21N=C(C)C(N)=N1
CC(C)n1nc2ccc(N3CCC(N)C3)cc2c1S(=O)(=O)c1cccc2ccccc12
O=c1[nH][nH]c2nc(-c3ccco3)c(-c3ccncn3)cc12
N#Cc1cc(Cn2cncn2)cc(-c2ccc(OS(N)(=O)=O)c(Cl)c2)c1
O=C(Nc1cccc(Oc2ccc3nc(NC(=O)C4CCCCC4)cn3n2)c1)c1cccc(F)c1
CCc1ncnc(-c2ccc(C(=O)N3CCC(N4CCN(C)CC4)CC3)c(OC)c2)c1C#Cc1ccc(N)nc1
O=C(c1ccc(Nc2nc3ccccc3n3nnnc23)cc1)N1CCOCC1
CCCC(CCC)S(=O)(=O)CC(NC(=O)c1ccc(C(F)(F)F)cc1)C(=O)NC(Cc1cc(F)cc(F)c1)C(O)CNCc1cccc(CC)c1
CC(C)(C)c1ccccc1OCCN1CCC(NS(=O)(=O)c2ccc(F)cc2)CC1
O=C(NC1CC1c1ccccc1)N1CCC(Oc2ccccc2)CC1
CCCC[S+](O)c1sc2nc(-c3cccs3)nc(-c3ccccc3)c2c1N
Nc1ccncc1C(O)CNCCc1ccc(-c2ccc(C(=O)O)c(OC3CCCCC3)c2)cc1
NC(N)=NC(=O)c1ccc2c(c1)C(O)c1c(Cl)cccc1-2
COc1cccc(-c2ccc(C(N)=O)c3[nH]c4cc(C(=O)N5CCN(C)CC5)ccc4c23)c1
Cc1ccc(CN(Cc2ccco2)C(=O)c2ccccc2Cl)o1
CC1=C(CN2CC(C(=O)O)C2)CCc2cc(OCC(C)Cc3ccccc3)ccc21
CC(C)CC(NC(=O)C(NC(=O)C(N)CNC(=O)c1nnn[nH]1)C(C)C)C(=O)NCC(O)(CCc1ccccc1)C(=O)Nc1cccc(C(=O)O)c1
N#CCC(=O)Nc1cccc(-c2ccnc(Nc3ccc(N4CCOCC4)cc3)n2)c1
CC(C)CCN1CCN(Cc2cccc(C(F)(F)F)c2)CC1CCO
Cc1ccc(-c2noc(C3CC(F)(F)C3)n2)cc1NC(=O)c1cnc2ccc(C(C)O)cn12
COc1ccc(Nc2cc(C(=O)NCc3ccco3)c3ccccc3n2)cc1
Nc1ccc(-c2nc(N3CCOCC3)c3cnn(-c4ccccc4)c3n2)cn1
N#CCS(=O)(=O)N1CCCC(Nc2ncccc2-c2cnc3[nH]ccc3n2)C1
CN1CC=C(c2cn(S(=O)(=O)c3ccccc3Cl)c3ccccc23)CC1
CN(c1ccc(C(=O)Nc2nccs2)cn1)C1CCN(c2ncnc3[nH]ccc23)C1
CC(C)CC(NC(=O)OCc1ccccc1)C(=O)NC(CNc1ccc(N2CCCCC2)cc1)Cc1ccccc1
CNC(C)C(=O)NC1COc2ccc(C(F)(F)F)cc2N(Cc2c(OC)ccc3cc(Br)ccc23)C1=O
O=C(CCS(=O)(=O)c1ccc2cc(Cl)ccc2c1)N1CCC(c2cnc3ccccn23)CC1
COC(=O)c1sc(SC)c(-c2ccon2)c1C
CCOC(=O)N1CCc2c(sc3c2C(O)=NC(c2ccc(N(C)C)cc2)N3)C1
COc1ccc(C(=O)C2=C(O)C(=O)N(c3ccc(-c4ccon4)cc3)C2C2CCCCC2)cn1
Cn1c(=O)n(CCCO)c(=O)c2c(Cc3ccc(Cl)cc3)c(-c3ccc(Cl)cc3)sc21
OC1(C(F)(F)F)CCc2c1[nH]c1cc(Cl)c(Cl)cc21
CCCOC1CCCN(C(=O)CCc2nnc(Cc3cccc(C)c3)o2)C1
CN(C)C1COc2cc(F)c(C#CC(C)(C)O)cc2-c2nc(C(N)=O)sc21
Cc1ccc(C)c(S(=O)(=O)n2cc3c(=O)oc4ccccc4c3n2)c1
CCCCN(CCCC)C(=O)c1nn(-c2ccc(C(=O)NS(=O)(=O)c3ccc4c(Cl)ccc(Cl)c4c3)cc2C(=O)N2CCc3ccccc3C2)c(C)c1Cl
CC(Nc1nccc(N2C(=O)OCC2c2ccccc2)n1)c1cccc2ccccc12
COc1ccccc1-n1cnc2ccc(O)nc21
CN(C)CC#Cc1ccc(OCCCc2sc(N3CCc4cccc(C(=O)Nc5nc6ccccc6s5)c4C3)nc2C(=O)O)cc1F
CNCc1ccc2c3c(c(=O)[nH]c2c1)CCCN3
Fc1ccc(-c2n[nH]c3cc(OC(F)(F)F)cnc23)cc1
CC(C)(C)C1CCC(N2CCC3(CC2)C(=O)N(Cc2ccccc2)Cc2ccccc23)CC1
Cc1n[nH]c2ccc(-c3cncc(OCC(N)Cc4ccc(Br)cc4F)c3)cc12
COC(=O)Nc1ccc2c(c1)NC(=O)C(C)CCCC(N1CCC(c3c(C#N)ccc(Cl)c3F)=CC1=O)c1cc-2ccn1
Cc1ccc(-c2nc3nc(C)cc(N4CCN(C(=O)c5ccco5)CC4)n3n2)cc1
COC(C)(C)CNC(=O)c1ccncc1NC(=O)c1nc(C2CC2)cnc1Nc1cncnc1
COc1nccc(-c2ccn3c(-c4cccc(NC(=O)NCC(F)(F)F)c4)cnc3c2)n1
Cc1nc2c(o1)CCN(c1cc(-c3n[nH]c4ccc(-c5cnn(C)c5)cc34)ncn1)C2
NCCCCN(CC=CCN(CCCN)CCCCN)CCCN
CCS(=O)(=O)c1ccc2c(c1)nc(C1CC1)n2CC1CCOCC1
COc1cc(N2CCN(C)CC2)ccc1Nc1nc(N)n(C(=S)NCc2ccccc2S(=O)(=O)C(C)C)n1
CCC(NS(=O)(=O)CCCn1ccc(=O)[nH]c1=O)c1cccc(OCC2CC2)c1
Cc1nc(-c2ccccc2)nc(Cl)c1Cl
CCCc1cc(-c2cccc(C)c2)nc(C#N)n1
CN(C)C(=O)c1c(N)ccc(-c2cnc3c(c2Cl)C2(CCC(C(N)=O)C2)CN3)c1F
COc1ccc2c(c1)C1OCCN(CCCCNC(=O)c3ccc(Cl)cc3)C1CO2
Cc1cccc(C(=O)Nc2cccc(Oc3ccc4c(-c5cc6ccccc6[nH]5)n[nH]c4c3)c2)c1
COc1nc(Nc2[nH]nc3c2CN(C(=O)NC2CC2c2ccccc2)C3(C)C)nc(N2CCCC2C(N)=O)n1
CCC(NC(=O)N1CCc2cnc(NC3CCOCC3)nc2C1)c1ccc(C#N)c(Cl)c1
CC(C)(CCc1cccc(Cl)c1)NCC(O)c1ccc(O)c2[nH]c(=O)ccc12
O=C(NCC(O)CN1CCC(Oc2ccc(Cl)c(Cl)c2)CC1)c1c[nH]c(=O)c2cc(F)ccc12
Cc1nn2ccccc2c1CCN(Cc1ccc(C=CC(=O)NO)cc1)C(C)C
O=C(Nc1ccccc1)c1ccc2c(c1)C(=O)c1ccc(Nc3ccc(F)cc3F)cc1CC2
NC(=O)C(Cc1c[nH]c2ccccc12)N(N)C(=O)C(CCCc1ccccc1)CP(=O)(O)C(Cc1ccccc1)NC(=O)CNc1ccccc1
O=C1Nc2ccc(S(=O)(=O)N3CCC3COc3ccccc3)cc2C1=O
CC(=O)Nc1cccc(C2CCN(CCCn3c(-c4ccc(Oc5ccccc5)cc4)nc4ccccc43)CC2)c1
NC(=O)c1ccc2c(c1)C(=O)c1ccc(Nc3cc(NC(=O)C4CC4)c(F)cc3F)cc1CC2
CC1CN(c2scnc2-c2nc3ccc(-c4ccccc4)cc3[nH]2)CCN1C(=O)Cn1cnc2cccnc21
N#Cc1cccc(C=C[N+](=O)[O-])c1
N=C(N)c1ccc2ncn(CC(=O)c3ccc(-c4ccccc4S(N)(=O)=O)cc3)c2c1
COCCOc1cc2ncnc(NC3=CC(=O)C(OCc4ccc(F)cc4)=CC3=O)c2cc1OC
Cc1nc(N(C)c2cccc(OCCCCCC(=O)NO)c2)c2ccccc2n1
CNc1nc(-c2ccn3c(-c4cccc(NC(=O)NCC(F)(F)F)c4)cnc3c2)ncc1F
COc1ccc(CC(=O)O)cc1-c1ccc(C(F)(F)F)c2c1CN(C(=O)C1CC1)CC2
O=C1c2cc(-c3ccnc(Nc4nccs4)n3)ccc2CN1C(CO)c1cccc(Cl)c1
CCCC(C)=NNc1nc(-c2cccc(OC)c2)cs1
Cc1c(Cc2cccc(C(=O)O)n2)c2ccc(Cl)cc2n1-c1cnn(C)c1
O=C(NC1CCc2ccccc2CC1)N1CCC(c2nc(-c3ccccn3)no2)CC1
CC(C)(C)c1nc2cc(S(=O)(=O)c3nccs3)ccc2n1CC1CCN(C=O)CC1
Cc1cn(-c2nccc3[nH]c(-c4n[nH]c5ccc(-c6cncc(NC(=O)CC(C)C)c6)cc45)nc23)cn1
Nc1nc2c(-c3cccc(Cl)c3Cl)cccc2[nH]1
CC(=O)OC1C(=O)C2(C)C(O)CC3OCC3(OC(C)=O)C2C(OC(=O)CC(C)C)C2(O)CC(OC(=O)C(O)C(CC(C)C)NC(=O)OC(C)(C)C)C(C)=C1C2(C)C
O=C1Nc2ccc(-c3ccc([N+](=O)[O-])[nH]3)cc2C12CCCCC2
CNC(=O)c1ccc(C)c(Nc2ncnn3cc(C(=O)c4ccccc4C)c(C)c23)c1
O=C(c1ccccc1F)N1CCn2nc(COc3ccccc3)cc2C1
CC(=O)Nn1c(Cc2c(NCCC(=O)O)sc3c2CCCC3)nnc1SCC(=O)NNC(=O)c1ccccc1
CCC(NC(=O)c1cc(C(=O)N2CCCC2C)n2c1COCC2)c1ccc(Cl)nc1
Cn1cc(-c2cnc(Nc3cccc(Cn4nc(-c5cnn(C)c5)ccc4=O)c3)nc2)cn1
N#Cc1ccnc(N2C(=O)CCC2C(=O)N(c2cccc(F)c2)C2(C(=O)NC3CC(F)(F)C3)CCc3cc(F)ccc32)c1
COCCNC(=O)CCCCCn1c(=S)[nH]c2ccccc2c1=O
COc1ccnc(-c2ccnc(Nc3ccc4c(c3)CC(C(=O)N3CCN(C)CC3)C4)n2)c1
Cc1cc(OC2CCC(C(C)(C)C)CC2)c(CN2CCC(C(=O)O)CC2)c2ccccc12
COCOc1ccc2c(C(=O)NCc3ccc(F)c(F)c3)c(C(C)C)n(Cc3ccccc3)c2c1
CCOc1cnc2cccc(-c3cc4c([nH]3)CCNC4=O)c2n1
N#Cc1ccc(Cn2cncc2COCc2ccc(C#N)cc2-c2cccc(Cl)c2)cc1
CCC1(CCCCN2CC=C(c3ccc(Cl)cc3)CC2)C(=O)Nc2ccccc21
COc1nc(NCCc2ccc(Cl)cc2Cl)cc(-c2cccc(C(F)(F)C(=O)O)c2)n1
COc1ccc(C(NC(=O)C(Cc2cccc(F)c2)Oc2cccc(Cl)c2)C(=O)NC(C(=O)C(F)(F)C(=O)NCC(F)(F)F)C(C)C)cc1
CC1=C2CCc3cc(OCc4ccc(C(F)(F)F)cc4C(F)(F)F)ccc3N2CCC1=O
Cc1cccc(-c2cn(Cc3ccc(-c4cccnc4)cc3)nn2)c1
CC(C)(C)NCCn1c(Sc2nc3cccc(Cl)c3s2)nc2c(N)ncnc21
O=C(c1c(F)cccc1F)N1CCN(c2ccccc2F)CC1
Cc1ccc2c(c1)[nH]c1c3[nH]c4ccccc4c3c3c(c21)C(=O)NC3=O
C=CC(=O)Nc1cccc(Nc2ncnc(Nc3ccc(C(=O)N4CCCCC4)cc3)n2)c1
O=C(O)C1CCC(Nc2cccc(Sc3ccc(C=CC(=O)N4CCOCC4)c(C(F)(F)F)c3C(F)(F)F)c2)CC1
C=CC(=O)N1CCCC(NC(=O)c2sc3nccc4c3c2NC(=O)N4c2ccc(OC(C)C)cc2C)C1
O=C(Cc1ccccc1)Nc1ccc(CCCCc2nnc(NC(=O)C(O)c3cccc(Br)c3)s2)nn1
CCC(C)n1nc(C)c2c1N(CC)C(=O)C(NC(=O)c1cccc(C)c1)C2c1ccc(F)cc1
COc1ccccc1C(=O)OCc1cc(=O)n2c(C)csc2n1
CSCCC(NC(=O)c1ccc(NCc2cncn2Cc2ccc(-c3ccccc3)cc2)cc1-c1ccccc1)C(=O)O
COc1cc(OC)cc(N(CCCc2ncccc2OC)c2ccc3ncc(-c4cnn(C)c4)nc3c2)c1
CCCn1nc(C(=O)OCC)c2c(C)n(-c3cccc([N+](=O)[O-])c3)nc2c1=O
Oc1ccc2c(Cc3ccc(CN4CCCC4)c(O)c3)c(-c3ccc(OCCN4CCCC4)cc3)sc2c1
O=C(Nc1ccc([N+](=O)[O-])cc1)C(c1ccccc1)N(C(=O)CCC(=O)N(c1ccccc1)C(C(=O)Nc1ccc([N+](=O)[O-])cc1)c1ccccc1)c1ccccc1
COc1cccc(-c2nc3c(NC4C5C=CC(C5)C4C(N)=O)c(Cl)cnc3[nH]2)c1
CSc1nc2ccccc2n1-c1csc(NCC(C)=NNC(=S)Nc2ccccc2)n1
COc1cc2c(Oc3ccc(NS(=O)(=O)c4cc(F)ccc4F)cc3F)ccnc2cc1OCCCN1CCN(C)CC1
Cc1cc(CNC(=O)c2cc(-c3ccc(-c4ccccc4C)cc3)n(C)n2)ccc1OC(C)(C)C(=O)O
Fc1cc(F)cc(Nc2nc3cc(-c4nnn[nH]4)ccc3c3sccc23)c1
COc1cc(C=C2c3ccccc3C(=O)c3ccsc32)cc(OC)c1OC
O=S1(=O)C=Cc2cc(-c3cccc(F)c3)ccc2O1
CCCOC(=O)N1CCN(C(=O)c2ccc3c(Cl)c4c(nc3c2)CCCC4)C(C)C1
CN1CCN(CC(=O)Nc2ccc(-c3ccnc(Nc4cccc(OCCCCCCC(=O)NO)c4)n3)cc2)CC1
O=C(NC1CCCCC1)C(c1ccncc1)N(Cc1ccccc1)C(=O)c1ccc(-c2ccccc2)[nH]1
CN1C2CCC1CC(OC(c1ccc(Cl)cc1)c1ccc(Cl)cc1)C2
Cc1ccc(CC(=O)c2sccc2S(=O)(=O)Nc2onc(C)c2Br)cc1
Fc1cccc(CNc2ncnc3ccc(-c4ccc5c(c4)OCO5)cc23)c1
O=C(COC1CCCCC1)NCC(O)CN1CCc2ccccc2C1
CC(=NNC(=O)c1c[nH]c2ccccc12)c1ccccn1
Nc1n[nH]c2cc(NC(=O)NC3COc4ccccc4C3)ncc12
Cc1cc(=O)[nH]c(-n2cc(C)c(C(=O)N3CCc4ccccc4C3)n2)n1
CCn1c(=O)c(=O)n(C2CCN(C3CCCCCCC3)CC2)c2ccccc21
CCc1ccc(-c2ccsc2COc2ccc(CCC(=O)O)c(C)c2C)cc1
NC1C2CN(c3ncc(C(=O)Nc4ccc(OC(F)(F)Cl)cc4)cc3-c3ccn[nH]3)CC12
O=C(c1ccccc1)n1cc(C=Nc2ccc(C(F)(F)F)cc2)c2ccccc21
CC1COCCN1c1cc(-c2ccc(NC(=O)Nc3ccncc3)cc2)nn2ccnc12
CCc1ccc(S(=O)(=O)NC2c3cc(S(=O)(=O)NCCc4ccccc4)ccc3OC(C)(C)C2O)cc1
CCS(=O)(=O)c1ccc(OC)c(Nc2ncc(-c3cc(-c4cccnc4)cc(-c4cccnc4)c3)o2)c1
CCc1csc(-c2ccc(OCCCOc3ccc4c(c3)CCC4CC(=O)O)cc2)n1
CN(C)CCNCc1nn2c3cccc(O)c3c(=O)c3c(NCCN(C)C)ccc1c32
COC(=O)c1c(-c2ccccc2)c2cc(Br)ccc2c(=O)n1Cc1ccc(S(C)(=O)=O)cc1
CC(=O)c1ccccc1NC(=O)c1ccc(OCCCCC[n+]2ccc3ccccc3c2)cc1
COc1cc(OC)c2c(N3CCC(F)(F)CC3)nc(-c3cc(C)c(OCCCC(=O)NO)c(C)c3)nc2c1
COc1ccc(-c2cc3c([nH]2)C(=O)NCCC3=C2NC(N)=NC2=O)cc1
Fc1cccc(Cn2ccc3cnc(Nc4ccc(N5CCOCC5)cc4)nc32)c1
CC(C)(C)NC(=O)c1cnn2ccc(N3CCCC3c3cc(F)c[nH]c3=O)nc12
CCn1c(=O)n(CC)c2cc(C(=O)c3c(C)nn(C)c3O)ccc21
CC(C)(C)OC(=O)NCCOCCOCC(=O)NCc1cccc(C(=O)N2CCC(CCCCNC(=O)C=Cc3cccnc3)CC2)c1
COc1ccc2c(C(=O)c3ccc(OCCN4CCCCC4)cc3)c(-c3ccc(CO)cc3)sc2c1
Cc1ccc(C(=O)Nc2cc(N3CCN(CCO)CC3)cc(C(F)(F)F)c2)cc1Nc1ncnc2cnc(N3CCOCC3)nc12
NCCCC(NC(=O)c1ccc(NCc2ccc3nc(N)nc(O)c3c2C(F)(F)F)cc1)C(=O)O
CC(CCN1CCN(c2ccc(F)cc2)CC1)NS(=O)(=O)c1ccc2ccccc2c1
O=C(CCCC(=O)Oc1ccc(C=C[N+](=O)[O-])cc1)Oc1ccccc1
Cc1ccccc1OCC(=O)Nc1ccc(-c2nc3cc(Br)cc(C(C)O)c3o2)cc1
CC(C)(C)NC(=O)N1CCc2ccccc2C1c1ccc(C(F)(F)F)cc1
CSCCC(C#N)NC(=O)C(CC(C)C)NC(=O)c1ccc(-c2ccccc2)cc1
CC(F)(F)C(=O)Nc1ccc(F)c(C2(C)CS(=O)(=O)C3(CCOC3)C(=N)N2)c1
Cc1ccc2c(-c3nnc(SCCCN4CCc5ccc6nc(C(F)(F)F)oc6c5CC4)n3C)cccc2n1
CC#CCn1c(NC(C)c2ccc(C(F)(F)F)cc2)nc2c(c1=O)CN(C(=O)c1ccc(C#N)cc1)CC2
CCNC(=O)C1OC(n2cnc3c(Nc4ccc(OCC(=O)NCc5ccccc5)cc4)nc(Cl)nc32)C(O)C1O
O=C(O)C1CCCN(CCC=C(c2ccccc2F)c2ccccc2Br)C1
CCCn1c(=O)c2[nH]c(-c3cnn(CC4CC(=O)N(c5ccc(OC)cc5)C4)c3)nc2n(CCC)c1=O
Cc1nn(Cc2ccncc2)c(=O)c2nc(C)n3nc(-c4ccccc4)cc3c12
Cc1cc2nc(C(C(=O)NCCS(N)(=O)=O)S(=O)(=O)CCC(F)(F)F)sc2cc1-c1ccc(F)nc1
COc1ncc(F)cc1C(=O)Nc1ccc(C#N)nc1N1CCC(Oc2ccc(F)cc2F)CC1
CC(C)C(C(=O)NC(CCc1ccc(O)cc1)C(=O)O)N(C)C(=O)C(CO)NC(=O)C(O)C(N)CCCCCCCCl
CCN(CC)c1ccc(C)c2nc(Nc3c(C)cc(Cl)cc3OC)n(C)c12
COc1ccccc1C(=O)Nc1cccc(-c2nncn2C(C)C)n1
O=C(Nc1ccc(S(=O)(=O)NCC(O)CO)cc1)c1cc(N(CC2CC2)C2CCCCC2)ncn1
OC1(c2ccc(Br)cc2)CCN(Cc2cc3ccccc3o2)CC1
O=C1Nc2[nH]nc(C3CCN(c4ccc(Cl)cn4)CC3)c2C(C(F)(F)F)C1O
CN1CCN(C(=O)CCCCCC(=O)Nc2cccc(Nc3nccc(Nc4cc(C5CC5)[nH]n4)n3)c2)C(c2ccccc2)C1
C[N+]1(C2CCN(C(=O)c3ccc(C(=O)N4CCC(N5CCCC5)CC4)cc3)CC2)CCCC1
CCOc1ccc(-n2c(C(C)N(Cc3cccnc3)C(=O)Cc3nc4cc(C(F)(F)F)ccc4[nH]3)nc3ccccc3c2=O)cc1
C=C(Br)C(=O)Nc1ccc(C=CC(=O)c2ccc(OCC)cc2)cc1
Cn1c2c(c3ccc(-n4ccc(OCc5ccc(C(F)(F)F)cc5)cc4=O)cc31)CNCC2
CN(Cc1cc(F)cc(F)c1)c1ccc2[nH]nc(C=Cc3ccccn3)c2c1
CN(C(=O)Cc1ccc(CNS(C)(=O)=O)cc1)C(CN1CCC(O)C1)c1ccccc1
S=C(NNc1c2c(nc3ccccc13)CCCC2)Nc1ccccc1
O=C(Nc1ccc(CCNc2ncnc3oc(-c4ccccc4)c(Cl)c23)cc1)Nc1ccccc1CN1CCC(O)CC1
Fc1ccc(Cn2nnc3c(Br)cccc32)c(Cl)c1
Nc1ccc(-c2ccccc2F)cc1NC(=O)c1ccc(CNc2ccncc2)cc1
Nc1cnc(-c2ccc(-c3ccccc3Oc3ccnc(C(F)(F)F)c3)cc2F)cn1
Cc1cn(Cc2ccccc2)c2ncnc(OC3CCN(Cc4cscn4)CC3)c12
CC(C)(C)CC(=O)NC(CS(=O)(=O)N1CCN(c2ccccn2)CC1)C(=O)NC1(C#N)CC1
Nc1ccc2cccc(OCCC3CCCCC3)c2n1
CNC1(c2nc(-c3cc(C(C)(C)C)c(O)c(C(C)(C)C)c3)cs2)CCOCC1
COc1cc(-c2cnn(C)c2)ccc1Nc1ncc2ccnc(NCC(C)(F)F)c2n1
COc1cc(C(=O)NC2CCN(C)CC2)ccc1Nc1ncc(C(F)(F)F)c(Oc2ccccc2-c2csnn2)n1
NC(=O)C(NC1CCC(c2c[nH]c3ccccc23)CC1)C1CCN(C(=O)Nc2cccc(F)c2)CC1
CCc1ccc(NC(=O)c2cc(C(C)C)on2)cc1
Cc1cc(-c2ccccc2)c(C(=O)NCc2cc(C(F)(F)F)cc(C(F)(F)F)c2)c(C)n1
Cc1ccc(C(=O)Nc2cc(C(C)(C)C)on2)cc1Nc1ncnc2cnc(N3CCN(C(C)C)CC3)nc12
Cc1nn(C(=O)c2ccco2)c(C)c1Br
Fc1ccccc1-c1c[nH]c2ccc(-c3nnc(NCc4ccccc4)s3)cc12
CCCCS(=O)(=O)Oc1ccc(-n2c(-c3ccc(Cl)cc3Cl)nc(C(=O)NN3CCCCC3)c2C)cc1
COc1cc(N)c(Cl)cc1C(=O)CCC1CCN(CCNS(=O)(=O)c2cc(Br)c(N)c(Br)c2)CC1
CC(=O)NC(C)Cc1ccc(C#Cc2ccnc(N3CCC4(CCC4)C3)n2)cc1
CCC(=O)N1CCC(C(=O)N2CCC(N3CCN(C(=O)c4cc(-c5ccccc5)nc(-c5ccccc5)c4)CC3)CC2)CC1
Cc1c(C(=O)N2CCN(C(=O)OC(C)(C)C)CC2C)cnn1-c1nn2cccc2c(=O)[nH]1
NC1CCCN(c2ccncc2Nc2cccc3cnc(-c4nccs4)nc23)C1
Cn1cncc1CN1CC(N(CC2CCN(C(=O)CC(C)(C)C)CC2)S(=O)(=O)c2ccccn2)Cc2cc(C#N)ccc21
CC1CCC(Cn2c(N3CCOCC3c3ccccc3)nc3nc(-c4noc(=O)[nH]4)nc(-c4cncc(Cl)c4)c32)CC1
COc1cc2ncnc(Nc3cccc(Cl)c3F)c2cc1CN1CCCC1
CC(=N)N1CCC(Oc2ccc3nc(CCC(=O)O)n(Cc4ccc5ccc(C(=N)N)cc5c4)c3c2)CC1
Cn1cc(C(=O)c2cncc(NC(=O)Cc3ccc(F)c(F)c3)c2)c2cncnc21
COc1cc(Cl)ccc1OC(c1cccc(C)c1)C1CNCCO1
Cc1nc2cccc(-c3cc4c([nH]3)CCNC4=O)c2nc1-c1ccoc1C
COc1ccc(NCCNC(=O)C(CC(C)C)Oc2cccc(Oc3ccccc3)c2)cc1
CCC(NC)C(=O)NC1C(=O)N2C(CCC1CN)CCC2C(=O)NC(c1ccccc1)c1ccccc1
COc1cccc(-c2ccc(NC(=O)C3CC3c3nc(C)no3)c3cnccc23)c1
CC=Cc1cccc2cc(C(C)NC(=O)c3c(N)nn4cccnc34)n(-c3ccccc3)c(=O)c12
COc1ccc(C23Oc4cc(Cl)cc(OC)c4C2(O)C(O)C(C(=O)N(C)C)C3c2ccccc2)cc1
COc1c(C)c2c(c(O)c1CC(=O)Nc1ccc(Cl)cc1)C(=O)OC2
COc1cccc(NCc2nc(-c3ccncc3)n[nH]2)c1
Cc1cc(C(=O)Nc2ccc(-c3ccccc3S(N)(=O)=O)cc2)n(-c2ccc3ncnc(N)c3c2)n1
CN(C)C(=O)N1CC(c2cc(F)ccc2F)=CC1(CCCNCCF)c1ccccc1
CC1OC2C3=C(C(=O)C4OC4C3O)C1C1C(C)OC=C3C(O)C4OC4C(=O)C321
Cc1ccc(C(=O)CN(C=CC(=O)C(F)(F)F)c2ccc(S(N)(=O)=O)cc2)cc1
CCCCCCCCCC(=O)NC(CN1CCOCC1)C(O)c1ccccc1
CCC(=O)CCCCCC(NC(=O)C1CC12CCN(C)CC2)c1ncc(-c2ccc(C(=O)NC3CCOC3)cc2)[nH]1
CC(=O)NC1CC(NC(C)(C)C)CCC1N1CCC(Nc2ncnc3cc(C(C)(C)C)nn23)C1=O
CC(C)(Nc1ncc(C(=O)NO)cn1)c1ccc(F)cc1
Cc1nc(C)n(CC(=O)N2CCN(c3sc(C(F)(F)F)nc3-c3nc4c(F)c(F)ccc4[nH]3)CC2C)n1
CC(=O)c1cnc2ccc(-c3cc(Cl)c(O)c(Cl)c3)cc2c1NC1CCC(NC(=O)C2CCCN2)CC1
CC(C)OC(=O)c1c(NC(=S)Nc2ccc(F)c3ccccc23)sc2c1CCCC2
N#CNC(=N)NCCCn1c(-c2cc3ccccc3s2)c(C2=C(C#N)C(=O)NC2=O)c2ccccc21
O=C(c1cc(CO)c2c(c1)C(O)(C(F)(F)F)c1ccccc1-2)N1CCC1
CCCCCC1=NN(C(=O)NCC23CC4CC(CC(C4)C2)C3)CC1c1ccccc1
Cc1c(N(C(=O)c2cc(-c3cc(F)ccc3C(=O)N3Cc4ccccc4CC3CN3CCOCC3)n(C)c2C)c2ccc(O)cc2)cnn1C
Cc1noc(C)c1-c1ccc(Cn2c(CC3(C(=O)O)CCCC3)nc3cc(OCc4ccc5ccccc5n4)ccc32)cc1
N#Cc1ccc2ccn(CC(=O)NCc3ccccc3)c2c1
Cc1c(C(C)C)c(=O)on1C(=O)N1CCC(c2ccc(C(F)(F)F)cc2)CC1
COc1ccc(F)cc1C(C)(C)CC(O)(Cn1cnc(=O)c2ccccc21)C(F)(F)F
COC(=O)c1ccc(Nc2nnc(SCc3ccccc3C)[nH]2)cc1
OCCn1cc(-c2ccc3cnn(Cc4ccc5ncccc5c4)c3c2)cn1
COC1(c2cc(F)cc(OCc3ccc(-n4ccnc4C)cc3)c2)CCOCC1
NC(CCNCc1cccs1)C(=O)N1CCCCC1
O=C(N1CCN(Cc2cccc(Oc3ccccc3)c2)CC1)n1nnc2cccnc21
CCOC(=O)C1=C(c2ccccc2)N=C(C)C(=C(O)OCC)C1C#Cc1cccc(C)c1
O=C(Nc1c(Cl)cncc1Cl)c1ccc(OC(F)F)c(OCCCSC2CCOC2=O)c1
CNc1ccc(-c2nc3ccc(C#N)cc3s2)cc1
O=C(Nc1cnc(-c2ccncc2)s1)C(Cc1ccccc1)NCc1cncs1
COc1ccccc1CNC(=O)Cn1c(=O)oc2cc(Cl)ccc21
CC1(C)c2cc(O)ccc2CC(S)C1N
CC(C)n1ncc2c1C(=O)NC1(CCN(C(=O)C3=CC4NC=C(Cl)C4N=C3)CC1)C2
COc1cc(N)c(Cl)cc1C(=O)OCCN1CCN(c2cccnn2)CC1
CC(C)CC(S)C(=O)NC1(C(=O)NC(Cc2ccc(-c3ccsc3)nc2)C(=O)O)CCCC1
COc1cc(OC)cc(OC2=C(Cl)C(=O)c3c(OC)ccc(OC)c3C2=O)c1
COc1ccc(C2OC34CC(c5cccc(Cl)c5)OC(=O)C3=CC2(C)OO4)cc1
N#CC(Cc1ccc(-c2cnc3n2CCC3)cc1F)NC(=O)C1NC2CCC1C2
CCCC(Nc1cncc(-c2ccc(NC(=O)NCC)c(OC)c2)n1)c1cccnc1
CC(C)(COc1ccc(-c2ccc3c(c2)OCCN3C(=O)Nc2ccccc2)cn1)C(=O)O
COc1c(CNCC(O)c2ccc(O)c3[nH]c(=O)ccc23)ccc(NC(=O)CCN2CCC(OC(=O)Nc3ccccc3-c3ccccc3)CC2)c1Cl
COc1cc(OC)cc(N(CCN2CCC(C(C)(C)O)CC2)c2ccc3ncc(-c4cnn(C)c4)nc3c2)c1
CS(=O)(=O)c1ccc(-c2nn(CCc3ccccc3)cc2-c2ccc(F)cc2)cc1
O=[N+]([O-])C=Cc1cccc(OCc2cccc(F)c2)c1
COc1cccc(CNC(=O)c2cc3ccc(-c4cn[nH]c4)nc3n2CCN(C)C)c1
CN1CCN(CCOC(=O)N2CCC(CC#N)(n3cc(C(N)=O)c(Nc4ccccc4)n3)CC2)CC1
CCCOc1ccc(OC2CC3CCC(C2)N3S(=O)(=O)c2c(C)n[nH]c2C)cc1
COc1ccc(NC(=O)Nc2cccc(-c3nc(NC(P(=O)(O)O)P(=O)(O)O)c4ccsc4n3)c2)cc1F
CCCCCNS(=O)(=O)c1ccc(Cl)cc1C1NC(=O)NC1=O
CC1=C(C(=O)Nc2ccc3[nH]ncc3c2)C(c2ccc(F)c(C(=O)NCc3c(Cl)cccc3Cl)c2)NC(=O)N1
CC1CCCC(C)N1Cc1cc2c(N)nc(-c3ccco3)nc2s1
CCC1(N)CC2CN(CCc3c([nH]c4ccccc34)C(C(=O)OC)(c3cc4c(cc3OC)N(C)C3C(O)(C(=O)OC)C(OC(C)=O)C5(CC)C=CCN6CCC43C65)C2)C1
CCN(CC)CCCC(C)NC(=O)CCOc1cc(-c2cc(Cl)cc(Cl)c2)nn1-c1ccc2ccccc2c1
O=C(NC1CCC(CCN2CCc3ccccc3C2)CC1)c1ccccc1
CCCc1nc(-c2ccccc2)cn1Cc1ccc2c(c1)COc1ccccc1C2=C(C)c1noc(=O)[nH]1
CCCCc1cnc(SCC(=O)c2ccc(S(N)(=O)=O)c(Cl)c2)nc1
CN(C)CCCNc1c(Br)cccc1Nc1ncnc2ccncc12
CC(C)(C)C(=O)Nc1nnc(OC2CCN(c3nnc(NC(=O)Cc4ccccc4)s3)CC2)s1
Cn1c(Nc2c(Cl)ccc(CNC(=O)C(C)(C)C)c2Cl)nc2cc(C(=O)NC3CCC(C(F)(F)F)CC3)c(N3CCC(F)(F)CC3)cc21
Cc1cccc(C(CN)C(=O)Nc2ccc3cnccc3c2)c1
CNCC#Cc1cnc(N)c2c(-c3ccc(NC(=O)Nc4cccc(C)c4)cc3)csc12
O=C(Nc1cnn2ccc(N3CCCC3c3cc(F)cc(Cl)c3)nc12)N1CCC(O)C1
O=C(O)CCNC(=O)c1ccc(-c2cc(C(F)(F)F)ccc2CNc2ccc(-c3ccc(Cl)cc3F)c(Cl)c2)cn1
NC(=O)c1cc(Cl)c2cc(-c3cc4c(s3)CCNC4C3CC3)cnn12
COc1ccc(Nc2cc(-c3ccc(C(=O)NCCNC(=O)c4cccc(N(C)C)c4)cc3)ncn2)cc1
Cc1csc2c(=O)n(O)c(=O)n(Cc3cccc(-c4ccc(C(N)=O)cc4)c3)c12
CCOC(=O)c1cnc2c(cnn2CC)c1N(C)C1CCOCC1
CCN1C(=O)C2Cc3c([nH]c4ccccc34)C(c3ccc(C)o3)N2C1=O
Cc1ccc(C=Cc2ccc(-n3nc(C(C)(C)C)cc3CNC(=O)C(C)c3ccc(NS(C)(=O)=O)c(F)c3)cc2)cc1
COc1ccccc1CCN1CCN(CCCc2ccccc2)CC1
CCc1nc(-c2ccc(F)cc2)c(-c2ccnc(NC(=O)c3ccccc3)c2)s1
Oc1cccc(-c2ccc3c(c2)C2(CCCCC2)C(S)=N3)c1
O=C1NCC2(CCNCC2)c2[nH]c(-c3ccnc(-c4cccc(F)c4)n3)cc21
CC(C)(C)c1[nH]nc2c1C(c1ccccc1S(C)(=O)=O)N(c1ccc(-c3ccon3)cc1)C2=O
COc1ccc(S(=O)(=O)NCC(NS(=O)(=O)c2ccc(OC)cc2OC)C(=O)NO)c(OC)c1
Oc1nc2ccccc2c2nn(-c3ccccc3)cc12
O=C(c1cnn(-c2cc3ccsc3c(=O)[nH]2)c1)N1CCC(C(F)(F)F)CC1
CCc1ncnc(-c2cc(F)c(C(=O)N3CCN(C)CC3)c(F)c2)c1C#Cc1ccc(N)nc1
CN1C2COCC1CC(OC(=O)c1cn(S(C)(=O)=O)c3ccc(F)cc13)C2
O=C(NCc1c(F)cccc1F)Nc1ccc2[nH]ncc2c1
CCCOc1ccc(S(=O)(=O)N2CCN(C)CC2)cc1-c1nc(NC(C)=O)cc(=O)[nH]1
Cc1c(C(O)(c2cocn2)C(F)(F)F)ccc(C#N)c1C(F)(F)F
CCNC(=O)C1OC(n2cnc3c(Nc4ccc(OCC(=O)Nc5ccncc5)cc4)ncnc32)C(O)C1O
CCS(=O)(=O)c1ccc(-c2cc(-c3cnnc4c3ncn4C3CC3)ccc2F)c(F)c1
CCOC(=O)c1cnc2cc(-c3ccc(Cl)cc3)nn2c1N
CCn1cc(C2(c3nn(CC(N)=O)c(=O)o3)NC(c3nc(-c4ccc(F)cn4)c[nH]3)Cc3c2[nH]c2ccccc32)cn1
COc1cccc(C2(CNC(=O)Nc3c(C(C)C)ccc(N)c3C(C)C)CCN(c3ccccc3OC)CC2)c1
Cc1cc(C)nc(N2CC3CN(C(=O)c4c(C)cccc4-n4nccn4)CC3C2)n1
Cc1cc(CCC(C)C)ccc1-c1ccsc1S(=O)(=O)Nc1onc(C)c1Br
O=C(CC(O)(C(F)(F)F)C(F)(F)F)NC(Cc1ccccc1)(c1cc(F)cc(C(F)(F)F)c1)c1ccc(Cl)cn1
O=C(Nc1ccc(C2=CCN(C(=O)C3CCOC3)CC2)cn1)N1Cc2ccccc2C1
N#Cc1ccc(N2CCC(Oc3ccc(F)cc3F)CC2)c(NC(=O)c2ccc(O)nn2)c1
CCCCC1(CCCC)C(O)C(c2cccc(NC(=O)C[N+](CC)(CC)CC)c2)c2cc(N(C)C)ccc2S(=O)(=O)N1C
Cc1ccc(OCCCC(=O)Nc2sc3c(c2C(N)=O)CCCC3)cc1
Cc1c(-c2ccccc2F)nc2cccc(Cl)c2c1N1CC(C)(C)c2ccc(N3CCOCC3)cc21
CC(Nc1ccn2ncc(-c3cnn(CCO)c3)c2n1)c1cc(F)ccc1OCC(F)F
COc1cc(Nc2nn3c(NC(CO)Cc4c[nH]c5ccccc45)cc(C4CC4)nc3c2C(N)=O)cc(OC)c1
Cc1ccc(Cn2c(S)nc3c(Cl)nc(N)nc32)c(F)c1
Cc1noc(C)c1S(=O)(=O)NCCCCCNc1nc(-c2ccccn2)cs1
O=C(O)c1ccnc(-n2nccc2OCc2ccc(Cl)cc2OCC2CC2)c1
CCc1nn2c(=O)cc(N3CCN(c4cc(C)nc5ccccc45)CC3)nc2s1
Cc1cccc(C)c1C(=O)NN1c2ccc(Cl)cc2N=C(N2CCN(C)CC2)c2ccccc21
O=C(NCC(=O)c1ccccc1)Nc1ccc2nnsc2c1
CC1(CS(=O)(=O)N2CCC(Oc3ccc(OCc4ccc(C(F)(F)F)o4)cc3)CC2)NC(=O)NC1=O
COc1cc(N2CCN(C(C)=O)CC2)ccc1Nc1ncc(Cl)c(Nc2ccc(N3CCNCC3)cc2F)n1
CCN(C)C(=O)c1cc(-c2ccc3c(N4CCOCC4C)nc(N4CCOCC4C)nc3n2)ccc1OC
CCN=C(S)NNC(=O)c1cc(-c2cc(C)ccc2C)nc2ccccc12
COc1ccc(C2C(OC(C)=O)C(=O)N2c2cc(OC)c(OC)c(OC)c2)cc1N
Cc1cccc(NC(=O)C23CCCC(NC(=O)c4nc(C)cs4)(CC2)C3)n1
Cn1ccc(C(=O)C2CCN(C3Cc4ccccc4CC3O)CC2)c1
COc1cccc(S(=O)(=O)N2CCC(CC#N)(n3cc(C(N)=O)c(Nc4ccccc4)n3)CC2)c1
CN1CCN(C(=O)c2cc3cc(Nc4nccc(-c5cc(OCC6(C)CC6)ccn5)n4)ccc3[nH]2)CC1
Cn1c(=O)n(CC(C)(C)C)c2ccc(C3=CC4CCC3CN4C(=O)c3ncco3)nc21
CC(NC(=O)c1cc(COC(=O)C(C)(N)Cc2ccccc2)cc(N(C)S(C)(=O)=O)c1)c1ccc(F)cc1
Cc1cc(F)c(-c2nc(C(=O)Nc3cnccc3N3CC(C)C(n4ccnn4)C(N)C3)ccc2F)c(F)c1
Nc1ncc2ccc(-c3ccc(NC(=S)Nc4cc(OC(F)(F)F)ccc4Br)cc3)cc2n1
CC(C)N(CCc1c(-c2ccccc2)nn2ccccc12)Cc1ccc(C=CC(=O)NO)cc1
CN1C(=O)CCCc2cc(Nc3ncc(Cl)c(NC4CCCCC4C(N)=O)n3)ccc21
c1cnc2c(Nc3ccc4c(C5CC5)nsc4c3)n[nH]c2c1
CCc1nc2c(sc3nc4c(cc32)COC(C)(C)C4)c(=O)n1CCN(CC)CC
Cc1cc(O)ccc1C(C#N)Cc1ccc(O)cc1
CCn1c(NC(=O)c2ccc3nc4n(c3c2)CCCNC4=O)nc2cccnc21
CCc1nc2ccc(C3CCN(S(=O)(=O)CCCN(C)C)CC3)cn2c1N(C)c1nc(-c2ccc(F)cc2)cs1
CC(C)OC(=O)N1CCC(Oc2ncnc3c2CCN3c2ccc(-c3nccs3)cc2F)CC1
O=C(O)CNS(=O)(=O)c1ccc(-c2ccc(NC(=O)c3cc4ccccc4o3)cc2)cc1
CCCCn1cc(-c2cccc3ccccc23)c2cccc(OC)c21
CCN(CC)CCNC(=O)C(Cc1ccccc1)NC(=O)C1(NC(=O)c2cc3ccccc3s2)CCCCC1
COP(C)(=O)NCCCNc1nonc1C(=NO)Nc1cccc(Br)c1
CC(C)C(NC(=O)C(CCCCNC(=O)OCc1ccccc1)NC(=O)Cc1ccccc1)C(=O)NC(CCCNC(=N)N)C(=O)NCc1ccc(C(=N)N)cc1
CCN1CC(C)(C)Oc2nc(N3CCOCC3C)nc(-c3ccc(NC(=O)Nc4ccc(OC)nc4)c(F)c3)c2C1=O
C=CC(=O)Nc1cccc(Nc2ncc(Cl)c(-c3c[nH]c4ccccc34)n2)c1
COCC(C)(CO)Nc1ccc(C(=O)Nc2cccc(N3CCOC(C)C3)n2)c(N2CCC3(CC2)CC3)n1
CSc1nc(-c2ccc(F)cc2)c(-c2ccnc(NC(=O)Cc3ccc(F)cc3)c2)n1C
O=C(N1CCOCC1)N1CCN(c2ccc(Cl)cc2CO)CC1
CS(=O)(=O)c1ccccc1-c1ccc(CCNS(=O)(=O)c2cc(C(=N)N)ccc2O)c(NCC(=O)O)c1
Cc1c(CCOCCCO[N+](=O)[O-])cc(-c2ccc(S(C)(=O)=O)cc2)n1-c1cccc(F)c1
CN(CCCCOc1cc(O)c2c(=O)c3ccccc3sc2c1)Cc1ccccc1
Nc1cc(C2=NOC(CNC=O)(C(=O)Nc3ccc(-c4ccccc4S(N)(=O)=O)cn3)C2)ccc1Cl
CCOC(=O)n1c(=O)n(Cc2cccc(F)c2)c2ccccc21
N=C(N)c1ccc2oc(C(=O)NCCC(=O)NC(CCc3c[nH]c4ccccc34)CC(=O)O)cc2c1
CC(C)c1nnc2ccc(Sc3ccc(F)cc3F)cn12
O=[N+]([O-])c1cccc(Nc2ccnc3[nH]c4ccccc4c23)c1
Cc1onc(-c2ccccc2)c1C(=O)NC(=S)Nc1sc2c(c1C#N)CCC(C)C2
CC1(C)COCCN1c1nnc(-c2ccc3[nH]cc(-c4cncc(C5CC5)n4)c3c2)o1
CCC(=O)N(CC1(N2CCN(C(CO)c3ccccc3)CC2)CCOCC1)c1cccc(C(F)(F)F)n1
COc1cc(OC)cc(N(CCNC(C)C)c2ccc3ncc(-c4cccnc4)c(=O)n3c2)c1
CCC(C)C(NC(=O)NNC(=O)C(NC(=O)C(CC(C)C)NC(=O)C(CCCN=C(N)N)NC(=O)OCc1ccccc1)C(C)C)C(=O)NC(C(=O)OC)C(C)C
CC1OC(n2cc(-c3ccccc3)c3c(NCC(=O)Nc4ccc(Cl)cc4)ncnc32)C(O)C1O
COc1ccc(C)c(OC(CCN2CCC(n3c(=O)n(Cc4cccnc4)c4ccccc43)CC2)C(C)C)c1
O=C1NCC2c3c(cccc31)CCN2C(=O)C1CCN(C(=O)c2cc(Cc3n[nH]c(=O)c4ccccc34)ccc2F)CC1
O=C(NCCN1CCNC1=O)C1C(C(=O)Nc2ccc(Br)cc2)C2C=CC1C21CC1
CC(CCOCC(O)CNC(C)(C)Cc1ccc2ccccc2c1)c1ccccc1
CC(C)(C)OC(=O)NC(C)(C)C(=O)N1CCC(C)(N2CCc3c(-c4cnc(N)nc4)nc(N4CCOCC4)nc32)C1
CC(C(=O)Nc1ccc(-c2ncc[nH]2)cc1)n1ccc(-c2cc(Cl)ccc2C#N)cc1=O
COc1cc2c(cc1OC)CN(CCc1ccc(-n3nnc(-c4cc(OC)c(OC)cc4NC(=O)c4cc(=O)c5c(OC)cccc5o4)n3)cc1)CC2
CCC(CO)Nc1nc(NCc2ccncc2)c2ncn(C(C)C)c2n1
CCOc1cccc(F)c1C1CC(C)C(=O)N1Cc1ccc(OC(F)(F)F)cc1
COc1cc(COc2ccc3c(c2)NCCN(C(C)C(=O)NO)S3)cc(OC)c1
CCOCn1c(Cc2cccc(O)c2)c(CC)c(=O)[nH]c1=O
O=C(O)CSc1nnc(C2COc3ccccc3O2)n1-c1ccccc1
O=c1[nH]c2c(O)ccc(C(O)CNCC[S+](O)CCCNCCc3cccc(Cl)c3)c2s1
CN(Cc1ccccc1)Cc1c(-c2ccc(NC(=O)c3ccccc3)cc2)sc2c1c(=O)n(-c1ccccc1)c(=O)n2Cc1c(F)cccc1F
N#Cc1ccc(N2N=C3c4ccc(C(=O)O)cc4CCC3C2C2C=CC=CO2)cc1Cl
OCC1OC(c2ccc(Cl)c(Cc3ncc(-c4cccs4)s3)c2)C(O)C(O)C1O
Nc1ncnc2c1C(=O)N(c1ccc(-c3ccc(C(F)F)cc3Cl)cc1)CCO2
CCS(=O)(=O)N(C)C1c2cc(OCc3ccccc3)ccc2OC(C)(C)C1O
COc1ccc(C(Cc2c(Cl)c[n+]([O-])cc2Cl)OC(=O)c2ccc(CN(C(=O)OC3CN4CCC3CC4)c3cccc(O)c3)s2)cc1OC
CCc1c(C(=O)C(N)=O)c2c(OCc3ccccn3)cccn2c1Cc1ccccc1-c1ccccc1
O=P(O)(O)CP(=O)(O)OCC1OC(n2cnc3c(NCc4cccc(Cl)c4)nc(Cl)nc32)C(F)C1O
O=C(O)c1ccc(-c2cccc3c(CCCOc4cccc5ccccc45)c(C(=O)O)nn23)cc1
O=C(c1ccc(OC(F)F)cc1-n1nccn1)N1C2CCC1C(Nc1cnc(C(F)(F)F)cn1)C2
CC(=O)c1cn(CC(=O)N2C(C(=O)NCc3cccc(Cl)c3F)CC3CC32)c2nc(C#N)ccc12
COc1cc2c(cc1C(F)(F)F)N(C(=O)Nc1cc(Br)cc(-c3cccnc3)c1)CC2
CC1CCN(S(=O)(=O)c2cccc(-c3ccccc3)n2)CC1
Cc1cc(Cl)ccc1-c1cc(C(N)=O)nc2ccccc12
O=C(O)c1ccc(CSc2nc3ccccc3o2)cc1
CCCc1ccc(NS(=O)(=O)c2ccc(F)cc2)c(C(=O)O)c1C
N=C(N)c1ccc(CNC(=O)C(Cc2ccc(CN)cc2)NC(=O)C(CC2CCCCC2)NCC(=O)O)cc1
CCCC(=O)Nc1nc(C)c2cc(-c3cnc(OC)c(NS(=O)(=O)c4ccc(F)cc4F)c3)sc2n1
Cc1cc(C(F)(F)F)cnc1C(=O)Nc1ccc(F)c(C2(C(F)F)N=C(N)OC3CC32)c1
CCCOc1ccc(Oc2ccc(-c3ccc(C(C)NC(=O)COC)cc3)cc2)cc1
CNC(=O)c1cc2c(-c3cccnc3)ccnc2[nH]1
O=C(NCC(O)CN1CCc2ccccc2C1)c1cc(NC2CCOCC2)ccc1F
COc1ccc2cnccc2c1-c1ccc(Oc2nccc3occc23)cc1
COc1ccc2c3c1OC1C4(OC)CCC5(CC4COCc4ccc(C(C)(C)C)cc4)C(C2)N(C)CCC315
Cc1c(C(=O)Nc2ccc(N3CCC(COc4ccc(C(=O)O)cc4)CC3)nc2)oc2ccc(-c3ccccc3)cc12
CCc1cc(-c2cnn(C(CO)CO)c2)c2c(c1)C(O)(C(F)(F)F)c1ccccc1-2
CCCCN(C)Cc1c(C(F)(F)F)nc2n(-c3c(C)cc(C)cc3C)c(Cl)cn12
Cc1c(Nc2c(C#N)cncc2C=Cc2cccc(OCCN3CCN(C)CC3)c2)ccc2[nH]ccc12
COc1cccc(C(=O)NCc2cc(-c3cn4c(n3)CCC4)ccc2N(C)C)c1
Cc1cc2cc(-n3nc(C)c4c3CC(C)(C)CC4=O)cc(NC3CCC(O)CC3)c2c(=O)[nH]1
O=C(c1ccc(F)cc1Cl)N1CCn2c(nnc2-c2cnccn2)C1
CC(=O)OC12COC1CC(O)C1(C)C(=O)C(O)C3=C(C)C(O)C(OC(=O)C(O)C(NC(=O)OC(C)(C)C)c4ccccc4)C(O)(C(OC(=O)c4ccccc4)C21)C3(C)C
C#CCOCCOCCOCCNc1nc(N2CCN(C(=O)C(CCCCN)n3cc(C(N)CC(C)C)nn3)CC2)nc(N2CCN(C(=O)C(CCC(=O)O)n3cc(C(N)C(C)CC)nn3)CC2)n1
O=C(CCCCCCCCC(=O)Oc1ccc2c(c1)C13CCCCC1C(C2)N(CC1CCC1)CC3)Oc1ccccc1
CC(C)C(O)CC(O)C(CC1CCCCC1)NC(=O)C(Cc1c[nH]cn1)NC(=O)c1cc2cc(O)ccc2[nH]1
Cn1c(=O)cnn(CCCCN2CCN(c3ccccc3OCCCF)CC2)c1=O
O=C(c1ccc(Cl)c(Cl)c1)N1CCC(F)(CNCc2cccc(-c3cnco3)n2)CC1
COCCN(C)c1cnc2c(c1)N(c1c(C)c(-c3ccccn3)nc3cc(F)ccc13)CC2(C)C
O=C1CCc2cc(C(c3cccnc3)c3cccc(Cl)c3)cc3c2N1CC3
Cc1cccc(CNC(COCc2ccccc2)C(=O)N2CCC3(CC2)CN(S(C)(=O)=O)c2ccccc23)c1
CN1C(=O)CCc2ccc(NC(=O)NC3CC(C)(C(F)F)Oc4ccccc43)cc21
CC1CCC(n2c3cnccc3c3cnc(Nc4ccc5c(n4)C(O)CNC5)nc32)CC1
CC(C(=O)O)N(C)C(=O)C(CC(=O)NO)Cc1ccccc1
CS(=O)(=O)N1CCc2c(c(-c3ccc(C(F)(F)F)c(SCCOc4ccccc4)c3)nn2CCCN2CCOCC2)C1
CC1(C(=O)N2C3CCCCC3C3CCCCC32)CCCC2(C)c3cc(O)ccc3CCC12
Cc1ccc(F)cc1C(=O)Nc1ccc(C(=O)N2C=C3CCC(=O)N3Cc3ccccc32)c(Cl)c1
Cc1cc(-c2ccc(C(N)=O)c(N)c2)c2cccc(-n3cnc(-c4cnn(C)c4)c3)c2n1
O=C(Nc1ccc(C(F)(F)F)cc1)Nc1ccc(S(=O)(=O)NCCN2CCOCC2)cc1
Clc1ccc2c(c1)CCc1nnc(C3CCC(Oc4ccccn4)CC3)n1-2
Cc1cc(C(F)(F)F)nn1CC(=O)Nc1cncc(C(=O)c2cn(C(C)CO)c3c(F)cncc23)c1
COc1cc2nccc(Oc3ccc(NC(=O)c4c(C)n(C)n(-c5ccccc5)c4=O)c(Cl)c3)c2cc1OC
COc1ccc2c(c1)CCN1C(=O)C3CCCC(C21)N3S(=O)(=O)Nc1ccc(F)c(F)c1
CCCSc1c(C(=O)NC2C3CC4CC2CC(OC(F)F)(C4)C3)cnn1-c1ccc(C(=O)O)cc1
Cc1cc(N2CCN(S(C)(=O)=O)C(CC(=O)NCc3ccc4c(c3)OCO4)C2)nc(-n2ccnc2)n1
c1cn2cc(-c3ccc4cn[nH]c4c3)nc(Nc3ccc(N4CC5COCC5C4)cc3)c2n1
O=[N+]([O-])c1c(O)oc2ccccc2c1=NCc1ccc(Cl)cc1
CC(C)(Oc1ccc(Br)cc1)C1OCC(CC=CCCC(=O)O)C(c2cccnc2)O1
O=C(NO)c1ccc(C=Cc2cccc(-c3cc(F)ccc3O)c2)cc1
CCCN1C(=O)N2CCN=C2c2[nH]c(-c3ccc(Br)cc3)nc21
O=C(CS)NCC(S)CCCn1ccc2cc(Cl)c(Cl)cc21
COc1cc(N2CCC(O)CC2)ccc1-c1nc2snc(C3CCCCC3)c2c(=O)[nH]1
Cc1cccc(N2CCN(CCN3CCCCCC3)C2=O)c1
O=C(O)c1cc(Br)cc2c(=O)cc(-c3cccc(OCc4ncc5ccccc5n4)c3)oc12
COC(=O)N1C(=O)N(C)C(C)=C(C(=O)NCCCN2CCC(c3ccc(F)cc3)CC2)C1c1ccc(F)c(F)c1
CC(F)(F)CC1(O)CCN(C(=O)c2ccc(NS(=O)(=O)c3cccc4scnc34)cc2)CC1
COc1cc2c(Nc3cc(OC)c(OC)c(OC)c3)c(C#N)cnc2cc1OCCCN1CCCCC1
Cc1ccc(C(SCC(N)C(=O)O)(c2ccccc2)c2ccc(C)cc2)cc1
CCN1CCOc2ccc(C(=O)Nc3nnc(C4CC4)s3)cc21
CN(C)c1ccc(C=Cc2noc(-c3ccccc3O)n2)cc1
Cn1c2ccnc(Cl)c2c2nc(CN3CCOCC3)nc(N3CCN(CCc4ccc(F)c(F)c4)CC3)c21
NCCc1c[nH]c2ccc(OCCCCCC(=O)N3CCN(c4ccc([N+](=O)[O-])cc4)CC3)cc12
CS(=O)(=O)N1CC(O)CC1C(=O)NO
Cc1cccc(NC(=O)CSc2nc3ccc(I)cc3c(=O)n2-c2ccc(S(N)(=O)=O)cc2)c1
CC(c1cccc(C(F)(F)F)c1Cl)N1C=Cc2c(ncn2-c2ccc(F)cn2)C1C
Cc1ccccc1NC(=O)NCC(=O)N(C)c1ccc(Cl)c(COc2cccn3c(Br)c(C)nc23)c1Cl
CCNC(=O)C1CCC(NC(=O)c2cnc(-n3ccc4cc(C#N)cnc43)cc2NC(C)C)CC1
COC1=CC(=O)c2c(COc3ccc([N+](=O)[O-])cc3)c(C)n(C)c2C1=O
Cc1ccc(O)cc1Nc1ccnc2ccc(S(C)(=O)=O)cc12
CC(C)(C)OC(=O)Nc1ccc(-c2ccc3nc(Nc4ccccc4C#N)nn3c2)cc1
CC(=O)NC(C(=O)N1CCCC1C(=O)NCc1ccc(C(=N)NN)s1)C(c1ccccc1)c1ccccc1
O=C(NC1=NCCS1)c1ccc(Cl)c(Cl)c1
N#Cc1c(N2CCC(c3cc(F)cc(F)c3)CC2)ccn(CC2CC2)c1=O
CC(C)(C)OC(=O)N1CCN(C(=O)Nc2cnc3ccc(N4CCCC4c4cc(F)ccc4F)nn23)CC1
CC(Nc1nc(NC(C)C(F)(F)F)nc(-c2cccc(Cl)n2)n1)C(F)(F)F
Cc1cc(COc2ccc(C(=O)NC3(CC(=O)NO)CCOCC3)cc2)c2ccccc2n1
CN(c1ccc(C(=O)NC2c3ccccc3CC2O)cc1F)C1CCN(c2ncnc3[nH]ccc23)C1
CC1(C(=O)NCC(Cc2ccccc2)N2CCC(O)(C(F)(F)F)CC2)CCCCC1
COc1ccc(CNC(C)c2cccc(F)c2)cc1-c1ccc(C(F)(F)F)cc1
CS(=O)(=O)Nc1cccc(-c2cc(C(O)(C(F)(F)F)C(F)(F)F)cnc2N2CCN(S(=O)(=O)c3ccc(N)nc3)CC2)c1
CCCS(=O)(=O)N1CCC(N2CCC(C(=O)c3ccc([S+](O)c4ccc5c(c4)OCO5)cc3)CC2)CC1
COC(=O)c1c(C)nc(C)c(C(=O)CC2CCC2)c1-c1cccc2c(=O)cc(C)oc12
CN1CCN(Cc2ccc(Nc3nccc(-c4ccc(NS(C)(=O)=O)cc4)n3)cc2)CC1
COc1cc(-c2cncc(-c3ccc(N4CCNCC4)cc3)c2C)cc(Cl)c1C(N)=O
CC(c1c(Cl)cccc1Cl)c1nc(C(C)(C)O)cn1-c1ccc(-c2cc(F)c(CO)c(S(C)(=O)=O)c2)cc1F
Cc1c(COc2ccc(CNC(CO)C(=O)O)c(OCc3ccc4nsnc4c3)c2)cccc1-c1ccccc1
Cc1cc(NC(=O)c2ccc(NS(=O)(=O)C(C)CO)cc2N2CCC3(CC2)CC3)nc(N2CCC(F)(F)CC2)c1
Nc1onc2nc(-c3ccccc3)cc(-c3ccc(NC(=O)Nc4ccc(F)cc4)cc3)c12
Cc1ccc(C(=O)Nc2ccc(Cl)c(Cl)c2)cc1C#Cc1cc(-c2cnn(C)c2)cnc1N
CC(C)C(NC(=O)c1ccc(C(=O)NS(=O)(=O)c2ccc(Cl)cc2)cc1)C(=O)N(CC(=O)NC(C(=O)C(F)(F)F)C(C)C)CC1CCCO1
NC(CC(=O)Nc1ccc(-c2cccc(C(F)(F)F)c2)cc1)C(=O)O
CC(C)CN1CCC2(CCCN(S(=O)(=O)c3ccccc3)C2)C1
CCCC(=O)NC(Cc1ccc(O)cc1)C(=O)NCCCCCCCNCCCCN
Nc1ccccc1NC(=O)c1ccc(NC(=S)NCc2cncc(Br)c2)cc1
O=C(c1cc(O)cc(O)c1)N1CCC(NCc2ccnc3ccccc23)CC1Cc1ccccc1
NC(=O)n1cc(CC(=O)N2CC(F)(CO)CC2C(=O)NCc2cccc(Cl)c2F)c2ccccc21
N=C(N)c1ccc(CNC(=O)C2Cc3cccc(c3)NC(=O)CN3CCN(CC3)CC(=O)Nc3cccc(c3)CC(NS(=O)(=O)Cc3ccccc3)C(=O)N2)cc1
NC(=O)c1cccc(-c2n[nH]c(C3CCCCN3C(=O)COc3ccccc3)n2)c1
CNS(=O)(=O)c1cccc2c1ccc1nc3cccc(C(=O)NCCN(C)C)c3nc12
O=C(Nc1ccc(CNc2cc(Nc3ccc(N4CCOCC4)cc3)ncn2)cc1)C(F)(F)F
CC(C)(C)OC(=O)NCCNC(=O)COC1=CC(=O)c2c(O)cccc2C1=O
O=C1Nc2ccc(F)cc2C1=C1Nc2ccc(F)cc2C1=NOCCN1CCCC1
O=[N+]([O-])c1ccccc1OC1CCN(c2nccnn2)CC1
COc1cc(-c2cnn(C)c2)ccc1Nc1ncc2ccnc(NC3CCOCC3)c2n1
C=CC(=O)N1CCCC(n2nc(-c3cccc(C(=O)NCc4ccc(C(C)(C)C)cc4)c3)c3c(N)ncnc32)C1
Cn1nc(-c2ccc3c(c2)CCN3C(=O)Cc2ccc(C(F)(F)F)cc2)c2c(N)ncnc21
Cc1cc(C)nc(OCC2CC3CCC2N3C(=O)c2ccccc2-c2nc(C)no2)n1
O=C(NCc1ccc2cc(CNCC3CC4(CC4)C3)[nH]c2c1)c1cc(=O)n2ccccc2n1
CCN1CC2(CNC(=O)c3c2[nH]c2c3CCc3cnc(-c4ccccc4F)cc3-2)C1
O=c1cc(OCc2ccc(F)cn2)ccn1-c1ccc2c3c([nH]c2c1)CCN1CCCC31
CC(=O)OC1(c2ccccc2)C(=O)Nc2ccc(-c3c(C)noc3C)cc21
COC(=O)c1c(CNC(=O)c2cnc(N3CCOCC3)s2)c(=O)c2ccc(Cl)cc2n1-c1ccccc1
Clc1ccccc1Nc1nc2c(-c3nnc[nH]3)cccc2n2cccc12
N#CC1CC2CC2N1C(=O)C(N)C12CC3CC(O)(CC(O)(C3)C1)C2
COc1ccc(S(=O)(=O)N2CCN(CC3=Nc4cccc5c(=O)[nH]nc(c45)N3)CC2)cc1
CC(=O)N1CCN(c2cc(-c3ccco3)nc3cc(-c4ccccc4)nn23)CC1
CCC(=O)Nc1ccc(Cc2c(OC3OC(CO)C(O)C(O)C3O)n[nH]c2C(C)C)cc1
CNc1nc(Nc2ccc(C(=O)N3C4CCC3COC4)cc2OC)ncc1Cl
COC(=O)c1ccc(C=c2sc3nc(-c4cn(C5CC5)c5cc(N6CCN(C)CC6)c(F)cc5c4=O)nn3c2=O)cc1
COC(=O)c1ccc2nc(Nc3nc4c(F)cc(F)cc4s3)sc2c1
COc1ccc(-n2nc(Sc3ccc(Cl)cc3)cc(CCC(C)NC(=O)C3CN(C)CCC3c3ccc(F)cc3)c2=O)cc1
COc1ccc2cc(C(=O)NCCCN3CCC(Cc4ccccc4)CC3)ccc2c1
O=C(Nc1ccccc1)c1cccc(-c2cnc(-c3c[nH]c4ccccc34)[nH]2)c1
CCc1cc2c(C3=NN(CCCCOc4ccc(C5=NNC(=O)CC5C)cc4)C(=O)C3(C)C)ccc(OC)n2n1
COc1cc(C(=O)N2CC(OC)C2)ccc1Nc1cc2c(-c3ccn(C)n3)cccc2cn1
COc1cc2ncnc(N3CCc4c(O)cccc43)c2cc1OC
Cc1cc(COc2ccc(S(=O)(=O)NC3C4CCC(C4)C3C(=O)NO)cc2)c2ccccc2n1
COC1CCN(c2ncc(F)c(N3CCC(Oc4ccc(C(C)NC(C)=O)cc4)C3)n2)CC1
Cc1ccn(CC(=O)NCc2cnc(Oc3ccc4c(c3)CCC(c3ccccc3)O4)s2)n1
COc1ccc(C2=NN(Cc3ccc(CN4CCOCC4)cc3)C(=O)CC2)cc1OC
O=C1C=CC(O)(c2cc3ccccc3n2S(=O)(=O)c2ccc(CCC(=O)N3CCOCC3)cc2)C=C1
COc1ccc(OC)c(CC(=O)Nc2cc(N)c(C#N)c(OCCO)n2)c1
Nc1ncc(-c2cc(N3CC4CC3CO4)nc(N3CC4CC3C(F)(F)C4)n2)cc1OC(F)F
Cc1cccc(Cn2ccc(NC(=O)Cc3ccc(N(C)C)cc3)n2)c1
Cn1cnc2cc(-c3ccc(N4CCOCC4)cc3)nc(NCC3CCC(O)C3)c2c1=O
CN1CCCC1C(=O)N1CCCC(COc2ccc(-c3nc(C#N)nc4c3ccn4C)cc2C(F)(F)F)C1
CC(NC(=O)c1cnn(CCO)c1)c1ccc(OC2CCN(c3ccc(OCC4CC4)cc3)C2)cc1
O=C(O)c1cccc2c1nc(Nc1ccccc1Cl)c1ccsc12
CC(C)COc1ncc(-c2cc(F)c(C(=O)NS(C)(=O)=O)cc2F)cc1Cl
CCC1(OC(=O)C(C)NC(=S)NC(=O)c2ccc(C)cc2)C(=O)OCc2c1cc1n(c2=O)Cc2cc3ccccc3nc2-1
O=C(Cc1csc(NC(=O)c2cnccc2Oc2ccc(Cl)cc2)n1)NO
CCC(Cn1cc(C(F)(F)F)ccc1=O)N1C(=O)C(C)(CC(=O)O)CC(c2cccc(Cl)c2)C1c1ccc(Cl)cc1
O=C(O)c1cc2cc(O)c(O)cc2c(C(=O)c2ccc(O)c(O)c2)n1
CCc1ccc(C(C(=O)NC(C)(C)C)N2C(=O)C(CS)NC(=O)C2Cc2ccc([N+](=O)[O-])cc2)cc1
COc1cc(SC)ccc1C(=O)N1CCN(c2ccc(O)cc2)CC1
Cc1cccc2c(C=C(C#N)C(=O)N(C)c3ccccc3)cn(CC(=O)O)c12
CCCCCC(=O)OC1C(=O)C2(C)C(O)CC3OCC3(OC(C)=O)C2C(OC(=O)c2ccccc2)C2(O)CC(OC(=O)C(O)C(C=C(C)C)NC(=O)OC(C)(C)C)C(C)=C1C2(C)C
CN1C(=O)N(c2cccc(C(F)(F)F)c2)C2=C(C(=O)CC2)C1c1ccc(C#N)cc1S(C)(=O)=O
CCC(C)C(=O)N1CC=C(c2ccc(NC(=O)N3Cc4ccccc4C3)cc2)CC1
CCN1C(=O)CCCc2cc(Nc3ncc(Cl)c(Nc4ccccc4S(=O)(=O)N(C)C)n3)c(OC)cc21
COc1ccc(-c2nc(-c3ccc4c(c3)OCO4)[nH]c2-c2ccc(OC)cc2)cc1
CCOc1cc(=O)n(C)cc1-c1cc(NC(=O)CC2CCCCC2)ccc1Oc1ccc(F)cc1F
CN(C(=O)N1CCC(n2cnc3cc(-c4ccc(C(F)(F)F)cc4)sc3c2=O)C1)C1CCN(C2CCOCC2)C1
CC(C)CC1CC(=O)N(C(CC2CCCCC2)C(=O)NCCCCCC(=O)NO)C1=O
COC(=O)CC(S)C(CC(C)C)C(=O)NC(Cc1ccccc1)C(N)=O
CC(C)S(=O)(=O)c1ccc2c(c1)C(=Cc1[nH]c3c(c1CCCN(C)C)CCCC3)C(=O)N2
COc1ccc(CCNC(=O)c2coc3ccccc3c2=O)cc1OC
CN(CC(F)(F)F)C(=O)c1c(NC(=O)c2nc(C3CC3)cnc2Nc2cncnc2)cnn1C
CNC(=O)c1cc(C(=O)N2CCC(c3ccc(C#N)cc3)CC2)c(C)cc1C1CCC1
CCCCCCOc1ccc(C(=O)NC(C(=O)O)C(C)C)cc1
Cc1ccccc1NC(=NC#N)N1CCN(C(=O)Cc2ccc3ccccc3c2)C(c2ccccc2)C1
CCCN1CCc2cccc3c2C1Cc1cccc(OCCCCN2CCN(c4ccccc4OC)CC2)c1-3
C#CCOc1ccc(S(=O)(=O)N(C)c2c(C)cc(Br)cc2C(=O)NO)cc1
O=C(O)C(CCCC=C(c1ccccc1)c1cccnc1)Sc1ccccc1
CCOC(=O)c1cn(-c2ccc(O)cc2C)c2cc(-c3ccncc3)ccc2c1=O
COCCN(c1ncc(F)cn1)C1CCc2c(CC(=O)O)c3ccc(Cl)cc3n2C1
CC(C)n1cc(C(=O)c2cncc(NC(=O)c3cnn4c3CCC4)c2)c2cncnc21
O=C(NC1CCN(S(=O)(=O)c2ccc(OC3CCNCC3)c(Br)c2)C1)c1ccc(Cl)c(Cl)c1
O=c1cc(C=Cc2cccc(F)c2)c2cc(C(c3ccc(Cl)cc3)c3ccsc3)ccc2[nH]1
COC(=O)CSc1nnc(Cc2c(NC(C)=O)sc3c2CCCC3)n1NC(C)=O
CN1CCN(c2cc(Cl)cc(-c3nnc(CC(=O)N4CCC(n5c(=O)[nH]c6ncccc65)CC4)o3)c2)CC1
Cc1cc(Nc2cc(N3CCN(C)CC3)nc(Nc3ccc(CC(=O)NC4CC4)cc3)n2)[nH]n1
COc1ccc(CN2C(=O)CNC(c3cc(C)cc(C)c3)(C(Oc3nc(C)cc(C)n3)C(=O)O)c3ccccc32)cc1
Cc1nc(C)c(CN2CCN(c3cccc4[nH]c(-c5ccc(C(C)(C)C)cc5)nc34)CC2)o1
CCCOc1cc(CCc2nc(C)c(CC)s2)nc(NCc2cc(Cl)cc(NC(=O)OC(C)C)c2)c1
c1ccc(COc2ccc3c(c2)CCN(CC2CC2)CC3)cc1
Cc1nc2ccc(-c3ccc(C(C)N4CCC(CC(C)(C)O)(C(C)C)OC4=O)cc3)cn2n1
Oc1cc(C2CCNCC2)on1
COc1cccc(S(=O)(=O)N(CC(=O)O)c2ccc(N(CC(=O)O)S(=O)(=O)c3cccc(OC)c3)c3ccccc23)c1
CCNS(=O)(=O)c1cc(C(F)(F)F)ccc1-c1ccc(-c2ncc(N)nc2C#N)c(F)c1
COC1CN(c2nc(-c3cc(F)cc(C)c3OCc3ccc4c(c3)C(C)CN(C3CCOCC3)CC4)cs2)CCC1C(=O)O
CN(C)CCCC(=O)Nc1ccc2ncnc(Nc3ccc(NC(=O)Nc4cc(C(C)(C)C)nn4-c4cccc(N)c4)cc3)c2c1
[C-]#[N+]C1=C(c2ccc(F)cc2)NC(C(F)F)=C(C#N)C1c1ccc2[nH]nc(C)c2c1
O=C(NCC(=O)N1CCCC1B(O)O)c1cc(Cl)ccc1Cl
COc1cc(-c2ccc3ncc(C(=O)CC(C)C)c(NC4CCC(N)CC4)c3c2)cc(Cl)c1O
COc1ccc(C=Cc2ccccc2NC(=O)c2ccccn2)cc1
C=CC(=O)N1CCC(c2cnn3c(C(N)=O)c(-c4ccc(Oc5ccccc5)cc4)n(C)c23)CC1
CNc1nc(Nc2cnc(C#N)c(OC3CCCNC3)c2)ncc1-c1ccc(C(=O)OC)s1
CNCC(O)CN1c2ccccc2CCc2ccccc21
FC(F)(F)c1cccc(OCCN2CCC(N3CCCCC3)CC2)c1
Oc1ccc(Cc2nnc3ncc(-c4ccc(F)cc4)nn23)cc1Cl
COc1ccccc1C1(O)CCN(C(c2ccccc2)c2ccccc2)CC1
O=C(c1ccccc1Cl)c1c[nH]c2ncc(-c3cnn(C4CCNCC4)c3)cc12
O=C(CC1SC(=O)NC1=O)Nc1ccccc1O
CC(C)(C)OC(=O)C(Cc1ccc([N+](=O)[O-])cc1)NC(=O)c1cccc2ccccc12
O=C(O)c1cc2ccccc2n1CCCOc1cccc2ccccc12
Cc1ccncc1N1CCN(C(=O)CCCc2cccc3ncccc23)C(C)C1
COc1ccc(-c2cc(-c3ccc4c(c3)OCCO4)cc(=O)[nH]2)c(OC)c1
COC(=O)C1=C(C)N=C(C)N(CCCCCN2CCC(C(=O)OC)(c3ccccc3)CC2)C1c1ccc(F)c(F)c1
CCCOc1cc(C)c(-c2cccc(COc3ccc(S(=O)(=O)CC(=O)O)cc3)c2)c(C)c1
CCn1c(SCC(=O)Nc2nc3ccc(C)cc3s2)nc2c(c1=O)SC(C)C2
OC1CC2CN(CC3CCCCC3)C1CN2Cc1cccc2ccccc12
COc1ccc(S(=O)(=O)N(Cc2ccc3c(c2)OCO3)C(CCCNC(=O)OCc2ccccc2Br)C(=O)NO)cc1
COC1CN(c2nc(-c3cccc(C)c3OCc3cc(F)c4c(c3)CCN(C3CCOCC3)CC4)cs2)CCC1C(=O)O
CC(C)(C)NCc1ccc(S(=O)(=O)c2csc(S(N)(=O)=O)c2)cc1
Cc1cc(NC(=O)c2c(F)cccc2Cl)no1
CC(C)(CCC(=O)c1ccc(C(=N)N)cc1)C(=O)N1CCC(CC(=O)O)CC1
CCN(CC)CCCC(C)Nc1ccnc2cc(Cl)ccc12
O=C(NCCc1c[nH]c2ccccc12)c1cccc(Cc2n[nH]c(=O)c3c2CCCC3)c1
O=C(O)COc1c(C(=O)O)sc(-c2cccc(NC3CCN(S(=O)(=O)Cc4ccccc4C(F)(F)F)CC3)c2)c1Br
Cc1nc(C(=O)N2Cc3cc4c(cc3CC2C(=O)NC(Cc2ccc(-c3ccnc(C)c3C)cc2)C(=O)O)OCC(c2ccc(OCc3ccc(Cl)c(Cl)c3)cc2)O4)c(C)o1
COc1ccc(-c2cnn(-c3nc(NCc4cccc(I)c4)c4ncn(C5OC(CO)C(O)C5O)c4n3)c2)cc1
CC(C)C(NC(=O)c1ccccn1)C(=O)NC(COCc1ccc(Br)cc1)C(O)CC(=O)NCc1ccc(C#N)cc1
COc1cc(C=NNC(=O)Cn2ccc(C(F)(F)F)n2)cc(OC)c1OC
C=C1C(=O)C23CC1(O)CCC2c1ccc(O)c(C)c1C3Cn1cc(-c2ccccn2)nn1
Cc1cccnc1CN1CCC2(CC1)CCN(c1ccc(-c3ccccc3)cc1C#N)C2=O
O=C(O)CNc1cc2c(Nc3cccc(Br)c3)ncnc2cn1
CCN(CC)C(=O)c1cccc(Nc2nc(C)c(-c3cc4c(c(S(=O)(=O)NC)c3)C(=O)N(C(C)C3CC3)C4)s2)n1
COc1ccc(NC(=O)CSc2nc(C)cs2)cc1
Cc1cccc(N2CCN(CC(O)COc3cccc(C(=O)CCc4cccc5ccccc45)c3)CC2)c1C
Cc1ccc2c(-c3nnc(SCCCN4CCc5cc6nc(N7CCCCC7)oc6cc5CC4)n3C)cccc2n1
Cc1ccc2c(c1)c1c(n2Cc2ccc(C(=O)NO)cn2)CCN(C)C1
CCOc1cc(OCC)cc(C(Nc2ccc(C(=N)N)cc2)C(=O)O)c1
Cc1ccc(C(=O)Nc2ccnc(C(F)(F)F)c2)cc1-c1ccc2c(c1)OC1(CCOCC1)CC(=O)N2
Cc1c(NC(=O)c2cc3c(s2)CCCC3)cccc1-c1cn(C)c(=O)c(Nc2ccn3ccnc3c2)n1
CN(C)c1ccnc2sc3c(=O)n(-c4ccc(Cl)cc4)ccc3c12
CN(C(=O)CC#N)C1CCN(c2ncnc3[nH]ccc23)C1
COc1cc2cncc(Cc3ccc4c(c3)CCN4C)c2cc1OC
NC(=O)c1nnc(NC2CCCCC2N)nc1Nc1ccc2nn(C3CCC3)cc2c1
CCCCCCc1c(C(=O)CC(C)CC(=O)O)c2ccc(Cl)cc2n1C
Cc1cccc(CNc2cc(-c3cccnc3)ncn2)c1
CC(C)CC(NC(=O)c1ccco1)C(=O)NC1CCN(Cc2ccc(OCCCN(C)C)cc2)C1
O=C1OC2(CCC(N3CCC(Cc4cc(F)ccc4Br)CC3)CC2)c2ccc3c(c21)OCCO3
CCC(=Cc1ccccc1)C1CC1NC1CC2(C1)CN(C1COC1)C2
CSc1c(Cl)nc(-c2ccc(NC(=O)Nc3ccc(S(N)(=O)=O)cc3)cc2)nc1N1CCOCC1
CN1CCN(S(=O)(=O)c2cccc(C(=O)NN=C3CCc4cccc(O)c43)c2)CC1
Cc1c(-c2ccccc2)n(C)c(=O)n1C1CCN(Cc2ccccc2)CC1
OCC1CCC(COc2nn3c(-c4ccccc4)nnc3c3c2C2CCC3CC2)CC1
CC(C)c1ncc(Nc2cncnc2)c(C(=O)Nc2cc(-c3ccccn3)nn2C)n1
CN(C)CCNc1ccn2ncc(-c3cn[nH]c3)c2n1
Cc1ncc(OCC2(c3cccc(F)c3)CC2C(=O)Nc2ccc(C#N)cn2)c(C)n1
O=C(O)c1cc2c(s1)-c1ccc(F)c(F)c1CC2
CN(C)S(=O)(=O)c1ccc2c(c1)C(=Cc1cc3c([nH]1)CCCC3)C(=O)N2
CCOc1ccc(-n2nc3c(N(C)C)nnc(C)c3c2C)cc1
O=C(O)c1cc(C2CC2)ccc1Nc1cnc(-c2c(F)cc(O)cc2F)nc1
CC#CCOc1ccc(S(=O)(=O)N(C)CCS)cc1
CNC(C(=O)NC(C(=O)N(C)C(C=C1C(=O)NC(=O)N1C)C(C)C)C(C)(C)C)C(C)(C)c1ccccc1
CNc1nc(Nc2cc(F)c(-c3nnnn3C)cc2OC)ncc1C(F)(F)F
Cc1cc(C)cc(NC(=O)N2CCN(Cc3ccc4c(c3)OCO4)CC2)c1
Nc1ncnc(N2CCC(C(O)c3ccc(-c4ccc(F)cc4)cc3)CC2)c1-c1ccc(F)cc1
CC(C)(C)NC(=O)C1(C2CCCCC2)CCN(C(=O)C(Cc2ccc(F)cc2)NC(=O)C2CN(CC(F)F)CCN2)CC1
CC(C)(C)c1ccc(C=Nc2ccc(S(N)(=O)=O)cc2)cc1
COC1C(=O)N2C(C(=O)OCc3ccccc3)=C(COC(C)=O)CS(=O)(=O)C12
CC(Nc1nccc(N2C(=O)OCC2CF)n1)c1cn(-c2ccc(Cl)cc2)cn1
COCCNC(=O)c1sc2ncnc(Nc3ccc(F)cc3OC(C)C)c2c1C
COc1cc2c(=O)c3c4ccc(C#N)cc4[nH]c3n(C(C)C)c2c(F)c1C1CCN(C(C)C)CC1
NC(=O)Cc1c(Br)n(Cc2ccccc2)c2ccc(OCCCP(=O)(O)O)cc12
CNC1=NC2CC(O)C(C(O)C(F)(F)F)OC2S1
COc1ccc(CNc2n[nH]c3ccc(NC(=O)C4CCCC(N)C4)cc23)cc1
CCCn1c(=O)c2[nH]c(C34CCC(C(=O)NCCC(=O)NCCNC(=O)COCCNC(=O)OC(C)(C)C)(CC3)CC4)nc2n(CCC)c1=O
CCN(CC)c1nc2ccc(NC(=O)c3c(C(=O)N4CCOCC4)cnn3C)cn2n1
CC(c1ccc(S(=O)(=O)c2ccccc2)cc1)N1CCN(C)CC1
CN(C)c1nc(-c2ccc(F)cc2)c(-c2ccc(F)cc2)n1C=CC(O)CC(O)CC(=O)O
O=C(O)CCCc1sccc1N=Nc1c(O)ccc2ccccc12
C=Cc1c(C(=O)NCc2ccccc2OCC(F)(F)F)nn(-c2ccccc2)c1-c1ccccc1
CC(C)Oc1cccc(CN(C(=O)c2cn(C)cn2)C2CC3CNCC3C2)c1
COc1ccc2[nH]nc(C(=O)NCC3CCN(CCc4ccc(O)cc4)CC3)c2c1
CC(CN1CCCC1)N(C)CCc1ccc(Cl)c(Cl)c1
CN1CCN(c2ccc(Nc3ncc4ccn(-c5cccc(S(C)(=O)=O)c5)c4n3)cc2)CC1
COc1cc(N2C(=O)C(OC(C)=O)C2c2ccc3c(c2)OCO3)cc(OC)c1OC
N#Cc1ccc(CN2CCC(c3nnn4cnc5[nH]ccc5c34)CC2)cc1C(F)(F)F
CC1(C(=O)O)CCN(c2ccc(-c3ccc(-c4nc5cc(Cl)ccc5[nH]4)cn3)cn2)CC1
COc1cc(C(=O)NC2CCN(C)CC2F)ccc1Nc1ncc(C(F)(F)F)c(Oc2cccc3c2C(=O)CC3)n1
NC1=NC(OCc2ccc(Br)s2)c2[nH]cnc2N1
CC(C)(CNS(C)(=O)=O)N1CCc2c(-c3cnc(N)nc3)nc(N3CCOCC3)nc21
COc1cccc(C(=O)NCCCCN2CCc3cc(OC)c(O)cc3C2)c1
CNC(=O)Oc1cccc(CN(C)CCCOc2ccc(Cc3ccccc3)cc2)c1
CCC(=O)OCC(C)(C)CN1C(=O)C(CC(=O)N2CCC(CC(=O)O)CC2)OC(c2cccc(OC)c2OC)c2cc(Cl)ccc21
O=C(O)c1ccnc(-c2cn(CCN(Cc3ccc(Cl)c(Cl)c3)C3CC3)cn2)c1
CCc1cccc(NC(=O)CN(C)S(=O)(=O)c2c[nH]cn2)c1
Nc1nc(Cl)nc2c1ncn2C1CCC(C(=O)Nc2ccccn2)CC1
CCCn1c(=O)c2nc(-c3ccc(OCc4noc(-c5cccc(C)c5)n4)cc3)[nH]c2n(CCC)c1=O
CC1(C)OCC(NC(=O)Nc2cc(Cl)ccc2Cl)C(c2ccccc2)O1
COc1cccc(Nc2ncc3ccn(-c4ccccn4)c3n2)c1
CCCC1OC(O)=C2C1=NC1=C(C(=O)COC1)C2c1ccc(C)c(Br)c1
Fc1ccc(OC2CCN(c3nc4ccncc4nc3NC3CCC3)CC2)c(F)c1
Cc1ccc(C(=O)Nc2ccc(CN3CCN(C)CC3)c(C(F)(F)F)c2)cc1C#Cc1cnc(NC2CC2)nc1
O=C(NS(=O)(=O)C1CC1)c1cc(C2CC2)c(OCC2CCCC2)cc1F
COC(=O)C1(Cc2ccccc2)CCc2cnc3c(-c4ccc(C#N)cc4)cnn3c21
O=C(O)c1c(-c2ccccc2)c(-c2ccccc2)nc2ccccc12
Cc1cc(=O)n(-c2ccc(Cl)cc2Cl)nc1C(=O)Nc1ccc(Oc2ccnc3c2ccn3C)cc1
CN1CCc2c(n(C)c3cc(-n4ccc(-c5ccc(Cl)cc5)cc4=O)ccc23)C1
CC(=O)c1nccc(N2CC(C)N(c3ccnc(C(C)O)n3)C(C)C2)n1
CC1(C)CCCC(Oc2cc(F)c(C(=O)NS(C)(=O)=O)cc2Cl)C1
COc1cccc(-c2cc(C#N)ccc2COC(c2ccc(C#N)cc2)c2cncn2C)c1
CCc1ccc(C2CC(OC(=O)Nc3ccccc3)CN(C(=O)N3CCOCC3)C2)cc1
N#Cc1ncc2cc(COc3ccc(C(N)=O)cc3)n(CCC3CCCCC3)c2n1
CNC(=O)C(CC(=O)C(CC(C)C)C(CSc1ccccc1)C(=O)NO)Cc1ccccc1
NC(=O)c1c(NC(=O)c2cccc(Cl)c2)sc2c1CCCC2
COc1ccc2c(=O)n(CC3(C)NC(=O)NC3=O)[nH]c2c1
CCCCNc1ncc(C(=O)Nc2ccc(F)cc2)c(NCC2CCC(N)CC2)n1
CC1(C)C(=O)N(c2ccc(C#N)c(C(F)(F)F)c2)C(=O)N1CCOCCOCCOCc1ccc(O)c(C(N)=O)c1
CN(CC(=O)NC(CCCCN)C(=O)C(=O)NCCN1CCOCC1)C(=O)c1ccccc1Sc1ccccc1C#N
CC(C)NC(=O)c1cccc(NC(=O)Nc2ccc(-c3ncnc4[nH]ccc34)cc2)c1
CCN1C(=O)c2c(nc(C)n2Cc2ccc(O)cc2)N2CC(Cc3ccccc3)N=C12
Cc1ccc(-c2nnc(CNC(=O)CN)o2)cc1
Cc1nc2cccc(-c3cc4c(n3C(=O)OC(C)(C)C)CCNC4=O)c2nc1NC(C)(C)C
O=C(C1CC(N2CCN(c3nccn3-c3ccccc3)CC2)CN1)N1CCSC1
CC(C)NC(=O)N1CCCc2cc(OCCCN3CCCCC3)ccc2C1
CC(C)(C)NS(=O)(=O)c1cccc(NC(=O)c2ncc(NC(C)(C)CO)nc2N2CCC3(CC2)CC3)c1F
COC(=O)C(CCCCN)NC(=O)CNC(=O)C(=O)C1CCCN1C(=O)CNC(=O)c1ccnc2ccccc12
O=C(CN1CCN(C(=O)c2ccco2)CC1)Nc1cc(C(F)(F)F)ccc1Cl
COc1cccc(CC(=O)Nc2nnc(CCCCc3ccc(NC(=O)Cc4ccccc4)nn3)s2)c1OC
NC(=O)c1c(-c2ccc(Oc3ccccc3)cc2)nn2c1NCCC2c1ccccc1N
CC1NC(NCC2COc3ccccc3O2)=Nc2ccccc21
CN(C)Cc1ccc(CSCCCCCSCc2ccc(CN(C)C)o2)o1
O=C(O)CN1C(=O)C(NC(=O)c2cc3ccccc3[nH]2)N=C(c2ccccc2F)c2ccccc21
COc1cc(OC)cc(N2CCN(C(=O)Nc3nc4c(C)cccc4nc3OC)CC2)c1
CC(C)CC(CC(=O)OC(C)(C)C)NC(=O)C1=NOC(C(O)(C(F)(F)F)C(F)(F)F)C1
CC1(c2ccc(Cl)cc2)CCN(Cc2c[nH]c3ccccc23)CC1
CCCCCCCC[S+](O)CC(O)(O)C(F)(F)F
CC(Cc1ccc(C(=O)Oc2ccc(C(=N)N)cc2)o1)C(=O)N(CCCO)CC(=O)O
COc1cc(NC(=O)CCC2CCCN(Cc3ccc(F)c(OC)c3)C2)cc(OC)c1
CC(=O)c1cnc2ccc(-c3ccc4cc(O)ccc4c3)cc2c1NC1CCC(CN(C)C)CC1
CCCc1ccc(OC(C)c2ccc(C(=O)c3cn(CCCC(=O)O)c4ccccc34)cc2)cc1
CNCc1cc(C(=O)N2CCN(C(C)C)CC2)ccc1Oc1cccc(OC)c1
COc1cc(-c2cnc3c(N4CCCC(CNC(=O)NC5CC5)C4)snc3c2)ccc1N
CC(=O)N1CC(n2nccc2-c2cc(F)ccc2Oc2cc(F)c(S(=O)(=O)Nc3cscn3)cc2Cl)C1
O=C1Nc2ccc(F)c3c(S(=O)(=O)CCO)cc(-c4ccc[nH]4)c1c23
C=CC(=O)Nc1cc(Nc2nccc(-c3cn(C)c4ccccc34)n2)c(OC)cc1N(C)CCN(C)CCOCCOCCOCCOCC(=O)Nc1cccc2c1CN(C1CCC(=O)NC1=O)C2=O
Cc1ccc(C(=O)OC(Cc2c(Cl)c[n+]([O-])cc2Cl)c2ccc(OC(F)F)c(OCC3CC3)c2)cc1
COc1ccc(-c2nc(SCC(=O)NCc3nc4ccccc4n3C)n3[nH]c(=O)cc3n2)cc1
C=CCc1cc(C=CC(=O)O)cc(C(=O)NCCc2ccccc2)c1
COc1cccc(CN(C)C(=O)c2ccc3nccnc3c2)c1
OC1(c2ccccc2)CCN(C(Cc2ccccc2)c2ccccc2)CC1
Cc1cc(CCC(=O)c2sc(C)c3c2CC2C3C2(C)C)cc(C)c1OCC(N)=O
CCN(c1ccc(C#N)cn1)C1CCN(c2ncnc3[nH]ccc23)C1
Cc1nc(N2CC(c3nc4ccccc4n3C)C2)cc(-n2nc(C)nc2C(O)C(C)C)n1
CCCCOc1c(OC)ccc2cc3[n+](cc12)CCc1cc2c(cc1-3)OCO2
Cc1ccc2[nH]c3c(c2c1)CCCC3C(N)=O
CC(=NNC(=O)c1ccccc1)c1ccc(N2CCOCC2)cc1
Cc1c(C(=O)NC(=S)Nc2ccc3c4c(cccc24)CC3)cccc1[N+](=O)[O-]
O=c1cc(C(F)(F)F)nc2sc(-c3ccccc3)nn12
COc1ccc(-n2cnc3cnc(-c4ccccc4C)cc32)cc1OC
CC1CN(Cc2cc(Cl)ccc2OCC(=O)O)CCN1C(=O)Cc1ccccc1
Cc1cn(-c2ccc(-c3cn(CC(=O)Nc4cccc(Cl)c4Cl)nn3)cc2F)cn1
COC(=O)Nc1nc2ccc(CCNC(=O)Nc3ccc(Cl)c(C(F)(F)F)c3)cc2[nH]1
CC1(C)CC(NC(=S)NCc2ccc(S(N)(=O)=O)cc2)CC(C)(C)N1[O]
N#Cc1ncc2nc1OCC=CCOc1cc(NC(=O)c3ccnc(Cl)c3)c(Cl)cc1NC(=O)N2
CCNC(=O)Nc1ncc(Sc2ccccn2)cc1Oc1cccnc1CC
Cc1nc2cc(Cl)c(-c3cnc(NC(=O)c4ccccc4Cl)s3)cc2o1
Cc1cc2cc(C)c(NCCNC(=O)c3ccccc3Cl)nc2cc1C
COc1cc2occ(C)c2c2oc(=O)c(C)cc12
O=C(CNc1ncnc2ccc(C(F)(F)F)cc12)NC1CN(C2CCC(C(O)c3cncs3)CC2)C1
O=C(Nc1ccc(OC(F)(F)F)c(F)c1)NC1CCN(C(=O)N2CCOCC2)CC1
COc1cc(C2c3cc4c(cc3C(OC(=O)Cn3cc(C5CC5)nn3)C3COC(=O)C23)OCO4)cc(OC)c1OC
CC(NC(=O)C(F)F)c1ccc(OC2CCN(c3ccc(OCC4CC4(F)F)cn3)C2)cc1
Cc1cc(C)n2nc(CC(=O)N3CCn4c3nc3cccc(C)c34)nc2n1
Clc1ccc(Nc2nnc(SCc3ccccn3)[nH]2)cc1
Cc1ccc2[nH]c3c4c5ccccc5nc-4c[nH]c3c2c1
CCOC(=O)c1sc(-c2ccncc2)nc1O
NC(=O)c1nc(-c2ccccc2)cc2c1[nH]c1cc(C(=O)N3CCOCC3)ccc12
Cn1nc(S(N)(=O)=O)sc1=NC(=O)c1cccc(C(=O)O)n1
COc1cccc(-c2cc(C(=O)Nc3cc(Cl)ccc3O)on2)c1
COc1ncccc1C1C(C(=O)CC(C)C)C(=O)C(=O)N1c1ccc(-c2ccsc2)cc1
CCCCCC(c1ccccc1)N1CCC(O)(c2ccccc2CN)CC1
c1ccc(-n2cnnn2)c(Cc2nc3c(NCCC4CCCCN4)nccc3o2)c1
CCCCCCCCCOc1ccccc1CCC(=O)OCC(O)COP(=O)(O)OCC(N)C(=O)O
COC1(c2c(NC(=O)c3nc(-c4c(F)cccc4F)sc3N)cnn2C)CCCCO1
CCCCOc1ccc(NC(=O)ON=C(C)C)cc1
COC(=O)C1(c2ccccc2)CCN(CCCNC(=O)N2C(=O)NC(C)=C(C(=O)O)C2c2ccc([N+](=O)[O-])cc2)CC1
C[N+]12C=C(c3cc4ccccc4o3)C(CC1)CC2
CCC1CC(=O)NN=C1c1ccc2nc(-c3ccc(OCC4CCN(S(C)(=O)=O)CC4)cc3)oc2c1
CS(=O)(=O)Nc1ccncc1Oc1ccccc1
O=C1Nc2ccc(Cl)cc2C(c2ccccc2F)=NC1CCC(=O)N1CCSCC1
NC(=O)c1cccc(NC(=O)C2=C(C(=O)O)CCC2)c1
COc1ccc2c(c1)C(=O)N(CC1(C#Cc3cnc4ccccc4c3CO)NC(=O)NC1=O)C2
CCOc1ccc(-c2nc(NC(=O)C(C)N)sc2-c2cc(OC)c(OC)c(OC)c2)cc1
CN(C)S(=O)(=O)c1ccc(OCc2cn(CC(F)=CCN)nn2)cc1
NN=C(Cc1ccc(O)c(Br)c1)C(=O)NCCS
C#CCN(Cc1ccccc1Cl)c1ccc(C(=O)NCc2cccnc2)cc1
Cn1cc(-c2ccc(C(N)=NO)cc2)c(-c2ccncc2)n1
COc1ccc(OC)c(NC(=O)Cc2c(C(=O)O)n(C)c3ccccc23)c1
CCOC(=O)c1c(-c2cccc(Br)c2)[nH]c2c1cc(O)c1ccccc12
CNCc1cc(C#CCCN2CCOCC2)ccc1Oc1cccc(Cl)c1
O=c1oc2ccccc2cc1-c1nn(C(Nc2ccc(Oc3ccc(NC(c4ccc([N+](=O)[O-])cc4)n4nc(-c5cc6ccccc6oc5=O)oc4=S)cc3)cc2)c2ccc([N+](=O)[O-])cc2)c(=S)o1
COc1cc(C2c3cc4c(cc3C(Nc3ccc(NC(=O)c5ccc(F)cc5)cc3)C3COC(=O)C23)OCO4)cc(OC)c1O
CCc1ccc(C=CS(N)(=O)=O)cc1C(=O)c1ccccc1
COCCCOc1cc(C(C)N(C(=O)C2CNCCO2)C2CC2)cc(F)c1OC
COc1cccc2c1-c1ccc(NS(C)(=O)=O)cc1C(c1ccc(F)cc1)O2
CC(C)c1nc(Nc2ccc(C(=O)O)cc2)nc(-c2ccc(Cl)s2)n1
CSc1sc(-c2cc[nH]n2)c2c1C(=O)NCC2
COC(=O)CC(=O)NC1(c2ccc(-c3ccc(CCN4CCCC4C)cc3)cc2)CCCC1
Cc1ccc(C(C)C)cc1N1CCc2nc(-c3cccc4[nH]cc(C)c34)nc(N3CCC(O)C(C)C3)c2C1
Cc1cc(C)cc(-n2c(C)cc(C=NNC(=O)CSc3ncccn3)c2C)c1
Cc1nn(C2CN(C)C2)c2c1C(c1ccc(Cl)cc1)N(c1cc(C)c3nnc(C)n3c1)C2=O
COc1ccc(C2CC(=O)N(Cc3ccc(Br)cc3)C2)cc1OC1CCCC1
Cc1csc(Nc2ncc(Sc3ccccc3)cc2OCc2ccccc2)n1
Cc1cccc(Nc2cc(C(C)C)c(C(=O)NCC3CCOCC3)cn2)c1
COC(=O)C=Cc1cccc(N(Cc2ccc(-c3cccc(OC(F)(F)F)c3)cc2)C(=O)C(C)C)c1
O=C(NC1CC1)c1cc(S)nc2ccccc12
Cc1cccc(S(=O)(=O)Nc2ccc(C)n(CC(=O)NCCONC(=N)N)c2=O)c1
COc1cccc(-c2noc(C(C)Nc3nccc(N4C(=O)OCC4C(C)C)n3)n2)c1
Cc1cc(S(C)(=O)=O)ccc1N1CCN(c2nccc(C(=O)NC3C4CC5CC3CC(O)(C5)C4)n2)C(C)C1
CC(C)S(=O)(=O)CC(O)C(CC1CCCCC1)NC(=O)C(CCCNC(=O)OCc1ccccc1)NC(=O)C(Cc1ccccc1)NC(=O)OC(C)(C)C
NC(=O)c1cc(Cl)c2c(Cl)c(I)n(C3CCC(N)CC3)c2n1
COc1ccc(S(=O)(=O)N(CC(=O)NO)OCc2ccccc2)cc1
Cc1cn(-c2ccc3n(c2=O)CCN(Cc2cccc4ccc(C(F)(F)F)cc24)C3=O)cn1
Cc1ccccc1N=Nc1c(C)[nH]n(C(N)=S)c1=O
Cc1nc(-c2ccc(F)cc2F)c(-c2ccc3nc(N)n(S(=O)(=O)C(C)C)c3c2)[nH]1
COc1ccc(-c2ncc(C=CC(=O)Nc3ccccc3N)s2)c(OC)c1OC
COc1c(OC(C)C)cc2oc(-c3csc4ccccc34)c(O)c(=O)c2c1O
COc1ccc2c(=O)c(C=CC(=O)Nc3cccc(Cl)c3)coc2c1
CC(O)(c1ccc(C(=O)N(C2CCC(c3ccc(C#N)cc3)CC2)C2CC2)cc1)C(F)(F)F
c1cc2c(ncc3nnc(C4CCCCC4)n32)[nH]1
CCCCCS(=O)(=O)c1ccc(Cl)cc1C1NC(=O)NC1=O
COc1ccc(C(=O)CCc2ccc(N(C)C)cc2)c(OCC(O)CN2CCN(c3ccccc3C)CC2)c1
NC(C(=O)O)C1C(CCC2c3ccccc3Oc3ccccc32)C1C(=O)O
CC1(C)Oc2cc(C34CC5CC(CC(C5)C3)C4)cc(O)c2C2CC(C=O)CCC21
COc1cc(F)c(C2CNC(=O)C2NC(=O)Nc2cc(C)ns2)c(F)c1
O=C(Oc1ccccc1OC(=O)c1cc(O)c(O)c(O)c1)c1cc(O)c(O)c(O)c1
Cc1ccc2oc(-c3ccc(NC(=O)c4cccnc4)cc3)nc2c1
COc1ccccc1Nc1ncnc2c1nc1n2CCCC1
O=c1ccc(-c2ccc(OCc3ccc4ccccc4n3)cc2)c(-c2ccc(C(F)(F)F)cc2)[nH]1
CC(=O)NC(C)c1ccc(OC2CCN(c3nc(N4CCCCC4)c(F)cc3F)C2)cc1
CN1CCN(C(=O)c2ccc(-c3cn4c(-c5ccc(Cl)cc5)cnc4cn3)cc2)CC1
Cn1c(=O)c2c(ncn2CCCCN2CCc3ccccc3C2)n(C)c1=O
Cn1cnc(-c2ccnc(Nc3cc(Cl)c4[nH]c(C(=O)NCCCN5CCC(F)C5)cc4c3)n2)c1
CC(C)N(CCO)Cc1nc(-c2cn(CC3CCOCC3)c3c(Cl)cccc23)sc1Cl
COc1ccc(N2CCOCC2)c2sc(NC(=O)C(C)(C)Oc3ccc4c(c3)OCO4)nc12
CC(C)C1NCCOc2ccccc2C=CCNC(=O)C(Cc2ccccc2)NC(=O)C2(CCOCC2)NC1=O
CCN(Nc1c(Nc2cccc(C(=O)N(C)C)c2O)c(=O)c1=O)c1ccccn1
CNC(=O)c1c(C(N)=O)nc2n1C1CC(C1)c1cc(F)c(C#CC3(O)CCC3)cc1-2
COc1cc(OC)cc(N(CCN2CCCC2CO)c2ccc3ncc(-c4cnn(C)c4)nc3c2)c1
N#CC1(NC(=O)C(CC(=O)N2CCOCC2)CC2CCCCC2)CCN(CC2CCCCC2)C1
CCC1=CC2CN(CCc3c([nH]c4ccccc34)C(C(=O)OC)(c3cc4c(cc3OC)N(C)C3C(O)(CNC(=O)CC(C)(C)C)C(OC(C)=O)C5(CC)C=CCN6CCC43C65)C2)C1
O=C(C1CCCO1)N1CC2C(CNc3nc(-c4ccccn4)cs3)C2C1
O=C(NCCCCN1C(=O)C2CC3COCC32c2ccc(Cl)cc21)N1Cc2ccncc2C1
C=CCc1cc(-c2noc(C3CCCN3C(=N)N)n2)ccc1OCc1ccc(C(F)(F)F)cc1
COc1cc(-c2cc(OC(C)C3CNC(=O)C3)c3cccnc3c2)cnc1OC
O=C(Nc1ccc(Cl)cc1C(=O)Nc1ccc(Cl)cn1)c1ccc(-c2ccccc2N2CCCC2)cc1
O=C1NN=C2CN(C(=O)OCc3ccccc3)Cc3[nH]c4cc(F)cc1c4c32
CCc1cc(C2CC2)c(-c2nnc(OC)[nH]2)cc1C(=O)N1CCC(F)(c2ccc(C#N)cc2)CC1
Cc1ccc(NC(=O)C(CC2CCCC2)n2cc(Cl)c(S(C)(=O)=O)cc2=O)nc1
CC1C(O)CN1c1nc(N2CC3C(C2)C3C(=O)O)cc(C(F)(F)F)c1C#N
CCN(C)CCCc1cccc2[nH]cc(S(=O)(=O)c3ccccc3)c12
CC(C)Oc1ccc(-c2nnc(-n3ncc4c3CCNC4)s2)cc1Cl
CCC(=O)N(c1ccccc1)C1(C(=O)OC)CCNCC1
O=C1C(=O)N(Cc2ccc(OCCF)cc2)c2ccc(S(=O)(=O)N3CCC3COc3ccccc3)cc21
COc1ccc2c(C(=O)c3cc(OC)c(OC)c(OC)c3)c(Br)oc2c1
COc1c(CC(=O)O)cccc1-c1ccc(F)c2c1CN(C(=O)OCc1ccccc1)CC2
O=C(Nc1cn2nc(-c3cn(C4CC4)nc3-c3ccc(F)cc3)ccc2n1)c1ccnc(F)c1
COc1cccc(OC)c1N1CCN(Cc2ccc(F)cc2Cl)C(=O)C1=O
COc1c(C)cnc(CN2CC(=O)N(CC(C)C)c3c(Cl)nc(N)nc32)c1C
O=C1CC(c2ccc(CC(NS(=O)(=O)c3ccccc3F)c3nc4ccccc4[nH]3)cc2)S(=O)(=O)N1
CCNCC(=O)Nc1ccc2c(c1)C(=O)c1ccc(NC(=O)CNCC)cc1C2=O
NCc1cc(=O)c2cc(C(=O)N3CC(O)C(F)C3)ccc2o1
CC(c1ccccc1)(c1ccccc1)c1nc(-c2ccc(F)cc2)c(CC(=O)O)s1
CC(C)c1cn2cccc(C(=O)NCC3C4CN(C(C)C)CC34)c2n1
Cc1c(NC(=O)c2cc3c(s2)CCCC3)cccc1-c1cc(Nc2ccncn2)c(=O)n(C)c1
CC1(C)CC1C(=O)N1CC2CC(C1)N2
CS(=O)(=O)C1CCN(c2ccc(-c3nc(C4(c5ccc(-c6cnc(N)nc6)nc5)CCC4)no3)cn2)C1
CCOCc1c(-c2cc3cc(C)cc(OC)c3s2)c2c(N)ncnn2c1CN1CC(O)C1
O=C1CCCN1c1cnc(NCc2c(F)ccc3c2CCO3)c2cn[nH]c(=O)c12
CC(C)OCc1cccc(-c2cc(NC(=O)C3CNC(=O)C3)nn2-c2ccccc2)c1
COc1cc(OC)cc(C(=O)NC2CCN(Cc3ccc4cc(OC)ccc4c3)CC2)c1
Cc1cc2c(cc1Cl)C1(CCN(C(=O)C3CN(C(C)(C)C)CC3c3ccc(F)cc3F)CC1)CC2C(C)(C)C(=O)NC(C)(C)CO
CCC(=O)CCCCCC1NC(=O)C2CCCCN2C(=O)C(C(C)CC)NC(=O)C(Cc2cn(CN3CCCC3)c3ccccc23)NC1=O
CCCOc1ccc(-c2csc(-c3ccccc3)n2)cc1-c1nc2c(c(C)nn2CC)c(=O)[nH]1
CCN1CCN(c2cc(Nc3cc(C)[nH]n3)nc(NC3CCN(C(=O)c4ccc(Cl)cc4F)C3)n2)CC1
COc1cccc(C(C)NCc2cccc(-c3ccc(C(F)(F)F)cc3)c2)c1
O=S(=O)(Cc1ccc2c(c1)CCNCC2)c1ccc(N2CCOCC2)nc1
Cn1nc(C(N)=O)c2c1-c1nc(Nc3ccc([N+](=O)[O-])cc3)ncc1CC2
Cc1c(F)cccc1Nc1cc(N2CCCCC2)nc(N2CCCN(c3ncccc3C(F)(F)F)CC2)n1
CCC(CC)C(=O)Nc1ccc(N2CCN(C(c3ccccc3)c3ncno3)CC2)c(F)c1
COc1ccc(F)cc1OCCNCCCc1c[nH]c2ccc(F)cc12
COc1ccc(NC(=O)CSc2nc3c(c(=O)n2-c2ccc(F)cc2)SCC3)c(OC)c1
CCCC(C)N1CCC(N(Cc2ccccc2)C(=O)Nc2cccc(Cl)c2)CC1
CCOC1CN(c2nccc(-c3cccc(C)c3OCc3ccc4c(c3C)CCN(C3CCOCC3)CC4)n2)CCC1C(=O)O
CC(C)c1cc(CNc2nc(NCCN3CCN(C)CC3)cc(Nc3cc(C4CC4)[nH]n3)n2)on1
COC1CN(c2cccc(-c3cccc(C)c3OCc3cc(F)c4c(c3)CCN(C3CCOCC3)CC4)n2)CCC1C(=O)O
CCC(NC(=O)C(CC(C)C)NC(=O)OCc1ccccc1)C(=O)C(=O)NCCCN1CCCC1
CNC(=O)c1c(C(N)=O)nc2n1C1CC(C1)c1cc(F)c(C#CC(C)(O)c3noc(C)n3)cc1-2
Cc1cc(C)cc(N(CCC(=O)Nc2nnc(C)s2)S(=O)(=O)c2ccc(Cl)cc2)c1
CSc1cc(C(=NO)c2ccc3c(ccn3C)c2)cc(Cl)n1
COc1ncccc1-n1nc(C)c2c1C(=O)N(c1cc(C)c(=O)n(C)c1)C2c1ccc(Cl)cc1
CC(=O)C(=Nc1ccccc1)NNc1ccccc1C
CCCCc1nc(SCc2ccc(-c3ccccc3-c3nn[nH]n3)cc2)c2ccccc2n1
CC(C)C1CN(C)C(C)CN1C(=O)N1Cc2c(NC(=O)c3ccc(Cl)cn3)n[nH]c2C1(C)C
O=C(NCCc1ccc(CN2CCCC2)cc1)c1ccc(-c2cccc(Cl)c2)cc1
N=C(N)Nc1ccc(C(=O)NCCC(=O)NC(CC(=O)O)C(=O)NC(Cc2ccc(O)cc2)C(=O)O)cc1
COc1ncc(-c2ccc3nccc(-c4ccc(CN5CCCC5)cc4)c3c2)cc1NS(=O)(=O)c1ccc(F)cc1F
CN(C(=O)Cc1ccc(C(F)(F)F)cc1)C(CN1CCCC1)c1ccccc1
O=C1CCC(CCN2CC(N3CCNCC3)C2)(c2ccc(Cl)c(Cl)c2)CN1Cc1ccccc1
CC(=O)OCC12CCC3C(CC4OC45CC(N=[N+]=[N-])CC(=O)C35C)C1(O)CCC2(O)C(C)(O)C1CC(C)=C(C)C(=O)O1
COc1ccc(S(=O)(=O)N(Cc2ccc(-c3ccccc3)cn2)c2ccc(OC)nc2)cc1
N#Cc1cccc(C23CCC(N(CCN4CCC(O)CC4)C(=O)Nc4ccc(F)c(Cl)c4)CC2C3)c1
Cn1c(NC2CC(c3ccccc3)CN(CCO)C2)nc2cc[nH]c2c1=O
N#Cc1cc(F)cc(Oc2ccc3c(c2C(F)F)C(O)C(F)(F)S3(=O)=O)c1
CC(C)N1CCC(NC(=O)c2nc3c(C(N)=O)cccc3[nH]2)CC1
CCN1CC(C)(C)Oc2nc(N3CC4CCC(C3)O4)nc(-c3ccc(NC(=O)Nc4ccncc4F)c(F)c3)c2C1=O
CN1CCN(C2Cc3ccccc3Sc3ccc(-c4ccnn4C)cc32)CC1
CCC(C)C(NC(=O)C(CC(O)C(CC(C)C)NC(=O)C(Cc1c[nH]cn1)NC(=O)C(Cc1ccccc1)NS(=O)(=O)c1cccc2c(N(C)C)cccc12)C(C)C)C(=O)NCc1ccccn1
CCC(c1ccc(Cl)cc1)N(Cc1ccc(OCCN2C(=O)CN(C)C2=O)c(OC)c1)CC1C(C(=O)O)C1(C)C
Cc1ccc(-c2noc(C3CCC(=O)C3)n2)cc1NC(=O)c1cnc2ccccn12
COc1ccc(C(=N)NOC(=O)Cc2cccs2)cc1OC
CCCc1ccc(S(=O)(=O)N2CCCSC(C)(C)C2C(=O)NO)cc1
O=c1c2sc(-c3ccc(Cl)cc3)cc2ncn1-c1ccc2c(c1)CCC(CN1CCCC1)C2
CCc1cc(Nc2nc(NCCc3ccc(F)cc3)nc3ccc(OC)cc23)n[nH]1
Cc1ccccc1C(=O)N1CCC(N2CCC(n3c(=O)[nH]c4ccccc43)CC2)CC1
NC(=O)c1cncc(-c2ccc(Cc3cc(C(=O)NC4CCCCC4O)nn4cccc34)cc2)c1
CNc1nc(C)c(-c2nc(Nc3cc(C(=O)N4CCN(C)CC4)ccc3Cl)ncc2C#N)s1
COc1ccc(-c2nc(C(=O)NO)co2)cc1
O=C(Nc1nc(-c2cccs2)c(C(=O)C(F)(F)F)s1)c1ccco1
O=C(NCc1ccccn1)Nc1cccc(NC(=O)NCc2ccccn2)c1
COC1COC(c2c(NC(=O)c3nc(-c4ccccc4F)sc3N)cnn2C)CCC1N
Clc1ccc(CCNc2[nH]cnc3ncnc2-3)cc1
Cc1cc(C)n2nc(CCc3nc(-c4ccc(C)o4)cn3C)nc2n1
Cc1cc(C)c(C)c(OCCCc2c(C(=O)O)[nH]c3c(-c4ccccc4C)cccc23)c1
Cc1noc2c1-c1sc(C)c(C)c1C(c1ccc(Cl)cc1)=NC2CC(N)=O
O=C1NCCCCC1N(Cc1ccc(C(F)(F)F)cc1C(F)(F)F)S(=O)(=O)c1ccc(Cl)cc1
Nc1nc(SCCO)nc(-c2c(Cl)cc3c4c(cccc24)COC3)n1
CCCC1CN2C(=N1)N(CC)C(=O)c1nc(Cc3ccccc3)n(Cc3ccccc3)c12
COc1cccc(-c2cc(NC(C)c3cccc(OCC#N)c3)nc(C)n2)c1
O=C(Nc1cccc(CN2CCC(Cc3ccccc3)CC2)c1)Nc1ccc2[nH]ncc2c1
CCCCCCCCCCCCCC(=O)NC(Cc1ccccc1)C(=O)NC1C=CCCNC(=O)C=CC(C(C)C)NC1=O
CC(C)C(C(=O)N1CC2CCC(CC2)C1)n1cc(-c2ccc(S(N)(=O)=O)cc2)nn1
CNC(C)C(=O)NC1COc2c(C(=O)O)cccc2N(Cc2ccc(Br)c3ccccc23)C1=O
CCCCn1cc(CC(=O)NC23CC4CC(CC(C4)C2)C3)c2cc(-c3ccccc3)ccc21
COc1ccc(-c2cc(S(=O)(=O)c3ccccc3)c(-c3ccccn3)o2)cc1OC1CCCC1
CCOc1ccc(N2C(=O)CSC2=NNC(=O)COc2ccc3ccccc3c2)cc1
CCC(C)Oc1cc2c(cc1OC)CC(=O)N(c1ccc(C(C)N(C(C)=O)C3CCC(N(C)C)CC3)cc1)C2c1ccc(Cl)cc1
N#CC(CCCN1CCC(O)(c2ccc(Cl)cc2)CC1)c1ccc2ccccc2c1
Fc1cc(F)cc(CN2CCC(CNc3nc(-c4ccc(Cl)cc4)c(-c4ccc(Cl)cc4)s3)CC2)c1
O=C1NC(=S)SC1=Cc1ccc2c(c1)N(Cc1ccc(Cl)cc1)C(=O)CO2
O=C(c1ccc(-c2ccc(O)cc2Cl)cc1)c1cccc(O)c1
O=c1[nH]c2cc(Cl)ccc2n1C1CCN(Cc2ccccc2Cl)CC1
COc1ccc2c(c1)cc(C(=O)NCCN(C)C)c1nc3ccccc3nc12
CC1CN(C(=O)c2ccc(-c3ccccc3Cl)cn2)CCN1C(=O)c1ccc2cc[nH]c2c1
N#CC(Cc1ccc(C2=CCCCC2)cc1)NC(=O)C1NC2CCC1C2
CC1CC1c1cc(NC(=O)Nc2cccc(Cl)c2)n(-c2ccccc2)n1
CNC(=O)c1cn(-c2ccc3c(c2)CCC3)c2nc(Nc3ccc(CCN4CCOCC4)cc3)ncc2c1=O
COc1ncc(-c2cc(NC(=O)c3ccnc(C(C)(C)C#N)c3)cnc2C)cc1N1CCOCC1
COc1ccc(Nc2ncc3c(n2)-c2ccccc2SC3)cc1OC
CN1CCCC(n2cc(S(=O)(=O)c3cccc(C(F)(F)F)c3)c3cccnc32)C1
N#Cc1c(-c2ccccc2)nc(N)nc1-c1cccc(F)c1
Cc1c(Cl)c(C(F)(F)F)nn1CC(=O)N1CCN(c2ccc(Br)cc2)CC1
O=S(=O)(c1ccc(C(F)(F)F)cc1)N1c2ccc(F)cc2-c2n[nH]cc2C1C1CC1
COC(=O)C1(C)CCCC2(C)c3ccc(C(C)C)c(NC(=O)Cn4cc(-c5cccc(NC(=O)OC(C)(C)C)c5)nn4)c3CCC12
O=C(O)CCCCC=C(c1cccnc1)c1ccccc1-c1nc(C(=O)NCCCCC2CCCCC2)co1
CC1=CC(C)(C)Nc2ccc3c(c21)COc1c-3cc(Br)c(C=O)c1F
CC(=O)OCOC(=O)CS(=O)(=O)c1ccc(C(C)NC(=O)c2cc(-c3ccccc3)nn2C)cc1
Cc1ccc(C(c2c(C)nn(-c3ccccc3)c2N)c2c(C)nn(-c3ccccc3)c2N)cc1
CC#CNC(=O)C12CNCCC1(c1ccc(Cl)c(Cl)c1)C2
FC1(F)CC1Cn1cnc2ccc(-c3n[nH]c4ccnc(OC5CCOCC5)c34)cc21
NC1CN(c2ccc3nc(C(F)(F)F)nn3n2)CCC1c1cc(F)c(F)cc1F
CCC(C)(C)C(=O)Nc1cc(C)c(C)c(S(=O)(=O)NC2CCCC2)c1
C=CC(=O)Nc1cccc(NC(=O)Nc2ccnc(Nc3ccc(C4CCN(C)CC4)cc3)n2)c1
CC(C)N1CCCC(CN2CCN(C(=O)Nc3ccc(Cl)c(Cl)c3)CC2)C1
O=c1c2ncn3nc(-c4ccccc4)cc3c2c(C2CCCC2)nn1Cc1ccccc1
CC(C)OC(=O)N1CCC(Oc2ncnc3c2CCN3c2ccc(S(C)(=O)=O)cc2)CC1
O=C(NO)c1ccc2c(c1)CC(Nc1nccc(-c3cccnc3)n1)CN2
NC1(c2ccc(-c3nc4n(c3-c3ccccc3)COc3cnccc3-4)cc2)CC(O)(C2CC2)C1
Cc1cc(COc2ccc(C(=O)NC3CN(C(=O)C(C)C)CC3C(=O)NO)cc2)c2ccccc2n1
CC(Nc1cc(F)c(S(=O)(=O)Nc2cscn2)cc1Cl)c1cc(F)ccc1F
CC12CCC(C1)C(C)(C)C2NC(=O)c1ccc(Br)c(S(=O)(=O)N2CCCCC2)c1
CCOC(=O)c1c[nH]c2ncnc(-c3ccc4cc[nH]c4c3)c12
CNC(=O)C12CC1C(n1cnc3c(NC)nc(C#Cc4ccco4)nc31)C(O)C2O
O=c1c(-c2ccccc2)nc2cncnc2n1Cc1ccc(F)cc1
Cc1cc(-c2n[nH]c3cc(NC(=O)NCCOc4ccccc4)ncc23)ccn1
Cc1ccnc(N2CCC(c3n[nH]c4c3C(O)(C(F)(F)F)CC(=O)N4)CC2)c1
COc1ccccc1C=NNC(=O)c1ccc(NC(=O)c2ccccc2Br)cc1
COc1cc(SC)ccc1C(=O)Nc1ncc(C)s1
CCCCCCN1C=CC(=C2C(=O)c3ccccc3C2=O)C=C1
CS(=O)(=O)Nc1cccc2c(-c3cccc(Cl)c3)c[nH]c12
O=C(C=Cc1c(C(=O)O)[nH]c2cc(Cl)cc(Cl)c12)OCc1cccc(C=Cc2ccc3ccc(Cl)cc3n2)c1
C=C(C)CN1CC(NC(=O)c2ccc(OCc3cc(C)nc4ccccc34)cc2)C(C(=O)NO)C1
O=C(O)CCN1C(=O)C(NC(=O)C(S)Cc2ccccc2)COc2ccccc21
CC(C=O)=CCCP(=O)(OCOC(=O)C(C)(C)C)Oc1ccc2ccc(=O)oc2c1
NC1(c2ccc(-c3nc4c(-c5ccc6cn[nH]c6c5)cccn4c3-c3ccccc3)cc2)CCC1
NS(=O)(=O)c1nnc(NS(=O)(=O)c2ccc(NC(S)=NN3CCOCC3)cc2)s1
O=S(=O)(c1ccc(C(F)(F)F)cc1)N1c2cc(N3CCOCC3)ccc2-c2n[nH]cc2C1C1CC1
CCN1C(C(=O)NCc2ccc(F)c(F)c2F)CCS1(=O)=O
Nc1cc(-c2cc(Cl)ccc2Oc2ccc(S(=O)(=O)Nc3ccncn3)cc2Cl)ccn1
CC1(Nc2cc(-c3ccncc3)nc3cnccc23)CC1
Cc1cncn1-c1nccc(CCNCCCc2cccc(F)c2)n1
COc1ccccc1-c1nccc(COc2ccccc2CC(Oc2ncnc3sc(-c4ccc(F)cc4)c(-c4ccc(OCCN(C)C)c(Cl)c4C)c23)C(=O)O)n1
CCCn1c(=O)c2nc(-c3ccc(OCc4nc(-c5ccccc5OC)no4)cc3)[nH]c2n(CCC)c1=O
O=C1CSc2cccnc2N1Cc1cccc(OC(F)(F)F)c1
O=C(C=CC=C(c1cccc([N+](=O)[O-])c1)c1cccc([N+](=O)[O-])c1)NCCCCc1cccnc1
Cc1cc(N)nc(C)c1CNC(=O)c1cnn(Cc2cccc(-c3ccccc3)c2)c1
O=C(O)c1ccccc1-c1ccc(CCc2ncc(C3CCCCC3)[nH]2)cc1
CCCN(CCC)c1cc(C)nc2c(-c3ncc(C(F)(F)F)cc3Cl)c(C)nn12
O=c1ccc2cccc(F)c2[nH]1
CCN(CC)c1nc2nonc2nc1N(CC)CC
CCN(Cc1ccncc1)Cc1ccc(OC)cc1OC
N#CCSc1nnc(Cc2csc(NCCC(=O)O)n2)n1NC(=O)c1ccccc1
Cc1cc(NC(=O)c2ccc(NS(=O)(=O)CC3CC3)cc2N2CCC3(CC2)CC3)nc(N2CC(F)(F)C2)n1
CNc1nc(-n2cc(-c3cccnc3)cn2)nc2c1ncn2C1OC(CO)C(O)C1O
CC(=O)c1cc(-c2ccccc2CO)c2cc(N3CCOCC3)ccn12
OC1CCN(Cc2cccc(I)c2)CC1N1CCC2(CCc3ccccc32)CC1
CCn1cnc(C(=O)c2cc3nccc(Oc4ccc(NC(=O)CC(=O)Nc5ccccc5)cc4F)c3s2)c1
COC(=O)C=Cc1ccc2nc(-c3ccc(C4(N)CCC4)cc3)c(-c3ccccc3)n2c1
O=S(=O)(Nc1nc2ccccc2nc1-[n+]1ccc(Cc2ccccc2)cc1)c1ccc(Br)s1
Cc1ccccc1C1=CCN(S(=O)(=O)CC2(C(=O)NO)CCN(C(=O)OC3CCOC3)CC2)CC1
Cc1ccc(C2CC2COc2nc(C)ncc2-c2ccc(=O)n(C(C)C)c2C)nc1
O=C(CCCOc1ccc2[nH]c3nc(O)nc-3cc2c1)NC1CCCCC1
COc1cc2nc(C)nc(NC(C)c3ccccc3)c2cc1OC
NC(C(=O)O)C(OCc1ccccc1)C(=O)O
C=CC(=O)Nc1cccc(C(=O)Nc2ccc(NC(=O)c3n[nH]cc3NC(=O)c3c(Cl)cccc3Cl)cc2)c1
COC(=O)c1cc(-c2cncnc2)c2c(c1)C(O)(C(F)(F)F)c1ccccc1-2
CSCC(NC(=O)c1cnc(C)s1)C(=O)NC(CSC)C(=O)NC(CC(C)C)C(=O)C1(C)CO1
Nc1nc(NC(=O)c2cccnc2)c([N+](=O)[O-])c(-c2ccco2)n1
CCCCn1ccc2nc(C)nc(N(C)c3ccc(OC)cc3)c21
CCS(=O)(=O)Nc1cccc(-c2cc(C)cc(Nc3nccc(C(F)(F)F)n3)c2)c1
N#Cc1cccc(-c2ccc3c(c2)CCN(CC(=O)Nc2cc(Cl)cc(Cl)c2)C3C2CCN(C3CCCCCC3)CC2)c1
FC(F)(F)c1cnc(Nc2ccc3[nH]cnc3c2)nc1Nc1cccc(Cl)c1
Nc1nccn2c(C3CCC3)nc(-c3ccc(Cc4ccccc4)cc3)c12
Cc1ccc2oc(=O)c(C(=O)NCCCCCCNc3c4c(nc5ccccc35)CCCC4)cc2c1
CCc1ccc(COc2ccc(C3CN(C(=O)c4cc(COCC(CO)(CO)CO)ccn4)C3)cc2OC)cc1
O=C(NCc1ccccc1)n1sc2ccccc2c1=O
O=C(O)CC(CNC(=O)CNC(=O)c1ccc(NC(=O)NCc2ccccc2)o1)NC(=O)OCc1ccccc1
C[N+](C)(CCCC(=O)O)C1CCC1
CCS(=O)(=O)NCC1CCC2C(C1)CC1C(=O)OC(C)C1C2C=Cc1ccc(-c2cccc(F)c2)cn1
O=S(=O)(Nc1ncns1)c1cc(F)c(OC2OCCNC2c2ccc(Cl)cc2Cl)cc1F
CN(C)c1ccc(-c2[nH]nc3c2C(=O)c2c(NC(=O)CN4CCOCC4)cccc2-3)cc1
OC1C(CSc2ccccc2F)OC(n2cnc3c(NC4CCCC4)nc(Cl)nc32)C1O
CC1(C)OC(=O)N(C2CCC(NC(=O)c3cccc4[nH]ncc34)CC2)C1c1ccccc1
Nc1nc(Cl)c2nc(S)n(Cc3ccc(Cl)c(Cl)c3)c2n1
OCCC1CN(Cc2cnn(-c3ccc(F)cc3)c2)CCN1Cc1ccsc1
CC12CCN(C(=O)C3CC4CCC3CC4)C(Cc3ccccc31)C2(C)C
CC(C)(C)NS(=O)(=O)c1cccc(S(=O)(=O)c2cccc(S(=O)(=O)NC(C)(C)C)c2)c1
COc1ccc(Cl)cc1CC1CNC(=NOc2ccc(F)cc2)CN(C(=O)NC(C)c2ccc(C(=O)O)cc2)C1=O
[truncated: 375,167+ more rows]

## Sheet: rorg_pretraining_val
CC(C)CCNC(=O)c1ccc2c(c1)NC(=O)C(C(C)C)N2
[truncated: 46,984 more rows]

## Sheet: rorg_pretraining_test
C=CC(=O)Nc1cccc(Oc2nc(Nc3ccc(N4CCN(C(=O)CC)CC4)cc3OC)ncc2SC)c1
[truncated: 47,026 more rows]

[truncated: 104 more sheets: pparg_designs_inc5_1_top100, pparg_designs_all_1_top100, pparg_designs_best_1_top100, pparg_designs_inc5_1_filtered, pparg_designs_inc5_2_filtered, pparg_designs_inc5_3_filtered, pparg_designs_inc5_4_filtered, pparg_designs_inc5_5_filtered, pparg_designs_inc5_1_samples_1, pparg_designs_inc5_1_samples_2, pparg_designs_inc5_1_samples_3, pparg_designs_inc5_1_samples_4, pparg_designs_inc5_1_samples_5, pparg_designs_inc5_2_samples_1, pparg_designs_inc5_2_samples_2, pparg_designs_inc5_2_samples_3, pparg_designs_inc5_2_samples_4, pparg_designs_inc5_2_samples_5, pparg_designs_inc5_3_samples_1, pparg_designs_inc5_3_samples_2 …]
