# Supplementary material for: Structural optimization of drug molecules with incrementally trained language models
Source: Nat Commun. 2026 Apr 11;17:3456. doi: 10.1038/s41467-026-71591-w (PMC13076696; doi:10.1038/s41467-026-71591-w)
Supplement: Supplementary file 6 — Source Data [file 41467_2026_71591_MOESM6_ESM.xlsx]

## Sheet: Fig. 2d
ID	count
PMID: 18771917	29
PMID: 17274610	79
PMID: 14695833	26
PMID: 35060744	33
PMID: 21798739	30
PMID: 16275080	60
PMID: 30241907	44
PMID: 23294830	30
PMID: 26595749	28
PMID: 25583100	35
PMID: 18029178	31
PMID: 18947994	28
PMID: 9836621	30
PMID: 22209730	28
PMID: 22197396	25
PMID: 29446942	27
DOI: 10.1007/s00044-010-9428-9	46
PMID: 22503460	30
PMID: 34818007	42
PMID: 18826205	25
PMID: 30220602	34
PMID: 9836622	39
PMID: 17624777	25
PMID: 26396687	41
PMID: 19349176	25
PMID: 20218621	25
PMID: 30891140	32

## Sheet: Fig. 2e,f
ID	SMILES	activity	similarity
PMID: 18771917	CCCc1ccc(C2=CCN(CCOc3ccc(CC(OCC)C(=O)O)cc3)CC2)cc1	6.75945	0.655157
PMID: 18771917	CCOC(Cc1ccc(OCCN2CC=C(c3ccc(OC)cc3)CC2)cc1)C(=O)O	6.4023	0.672752
PMID: 18771917	CCOC(Cc1ccc(OCCCN2CC=C(c3ccc(C(F)(F)F)cc3)CC2)cc1)C(=O)O	6.29757	0.570971
PMID: 18771917	CCOC(Cc1ccc(OCCN2CC=C(c3ccc(Cl)cc3)CC2)cc1)C(=O)O	6.1945	0.700781
PMID: 18771917	CCOC(Cc1ccc(OCCN2CC=C(c3cccc(Cl)c3Cl)CC2)cc1)C(=O)O	6.1798	0.604342
PMID: 18771917	CCOC(Cc1ccc(OCCN2CC=C(c3ccc(Cl)c(Cl)c3)CC2)cc1)C(=O)O	6.17393	0.649226
PMID: 18771917	CCOC(Cc1ccc(OCCN2CC=C(c3ccc(CC)cc3)CC2)cc1)C(=O)O	6.16178	0.6842
PMID: 18771917	CCOC(Cc1ccc(OCCN2CC=C(c3ccc(Cl)cc3Cl)CC2)cc1)C(=O)O	6.1512	0.613879
PMID: 18771917	CCOC(Cc1ccc(OCCCN2CC=C(c3ccc(Cl)c(Cl)c3)CC2)cc1)C(=O)O	6.13787	0.560063
PMID: 18771917	CCOC(Cc1ccc(OCCN2CC=C(c3cc(Cl)cc(Cl)c3)CC2)cc1)C(=O)O	5.84771	0.651809
PMID: 18771917	CCOC(Cc1ccc(OCCN2CC=C(c3cc(Cl)ccc3Cl)CC2)cc1)C(=O)O	5.84164	0.607403
PMID: 18771917	CCOC(Cc1ccc(OCCN2CC=C(c3cccc(Cl)c3)CC2)cc1)C(=O)O	5.77728	0.644567
PMID: 18771917	CCOC(Cc1ccc(OCCN2CC=C(c3ccc(C(F)(F)F)cc3)CC2)cc1)C(=O)O	5.72354	0.663774
PMID: 18771917	CCOC(Cc1ccc(OCCN2CC=C(c3ccccc3)CC2)cc1)C(=O)O	5.66756	0.680571
PMID: 18771917	CCOC(Cc1ccc(OCCN2CC=C(c3cccc(C(F)(F)F)c3)CC2)cc1)C(=O)O	5.6517	0.610054
PMID: 18771917	CCOC(Cc1ccc(OCCN2CC=C(c3ccccn3)CC2)cc1)C(=O)O	5.63827	0.602742
PMID: 18771917	CCOC(Cc1ccc(OCCCN2CC=C(c3ccc(Cl)cc3)CC2)cc1)C(=O)O	5.63451	0.602004
PMID: 18771917	CCOC(Cc1ccc(OCCN2CC=C(c3cccc(OC)c3)CC2)cc1)C(=O)O	5.62342	0.62009
PMID: 18771917	CCOC(Cc1ccc(OCCN2CC=C(c3cccs3)CC2)cc1)C(=O)O	5.48149	0.600361
PMID: 18771917	CCOC(Cc1ccc(OCCN2CC=C(c3ccc(F)cc3)CC2)cc1)C(=O)O	5.42946	0.665502
PMID: 18771917	CCOC(Cc1ccc(OCCN2CC=C(c3ccccc3OC)CC2)cc1)C(=O)O	5.40561	0.593915
PMID: 18771917	CCOC(Cc1ccc(OCCN2CC=C(c3ncccn3)CC2)cc1)C(=O)O	5.33724	0.619003
PMID: 18771917	CC(Cc1ccc(OCCN2CC=C(c3ccc(Cl)cc3)CC2)cc1)(Oc1ccccc1)C(=O)O	5.31158	0.437077
PMID: 18771917	CCC(Cc1ccc(OCCN2CC=C(c3ccc(Cl)cc3)CC2)cc1)C(=O)O	5.27654	0.537792
PMID: 18771917	CCOC(Cc1ccc(OCCN2CC=C(c3ccccc3Cl)CC2)cc1)C(=O)O	5.23433	0.63053
PMID: 18771917	CCOC(Cc1ccc(OCCN2CC=C(c3ccccc3C(F)(F)F)CC2)cc1)C(=O)O	5.12148	0.588601
PMID: 18771917	CCOC(Cc1ccc(OCCN2CC=C(c3cnccn3)CC2)cc1)C(=O)O	4.89963	0.586585
PMID: 18771917	CC(C)(Oc1cccc(OCCN2CC=C(c3ccc(Cl)cc3)CC2)c1)C(=O)O	4.72677	0.386832
PMID: 18771917	CC(C)(Oc1ccc(OCCN2CC=C(c3ccc(Cl)cc3)CC2)cc1)C(=O)O	4.64149	0.44915
PMID: 17274610	CCCc1cc(-c2nc3c(s2)CCCC3)ccc1OCCCOc1ccc2c(c1)CCC2CC(=O)O	7.92082	0.526604
PMID: 17274610	CCCc1cc(-c2nc(C)c(C(C)=O)s2)ccc1OCCCOc1ccc2c(c1)CCC2CC(=O)O	7.76955	0.553603
PMID: 17274610	CCCc1cc(-c2nc(C(C)(C)C)cs2)ccc1OCCCOc1ccc2c(c1)CCC2CC(=O)O	7.74473	0.538284
PMID: 17274610	CCCc1cc(-c2nc(C)c(C(=O)N(C)C)s2)ccc1OCCCOc1ccc2c(c1)CCC2CC(=O)O	7.69897	0.526103
PMID: 17274610	CCCc1cc(-c2nc(CC(=O)O)cs2)ccc1OCCCOc1ccc2c(c1)CCC2CC(=O)O	7.56864	0.54007
PMID: 17274610	COc1cc(-c2nc(C)c(C)s2)ccc1OCCCOc1ccc2c(c1)CCC2CC(=O)O	7.48149	0.57084
PMID: 17274610	CCCc1cc(-c2nc(OCC)c(C)s2)ccc1OCCCOc1ccc2c(c1)CCC2CC(=O)O	7.46852	0.535419
PMID: 17274610	CCCc1cc(-c2nc(OCC)cs2)ccc1OCCCOc1ccc2c(c1)CCC2CC(=O)O	7.38722	0.542009
PMID: 17274610	CCCc1cc(-c2nc3c(s2)CCCO3)ccc1OCCCOc1ccc2c(c1)CCC2CC(=O)O	7.37675	0.513815
PMID: 17274610	CCCc1c(OCCCOc2ccc3c(c2)CCC3CC(=O)O)ccc2c(C(F)(F)F)noc12	7.37675	0.481828
PMID: 17274610	COc1cc(-c2nc(OC(C)C)cs2)ccc1OCCCOc1ccc2c(c1)CCC2CC(=O)O	7.35655	0.533006
PMID: 17274610	CCCc1cc(-c2nc(CC)cs2)ccc1OCCCOc1ccc2c(c1)CCC2CC(=O)O	7.34679	0.551647
PMID: 17274610	CCCc1cc(-c2nc(OC(C)C)cs2)ccc1OCCCOc1ccc2c(c1)CCC2CC(=O)O	7.34679	0.522389
PMID: 17274610	CCCc1cc(-c2nccs2)ccc1OCCCOc1ccc2c(c1)CCC2CC(=O)O	7.31876	0.547125
PMID: 17274610	COc1cc(-c2nc(C)c(C(C)=O)s2)ccc1OCCCOc1ccc2c(c1)CCC2CC(=O)O	7.3098	0.566295
PMID: 17274610	CCCc1cc(-c2nc(C(F)(F)F)cs2)ccc1OCCCOc1ccc2c(c1)CCC2CC(=O)O	7.25964	0.537386
PMID: 17274610	CCc1csc(-c2ccc(OCCCOc3ccc4c(c3)CCC4CC(=O)O)c(OC)c2)n1	7.18709	0.563728
PMID: 17274610	COc1csc(-c2ccc(OCCCOc3ccc4c(c3)CCC4CC(=O)O)c(OC)c2)n1	7.16115	0.569933
PMID: 17274610	COc1cc(-c2nc3c(s2)CCCC3)ccc1OCCCOc1ccc2c(c1)CCC2CC(=O)O	7.07572	0.537695
PMID: 17274610	CCCc1cc(-c2nc3c(s2)CCC3)ccc1OCCCOc1ccc2c(c1)CCC2CC(=O)O	7.02687	0.530299
PMID: 17274610	COc1cc(-c2nc3c(s2)CCC3)ccc1OCCCOc1ccc2c(c1)CCC2CC(=O)O	6.93554	0.541584
PMID: 17274610	Cc1cc(-c2nc(C(F)(F)F)ns2)ccc1OCCCOc1ccc2c(c1)CCC2CC(=O)O	6.80134	0.508269
PMID: 17274610	CCCc1c(OCCCOc2ccc3c(c2)CCC3CC(=O)O)ccc2c(C)noc12	6.76195	0.49102
PMID: 17274610	CCOc1nc(-c2ccc(OCCCOc3ccc4c(c3)CCC4CC(=O)O)c(OC)c2)sc1C	6.75203	0.547746
PMID: 17274610	COc1cc(-c2nc3c(s2)CCCO3)ccc1OCCCOc1ccc2c(c1)CCC2CC(=O)O	6.74232	0.524117
PMID: 17274610	COc1cc(-c2nc3ccccc3s2)ccc1OCCCOc1ccc2c(c1)CCC2CC(=O)O	6.66959	0.528007
PMID: 17274610	CCCc1cc(-c2nc(C)c(C(=O)O)s2)ccc1OCCCOc1ccc2c(c1)CCC2CC(=O)O	6.62342	0.552833
PMID: 17274610	Cc1nc(-c2ccc(OCCCOc3ccc4c(c3)CCC4CC(=O)O)cc2)sc1C	6.55284	0.56144
PMID: 17274610	Cc1noc2c(C)c(OCCCOc3ccc4c(c3)CCC4CC(=O)O)ccc12	6.5376	0.501695
PMID: 17274610	O=C(O)CC1CCc2cc(OCCCOc3ccc(-c4nc5c(s4)CCCC5)cc3)ccc21	6.53165	0.519648
PMID: 17274610	COc1csc(-c2ccc(OCCCOc3ccc4c(c3)CCC4CC(=O)O)cc2)n1	6.52288	0.558637
PMID: 17274610	COc1ncc(-c2ccc(OCCCOc3ccc4c(c3)CCC4CC(=O)O)cc2)c(OC)n1	6.52288	0.510043
PMID: 17274610	CCCc1cc(C(F)(F)F)ccc1OCCCOc1ccc2c(c1)CCC2CC(=O)O	6.51856	0.529822
PMID: 17274610	COc1cc(-c2nc(C)c(C(=O)N(C)C)s2)ccc1OCCCOc1ccc2c(c1)CCC2CC(=O)O	6.50585	0.537146
PMID: 17274610	COc1cc(-c2nc(C(F)(F)F)cs2)ccc1OCCCOc1ccc2c(c1)CCC2CC(=O)O	6.48545	0.547951
PMID: 17274610	CCOc1nc(-c2ccc(OCCCOc3ccc4c(c3)CCC4CC(=O)O)c(OC)c2)sc1CC	6.44129	0.53736
PMID: 17274610	COc1cc(-c2nccs2)ccc1OCCCOc1ccc2c(c1)CCC2CC(=O)O	6.42713	0.559404
PMID: 17274610	CCCc1c(OCCCOc2ccc3c(c2)CCC3CC(=O)O)ccc2[nH]ccc12	6.33724	0.496285
PMID: 17274610	CC(=O)c1sc(-c2ccc(OCCCOc3ccc4c(c3)CCC4CC(=O)O)cc2)nc1C	6.31876	0.554373
PMID: 17274610	COc1ccncc1-c1ccc(OCCCOc2ccc3c(c2)CCC3CC(=O)O)cc1	6.31426	0.518475
PMID: 17274610	Cc1cccc(-c2ccc(OCCCOc3ccc4c(c3)CCC4CC(=O)O)cc2)n1	6.25964	0.528256
PMID: 17274610	O=C(O)CC1CCc2cc(OCCCOc3ccc(-c4cccnc4)cc3)ccc21	6.25964	0.517992
PMID: 17274610	O=C(O)CC1CCc2cc(OCCCOc3ccc(-n4cncn4)cc3)ccc21	6.25571	0.499272
PMID: 17274610	CCCc1cc(C#N)ccc1OCCCOc1ccc2c(c1)CCC2CC(=O)O	6.24413	0.532874
PMID: 17274610	N#Cc1ccc(OCCCOc2ccc3c(c2)CCC3CC(=O)O)cc1	6.19586	0.542871
PMID: 17274610	O=C(O)CC1CCc2cc(OCCCOc3ccc(-c4ccsc4)cc3)ccc21	6.18709	0.53104
PMID: 17274610	COc1cc(C#N)ccc1OCCCOc1ccc2c(c1)CCC2CC(=O)O	6.1549	0.540507
PMID: 17274610	O=C(O)CC1CCc2cc(OCCCOc3ccc(-c4ccc5cc[nH]c5c4)cc3)ccc21	6.13077	0.494861
PMID: 17274610	CCOc1csc(-c2ccc(OCCCOc3ccc4c(c3)CCC4CC(=O)O)cc2)n1	6.12321	0.542929
PMID: 17274610	CCc1csc(-c2ccc(OCCCOc3ccc4c(c3)CCC4CC(=O)O)cc2)n1	6.05849	0.553583
PMID: 17274610	CCCc1cc(-c2nc(CO)c(C(=O)O)s2)ccc1OCCCOc1ccc2c(c1)CCC2CC(=O)O	6.05012	0.536104
PMID: 17274610	CCOc1csc(-c2ccc(OCCCOc3ccc4c(c3)CCC4CC(=O)O)c(OC)c2)n1	6.03621	0.554092
PMID: 17274610	CCOc1ccc(OCCCOc2ccc3c(c2)CCC3CC(=O)O)cc1	6.02687	0.57425
PMID: 17274610	COc1cc(-c2nc(C)cs2)ccc1OCCCOc1ccc2c(c1)CCC2CC(=O)O	6.01773	0.568554
PMID: 17274610	O=C(O)CC1CCc2cc(OCCCOc3ccc(-c4cncnc4)cc3)ccc21	6.01323	0.537021
PMID: 17274610	COc1cc(-c2nc(C)c(C(=O)O)s2)ccc1OCCCOc1ccc2c(c1)CCC2CC(=O)O	6	0.565436
PMID: 17274610	O=C(O)CC1CCc2cc(OCCCOc3ccc(OC(F)(F)F)cc3)ccc21	5.9914	0.53614
PMID: 17274610	Cn1ccc2cc(OCCCOc3ccc4c(c3)CCC4CC(=O)O)ccc21	5.98716	0.4974
PMID: 17274610	O=C(O)CC1CCc2cc(OCCCOc3ccc(-c4nc5c(s4)CCC5)cc3)ccc21	5.92082	0.52363
PMID: 17274610	CCOc1cc(C)ccc1OCCCOc1ccc2c(c1)CCC2CC(=O)O	5.90658	0.544228
PMID: 17274610	CCCc1ccccc1OCCCOc1ccc2c(c1)CCC2CC(=O)O	5.81816	0.534628
PMID: 17274610	CCc1ccc(OCCCOc2ccc3c(c2)CCC3CC(=O)O)c(OC)c1	5.78252	0.557249
PMID: 17274610	COc1cc(C)ccc1OCCCOc1ccc2c(c1)CCC2CC(=O)O	5.77728	0.562264
PMID: 17274610	O=C(O)CC1CCc2cc(OCCCOc3ccc(-c4ccc(C(F)(F)F)cn4)cc3)ccc21	5.74473	0.502375
PMID: 17274610	O=C(O)CC1CCc2cc(OCCCOc3ccc4[nH]ccc4c3)ccc21	5.74473	0.502894
PMID: 17274610	Cc1coc2cc(OCCCOc3ccc4c(c3)CCC4CC(=O)O)ccc12	5.70997	0.507888
PMID: 17274610	Cc1ccc(OCCCOc2ccc3c(c2)CCC3CC(=O)O)c(C)c1	5.66154	0.548393
PMID: 17274610	COc1ccc(OCCCOc2ccc3c(c2)CCC3CC(=O)O)cc1	5.52288	0.57638
PMID: 17274610	C=CCc1c(OCCCOc2ccc3c(c2)CCC3CC(=O)O)ccc2[nH]ccc12	5.48149	0.471179
PMID: 17274610	Cc1cc2cc(OCCCOc3ccc4c(c3)CCC4CC(=O)O)ccc2[nH]1	5.43771	0.507634
PMID: 17274610	Cc1noc2cc(OCCCOc3ccc4c(c3)CCC4CC(=O)O)ccc12	5.43652	0.501393
PMID: 17274610	O=C(O)CC1CCc2cc(OCCCOc3ccc(-c4ccoc4)cc3)ccc21	5.38722	0.522429
PMID: 17274610	O=C(O)CC1CCc2cc(OCCCOc3ccc4c(c3)ONC4(O)C(F)(F)F)ccc21	5.30103	0.463662
PMID: 17274610	O=C(O)CC1CCc2cc(OCCCOc3ccc(C(F)(F)F)cc3)ccc21	5.25337	0.542334
PMID: 17274610	CC(=O)Nc1cc(-n2ccnn2)ccc1OCCCOc1ccc2c(c1)CCC2CC(=O)O	5.25181	0.459
PMID: 17274610	CCc1ccc(OCCCOc2ccc3c(c2)CCC3CC(=O)O)cc1	5.20761	0.56275
PMID: 17274610	Cc1c(OCCCOc2ccc3c(c2)CCC3CC(=O)O)ccc2[nH]ccc12	5.16431	0.509787
PMID: 17274610	Cc1cccc(OCCCOc2ccc3c(c2)CCC3CC(=O)O)c1	5.09691	0.544716
PMID: 17274610	O=C(O)CC1CCc2cc(OCCCOc3ccc(-n4cnnc4)cc3Cl)ccc21	5.06048	0.495569
PMID: 14695833	CC(CCCCN1C(=O)C(CCOc2ccccc2CC(=O)O)Oc2ccccc21)=NO	8	0.737562
PMID: 14695833	CC(C)CCCCN1C(=O)C(CCOc2ccccc2CC(=O)O)Oc2ccccc21	7.10237	0.768888
PMID: 14695833	CCCCCCN1C(=O)C(CCOc2ccccc2CC(=O)O)Oc2ccccc21	7	0.815208
PMID: 14695833	O=C(O)Cc1ccccc1OCCC1Oc2ccccc2N(CCCCCCF)C1=O	6.93181	0.787951
PMID: 14695833	O=C(O)Cc1ccccc1OCCC1Oc2ccccc2N(CCCCCCCO)C1=O	6.82681	0.791995
PMID: 14695833	CC(F)(F)CCCCN1C(=O)C(CCOc2ccccc2CC(=O)O)Oc2ccccc21	6.74715	0.781445
PMID: 14695833	O=C(O)Cc1ccccc1OCCC1Oc2ccccc2N(CCCCCCO)C1=O	6.69897	0.797964
PMID: 14695833	C=CCCCCN1C(=O)C(CCOc2ccccc2CC(=O)O)Oc2ccccc21	6.68194	0.752191
PMID: 14695833	CCCCCCCN1C(=O)C(CCOc2ccccc2CC(=O)O)Oc2ccccc21	6.63078	0.813648
PMID: 14695833	CCCCCN1C(=O)C(CCOc2ccccc2CC(=O)O)Oc2ccccc21	6.61439	0.812796
PMID: 14695833	CC(=O)CCCCN1C(=O)C(CCOc2ccccc2CC(=O)O)Oc2ccccc21	6.58503	0.780504
PMID: 14695833	CC(=O)CCCCCN1C(=O)C(CCOc2ccccc2CC(=O)O)Oc2ccccc21	6.5784	0.779374
PMID: 14695833	COCCCCN1C(=O)C(CCOc2ccccc2CC(=O)O)Oc2ccccc21	6.56225	0.779683
PMID: 14695833	O=C(O)Cc1ccccc1OCCC1Oc2ccccc2N(CCC2CCCCC2)C1=O	6.52288	0.686289
PMID: 14695833	CCCCCCCCN1C(=O)C(CCOc2ccccc2CC(=O)O)Oc2ccccc21	6.52288	0.807589
PMID: 14695833	CC(C)(C#N)CCCCN1C(=O)C(CCOc2ccccc2CC(=O)O)Oc2ccccc21	6.44491	0.737394
PMID: 14695833	CCCSCCN1C(=O)C(CCOc2ccccc2CC(=O)O)Oc2ccccc21	6.42022	0.700774
PMID: 14695833	CC(F)(F)CCCCCN1C(=O)C(CCOc2ccccc2CC(=O)O)Oc2ccccc21	6.27246	0.777656
PMID: 14695833	CC(C)(O)CCCCN1C(=O)C(CCOc2ccccc2CC(=O)O)Oc2ccccc21	6.19111	0.775607
PMID: 14695833	O=C(O)Cc1ccccc1OCCC1Oc2ccccc2N(CCCCCCCF)C1=O	6.14388	0.782171
PMID: 14695833	CC(C)(C)CCCCN1C(=O)C(CCOc2ccccc2CC(=O)O)Oc2ccccc21	6	0.783862
PMID: 14695833	CC(C)(CCCCN1C(=O)C(CCOc2ccccc2CC(=O)O)Oc2ccccc21)C(=O)O	6	0.767513
PMID: 14695833	CC(O)CCCCN1C(=O)C(CCOc2ccccc2CC(=O)O)Oc2ccccc21	6	0.777069
PMID: 14695833	CCCCCCCCCCN1C(=O)C(CCOc2ccccc2CC(=O)O)Oc2ccccc21	6	0.807589
PMID: 14695833	O=C(O)Cc1ccccc1OCCC1Oc2ccccc2N(CCCCCO)C1=O	6	0.800366
PMID: 14695833	O=C(O)Cc1ccccc1OCCC1Oc2ccccc2N(CCCC2CCCC2)C1=O	5.56864	0.716076
PMID: 35060744	CN(CCOc1ccc(CC2SC(=O)NC2=O)cc1)c1ccccn1	6.77211	0.101391
PMID: 35060744	O=C(O)CCCc1cc2cc(Cl)ccc2n1S(=O)(=O)c1ccc2ncsc2c1	6.25267	0.0978246
PMID: 35060744	Cc1cc(Cn2ncn(-c3ccc(C(F)(F)F)cc3)c2=O)cc(C(F)(F)F)c1OC(C)(C)C(=O)O	6.09034	0.550208
PMID: 35060744	Cc1cc(Cn2ncn(-c3ccccc3)c2=O)cc(C)c1OC(C)(C)C(=O)O	6.06298	0.556326
PMID: 35060744	Cc1ccc(-n2cnn(Cc3cc(C)c(OC(C)(C)C(=O)O)c(C)c3)c2=O)cc1	6.02013	0.574447
PMID: 35060744	CCc1ccc(-n2cnn(Cc3cc(C)c(OC(C)(C)C(=O)O)c(C)c3)c2=O)cc1	5.92801	0.572609
PMID: 35060744	Cc1cc(Cn2ncn(-c3ccc(OC(F)(F)F)cc3)c2=O)cc(C)c1OC(C)(C)C(=O)O	5.88071	0.594996
PMID: 35060744	Cc1cc(Cn2ncn(-c3ccc(C(F)(F)F)cc3)c2=O)cc(C)c1OC(C)(C)C(=O)O	5.84512	0.62339
PMID: 35060744	CC(C)(Oc1ccc(Cn2ncn(-c3ccc(C(F)(F)F)cc3)c2=O)cc1OC(F)(F)F)C(=O)O	5.83953	0.484564
PMID: 35060744	Cc1cc(Cn2ncn(-c3ccc(F)cc3)c2=O)cc(C)c1OC(C)(C)C(=O)O	5.82074	0.574057
PMID: 35060744	CC(C)(Oc1ccc(Cn2ncn(-c3ccc(OC(F)(F)F)cc3)c2=O)cc1C(F)(F)F)C(=O)O	5.78146	0.482097
PMID: 35060744	Cc1cc(Cn2ncn(-c3ccc(OC(F)(F)F)cc3)c2=O)cc(C(F)(F)F)c1OC(C)(C)C(=O)O	5.77508	0.528964
PMID: 35060744	Cc1cc(Cn2ncn(-c3ccc(C(C)C)cc3)c2=O)cc(C)c1OC(C)(C)C(=O)O	5.75449	0.561128
PMID: 35060744	CC(C)(Oc1ccc(Cn2ncn(-c3ccc(C(F)(F)F)cc3)c2=O)cc1C(F)(F)F)C(=O)O	5.75058	0.496936
PMID: 35060744	Cc1cc(Cn2ncn(-c3ccc(Br)cc3)c2=O)cc(C)c1OC(C)(C)C(=O)O	5.74987	0.565142
PMID: 35060744	Cc1cc(Cn2ncn(-c3ccc(-c4ccccc4)cc3)c2=O)cc(C)c1OC(C)(C)C(=O)O	5.74856	0.53805
PMID: 35060744	Cc1cc(Cn2ncn(-c3ccc(C(F)(F)F)cc3)c2=O)cc(Cl)c1OC(C)(C)C(=O)O	5.74598	0.550035
PMID: 35060744	Cc1cc(Cn2ncn(-c3ccc(C(F)(F)F)cc3)c2=O)ccc1OC(C)(C)C(=O)O	5.74581	0.522674
PMID: 35060744	Cc1cc(Cn2ncn(-c3ccc(Cl)cc3)c2=O)cc(C)c1OC(C)(C)C(=O)O	5.73717	0.56807
PMID: 35060744	CSc1ccc(C(=O)C=Cc2cc(C)c(OC(C)(C)C(=O)O)c(C)c2)cc1	5.73429	0.218564
PMID: 35060744	Cc1cc(Cn2ncn(-c3ccc(OC(F)(F)F)cc3)c2=O)ccc1OC(C)(C)C(=O)O	5.72469	0.504077
PMID: 35060744	COc1ccc(-n2cnn(Cc3cc(C)c(OC(C)(C)C(=O)O)c(C)c3)c2=O)cc1	5.69471	0.566797
PMID: 35060744	Cc1cc(CCn2ncn(-c3ccc(C(F)(F)F)cc3)c2=O)cc(C)c1OC(C)(C)C(=O)O	5.69385	0.478662
PMID: 35060744	CCc1cc(Cn2ncn(-c3ccc(C(F)(F)F)cc3)c2=O)cc(CC)c1OC(C)(C)C(=O)O	5.6595	0.525235
PMID: 35060744	Cc1cc(Cn2ncn(-c3cccc(C(F)(F)F)c3)c2=O)cc(C)c1OC(C)(C)C(=O)O	5.59752	0.515066
PMID: 35060744	Cc1cc(Cc2cc(-c3ccc(Br)cc3)on2)cc(C)c1OC(C)(C)C(=O)O	5.56019	0.250448
PMID: 35060744	CC(C)(Oc1ccc(Cn2ncn(-c3ccc(C(F)(F)F)cc3)c2=O)cc1Cl)C(=O)O	5.55611	0.493802
PMID: 35060744	Cc1cc(SCn2ncn(-c3ccc(C(F)(F)F)cc3)c2=O)cc(C)c1OC(C)(C)C(=O)O	5.5458	0.451514
PMID: 35060744	CCc1cc(Cn2ncn(-c3ccc(OC(F)(F)F)cc3)c2=O)cc(CC)c1OC(C)(C)C(=O)O	5.51006	0.502917
PMID: 35060744	Cc1cc(Cn2ncn(-c3ccccc3C(F)(F)F)c2=O)cc(C)c1OC(C)(C)C(=O)O	5.42142	0.451638
PMID: 35060744	CC(C)(Oc1ccc(Cn2ncn(-c3ccc(OC(F)(F)F)cc3)c2=O)cc1OC(F)(F)F)C(=O)O	5.32985	0.470924
PMID: 35060744	CC(C)(Oc1c(Cl)cc(Cn2ncn(-c3ccc(C(F)(F)F)cc3)c2=O)cc1Cl)C(=O)O	5.30925	0.52932
PMID: 35060744	CC(C)(Oc1ccc(Cn2ncn(-c3ccc(OC(F)(F)F)cc3)c2=O)cc1Cl)C(=O)O	5.30803	0.476611
PMID: 21798739	CCC(NC(=O)c1ccc2c(c1)ncn2Cc1ccc(Cl)cc1Cl)c1ccccc1	9.30103	0.55149
PMID: 21798739	CCC(NC(=O)c1ccc2c(c1)ncn2Cc1ncc(Cl)cc1Cl)c1ccccc1	9.30103	0.539236
PMID: 21798739	CCC(NC(=O)c1ccc2c(c1)ncn2Cc1ccc(Cl)cc1F)c1ccccc1	9.09691	0.545921
PMID: 21798739	CCC(NC(=O)c1ccc2c(c1)ncn2Cc1ccc(Cl)c(Cl)c1)c1ccccc1	8.60206	0.593752
PMID: 21798739	CCC(NC(=O)c1ccc2c(c1)ncn2Cc1ccc(F)cc1F)c1ccccc1	8.79588	0.530432
PMID: 21798739	CCC(NC(=O)c1ccc2c(c1)ncn2Cc1ccc(Cl)cc1)c1ccccc1	8.49485	0.588898
PMID: 21798739	CCC(NC(=O)c1ccc2c(c1)ncn2Cc1ccccc1OC)c1ccccc1	8.30103	0.520056
PMID: 21798739	CCC(NC(=O)c1ccc2c(c1)ncn2Cc1ccc(F)c(Cl)c1)c1ccccc1	8.20066	0.562071
PMID: 21798739	CCC(NC(=O)c1ccc2c(c1)ncn2Cc1ccccc1F)c1ccccc1	8.10237	0.548338
PMID: 21798739	CCC(NC(=O)c1ccc2c(c1)ncn2Cc1ncc(F)cc1F)c1ccccc1	8	0.520259
PMID: 21798739	CCC(NC(=O)c1ccc2c(c1)ncn2Cc1ncccc1Cl)c1ccccc1	7.80134	0.544354
PMID: 21798739	CCC(NC(=O)c1ccc2c(c1)nc(C)n2Cc1ccc(Cl)cc1)c1ccccc1	7.50031	0.552196
PMID: 21798739	CCC(NC(=O)c1ccc2c(c1)nc(C)n2Cc1ccc(Cl)c(Cl)c1)c1ccccc1	7.40012	0.574512
PMID: 21798739	CCC(NC(=O)c1ccc2c(c1)ncn2Cc1ccc(Cl)cn1)c1ccccc1	7.40012	0.546443
PMID: 21798739	CCC(NC(=O)c1ccc2c(c1)nc(C)n2Cc1ccccc1Cl)c1ccccc1	7.30016	0.523724
PMID: 21798739	Cc1nc2cc(C(=O)NC(C)c3ccccc3)ccc2n1Cc1ccc(Cl)c(Cl)c1	7.30016	0.424444
PMID: 21798739	CCC(=O)c1nc2cc(C(=O)NC(CC)c3ccccc3)ccc2n1Cc1ccc(Cl)c(Cl)c1	7.10018	0.509857
PMID: 21798739	CCC(NC(=O)c1ccc2c(c1)nc(C)n2Cc1cccc(Cl)c1)c1ccccc1	7.10018	0.523583
PMID: 21798739	CCC(NC(=O)c1ccc2c(c1)nc(C1CC1)n2Cc1ccc(Cl)c(Cl)c1)c1ccccc1	6.89997	0.510297
PMID: 21798739	CCC(NC(=O)c1ccc2c(c1)ncn2Cc1ccccn1)c1ccccc1	6.89997	0.540659
PMID: 21798739	CCC(NC(=O)c1ccc2c(c1)nc(C)n2Cc1ccc(F)cc1)c1ccccc1	6.79997	0.535963
PMID: 21798739	CCc1nc2cc(C(=O)NC(CC)c3ccccc3)ccc2n1Cc1ccc(Cl)c(Cl)c1	6.70006	0.519941
PMID: 21798739	CCC(NC(=O)c1ccc2c(c1)nc(C(F)(F)F)n2Cc1ccc(Cl)c(Cl)c1)c1ccccc1	6.59998	0.513526
PMID: 21798739	CCC(NC(=O)c1ccc2c(c1)nc(C(C)C)n2Cc1ccc(Cl)c(Cl)c1)c1ccccc1	6.40001	0.516027
PMID: 21798739	CCC(NC(=O)c1ccc2c(c1)ncn2Cc1ccccc1S(C)(=O)=O)c1ccccc1	6.40001	0.518322
PMID: 21798739	Cc1nc2cc(C(=O)NCc3ccccc3)ccc2n1Cc1ccc(Cl)c(Cl)c1	6.40001	0.352571
PMID: 21798739	CCC(NC(=O)c1ccc2c(c1)ncn2Cc1cccnc1)c1ccccc1	6.29999	0.533509
PMID: 21798739	CCC(NC(=O)c1ccc2c(c1)ncn2Cc1ccncc1)c1ccccc1	6.10002	0.565446
PMID: 21798739	CCC(NC(=O)c1ccc2c(c1)nc(C)n2Cc1ccc(S(C)(=O)=O)cc1)c1ccccc1	5.3	0.51531
PMID: 21798739	CCC(NC(=O)c1ccc2c(c1)nc(C)n2Cc1ccc(C(N)=O)cc1)c1ccccc1	5	0.529741
PMID: 16275080	CCC(C(=O)O)C1CCc2cc(OCCc3nc(-c4cccc(OC)c4)oc3C)ccc21	9	0.651476
PMID: 16275080	CCC(C(=O)O)C1CCc2cc(OCCc3nc(-c4ccc5c(c4)OCC5)oc3C)ccc21	8.22185	0.613019
PMID: 16275080	CCC(C(=O)O)C1CCc2cc(OCCc3nc(-c4ccccc4)oc3C)ccc21	8.22185	0.743014
PMID: 16275080	CCOC(C(=O)O)C1CCc2cc(OCCc3nc(-c4ccccc4)oc3C)ccc21	7.92082	0.600379
PMID: 16275080	CCC(C(=O)O)C1CCc2cc(OCCc3nc(-c4ccc5c(c4)OCO5)oc3C)ccc21	7.85387	0.621872
PMID: 16275080	CCC(C(=O)O)C1CCc2cc(OCCc3nc(-c4ccc5ccccc5c4)oc3C)ccc21	7.79588	0.642333
PMID: 16275080	CCCCc1ccc(-c2nc(CCOc3ccc4c(c3)CCC4C(CC)C(=O)O)c(C)o2)cc1	7.79588	0.646179
PMID: 16275080	CCC(C(=O)O)C1CCc2cc(OCCc3nc(-c4ccc(C(C)(C)C)cc4)oc3C)ccc21	7.72125	0.664335
PMID: 16275080	CCC(C(=O)O)C1CCc2cc(OCCc3nc(-c4cccc(C(F)(F)F)c4)oc3C)ccc21	7.67778	0.637965
PMID: 16275080	CCC(C(=O)O)C1CCc2cc(OCCc3nc(-c4ccc(C(C)C)cc4)oc3C)ccc21	7.65758	0.671338
PMID: 16275080	CCC(C(=O)O)C1CCc2cc(OCCc3nc(-c4ccc(C)cc4)oc3C)ccc21	7.52288	0.694808
PMID: 16275080	CCC(C(=O)O)C1CCc2cc(OCCc3nc(-c4ccc(C)c(C)c4)oc3C)ccc21	7.49485	0.657867
PMID: 16275080	CCC(C(=O)O)C1CCc2cc(OCCc3nc(-c4cccc(C)c4)oc3C)ccc21	7.46852	0.66953
PMID: 16275080	CCC(C(=O)O)C1CCc2cc(OCCc3nc(-c4cc5ccccc5s4)oc3C)ccc21	7.4318	0.572632
PMID: 16275080	CCc1ccc(-c2nc(CCOc3ccc4c(c3)CCC4C(CC)C(=O)O)c(C)o2)cc1	7.39794	0.67686
PMID: 16275080	CCC(C(=O)O)C1CCc2cc(OCCc3nc(-c4ccc(OC)cc4)oc3C)ccc21	7.37675	0.684368
PMID: 16275080	CCC(C(=O)O)C1CCc2cc(OCCc3nc(-c4ccc(-c5ccccc5)cc4)oc3C)ccc21	7.36653	0.693537
PMID: 16275080	CCC(C(=O)O)C1CCc2cc(OCCc3nc(-c4ccc(C)c(F)c4)oc3C)ccc21	7.36653	0.651242
PMID: 16275080	CCC(C(=O)O)C1CCc2cc(OCCc3nc(COc4ccccc4)oc3C)ccc21	7.34679	0.580091
PMID: 16275080	COC(C(=O)O)C1CCc2cc(OCCc3nc(-c4ccccc4)oc3C)ccc21	7.34679	0.608113
PMID: 16275080	CCc1oc(-c2ccccc2)nc1CCOc1ccc2c(c1)CCC2C(CC)C(=O)O	7.33724	0.588235
PMID: 16275080	CCC(C(=O)O)C1CCc2cc(OCCc3nc(-c4ccc(Cl)c(Cl)c4)oc3C)ccc21	7.33724	0.652958
PMID: 16275080	CCC(C(=O)O)C1CCc2cc(OCCc3nc(-c4ccc(F)cc4)oc3C)ccc21	7.33724	0.693844
PMID: 16275080	CCC(C(=O)O)C1CCc2cc(OCCc3nc(-c4ccccc4F)oc3C)ccc21	7.3098	0.619239
PMID: 16275080	CCCC(C(=O)O)C1CCc2cc(OCCc3nc(-c4ccccc4)oc3C)ccc21	7.284	0.665482
PMID: 16275080	CCC(C(=O)O)C1CCc2cc(OCCc3nc(-c4cccc(F)c4)oc3C)ccc21	7.21467	0.667419
PMID: 16275080	CCOC(=O)C(C(=O)O)C1CCc2cc(OCCc3nc(-c4ccccc4)oc3C)ccc21	7.16749	0.593874
PMID: 16275080	CCC(C(=O)O)C1CCc2cc(OCCc3nc(-c4ccc(F)c(C)c4)oc3C)ccc21	7.11351	0.651482
PMID: 16275080	CCC(C(=O)O)C1CCc2cc(OCCc3nc(-c4ccc(OC)c(OC)c4)oc3C)ccc21	7.07572	0.634956
PMID: 16275080	CCC(C(=O)O)C1CCc2cc(OCCc3nc(-c4ccccc4)sc3C)ccc21	7.07058	0.527897
PMID: 16275080	CCC(C(=O)O)C1CCc2cc(OCCc3nc(COc4ccc(Cl)cc4)oc3C)ccc21	6.98297	0.556482
PMID: 16275080	Cc1oc(-c2ccccc2)nc1CCOc1ccc2c(c1)CCC2C(C)C(=O)O	6.98297	0.61522
PMID: 16275080	CCC(C(=O)O)C1CCc2cc(OCCc3nc(-c4cccc5ccccc45)oc3C)ccc21	6.94692	0.585689
PMID: 16275080	CCC(C(=O)O)C1CCc2cc(OCCc3nc(-c4ccccc4)oc3C)c(-c3ccc(OC)cc3)cc21	6.90658	0.510301
PMID: 16275080	CCC(C(=O)O)C1CCc2cc(OCCc3nc(C4CCCCC4)oc3C)ccc21	6.86646	0.558649
PMID: 16275080	CCC(C(=O)O)C1CCc2cc(OCCc3nc(-c4ccccc4C)oc3C)ccc21	6.81531	0.626253
PMID: 16275080	Cc1oc(-c2ccccc2)nc1CCOc1ccc2c(c1)CCC2C(C(=O)O)C1CC1	6.79588	0.597389
PMID: 16275080	CCC(C(=O)O)C1CCc2cc(OCCc3nc(-c4ccccc4)oc3C)c(-c3ccc(Cl)cc3)cc21	6.77469	0.493016
PMID: 16275080	Cc1oc(-c2ccccc2)nc1CCOc1ccc2c(c1)CCC2C(CC(F)(F)F)C(=O)O	6.75203	0.643337
PMID: 16275080	CCC(C(=O)O)C1CCc2cc(OCCn3nc(-c4ccccc4)cc3C)ccc21	6.70774	0.456587
PMID: 16275080	CCC(C(=O)O)C1CCc2cc(OCCc3nc(-c4ccc(C(F)(F)F)cc4)oc3C)ccc21	6.68825	0.662691
PMID: 16275080	CCC(C(=O)O)C1CCc2cc(OCCc3nc(-c4ccc(Cl)cc4)oc3C)ccc21	6.68613	0.680231
PMID: 16275080	CCC(C(=O)O)C1CCc2cc(OCCc3nc(C4CCCC4)oc3C)ccc21	6.67366	0.568981
PMID: 16275080	CCC(C(=O)O)C1CCc2cc(OCCc3nc(-c4cc(C(F)(F)F)cc(C(F)(F)F)c4)oc3C)ccc21	6.6073	0.638101
PMID: 16275080	CCC(C(=O)O)C1CCc2cc(OCCc3nc(-c4ccccc4)oc3C)c(-c3ccccc3)cc21	6.5376	0.517342
PMID: 16275080	CCC(C(=O)O)C1CCc2cc(OCCc3nc(-c4ccccc4)oc3C)c(Cl)cc21	6.53165	0.525584
PMID: 16275080	CCC(C(=O)O)C1CCc2cc(OCCc3coc(-c4ccccc4)n3)ccc21	6.51428	0.532357
PMID: 16275080	CCC(C(=O)O)C1CCc2cc(OCCc3nc(Cc4ccccc4)oc3C)ccc21	6.48149	0.573248
PMID: 16275080	CCC(C(=O)O)C1CCc2cc(OCCc3nc(-c4ccccc4)oc3C(C)C)ccc21	6.45967	0.584217
PMID: 16275080	CCC(C(=O)O)C1CCc2cc(OCCc3nc(-c4c(F)cccc4F)oc3C)ccc21	6.43415	0.629837
PMID: 16275080	CCC(C(=O)O)C1CCc2cc(OCCc3nc(-c4ccco4)oc3C)ccc21	6.4023	0.619968
PMID: 16275080	CCC(C(=O)O)C1CCc2cc(OCCc3nc(Cc4ccc(F)cc4)oc3C)ccc21	6.2815	0.552118
PMID: 16275080	CCC(C(=O)O)C1CCc2cc(OCCc3nc(-c4ccccc4)oc3-c3ccccc3)ccc21	6.20971	0.595836
PMID: 16275080	CCC(C(=O)O)C1CCc2cc(OCc3nc(-c4ccccc4)oc3C)ccc21	6.19928	0.585266
PMID: 16275080	CCC(C(=O)O)C1CCc2cc(OCCc3nc(-c4ccc(Cl)cc4Cl)oc3C)ccc21	6.13194	0.595482
PMID: 16275080	CCC(C(=O)O)C1CCc2cc(OCCc3nc(-c4cc(C)on4)oc3C)ccc21	6.11805	0.604343
PMID: 16275080	Cc1oc(-c2ccccc2)nc1CCOc1ccc2c(c1)CCC2C(C(=O)O)C(=O)O	5.73049	0.621166
PMID: 16275080	Cc1oc(-c2ccccc2)nc1CCOc1ccc2c(c1)CCC2C(CCCc1ccccc1)C(=O)O	5.49757	0.607241
PMID: 16275080	Cc1oc(-c2ccccc2)nc1CCOc1ccc2c(c1)CCC2C(C)(C)C(=O)O	5.24872	0.507919
PMID: 16275080	Cc1oc(-c2ccccc2)nc1CCOc1ccc2c(c1)CCC2C(C(=O)O)c1ccccc1	5.01954	0.590888
PMID: 30241907	Cc1ccc(Oc2ccc3nc(COc4cccc(C(=O)O)c4)n(C)c3c2)cc1F	8.35655	0.654055
PMID: 30241907	Cc1cc(F)cc(Oc2ccc3nc(COc4cccc(C(=O)O)c4)n(C)c3c2)c1	7.67778	0.641142
PMID: 30241907	Cn1c(COc2cccc(C(=O)O)c2)nc2ccc(Oc3ccc4c(c3)OCC4)cc21	7.67778	0.581715
PMID: 30241907	Cc1cc(F)ccc1Oc1ccc2nc(COc3cccc(C(=O)O)c3)n(C)c2c1	7.65758	0.622665
PMID: 30241907	Cn1c(COc2cccc(C(=O)O)c2)nc2ccc(Oc3cc(F)cc(Cl)c3)cc21	7.63827	0.631548
PMID: 30241907	Cn1c(COc2cccc(C(=O)O)c2)nc2ccc(Oc3cccc(C(F)(F)F)c3)cc21	7.63827	0.625791
PMID: 30241907	Cc1ccc(F)cc1Oc1ccc2nc(COc3cccc(C(=O)O)c3)n(C)c2c1	7.40894	0.615536
PMID: 30241907	CCOc1cccc(Oc2ccc3nc(COc4cccc(C(=O)O)c4)n(C)c3c2)c1	7.39794	0.646569
PMID: 30241907	Cc1ccc(Oc2ccc3nc(COc4cccc(C(=O)O)c4)n(C)c3c2)cc1	7.39794	0.671694
PMID: 30241907	Cc1cc(Oc2ccc3nc(COc4cccc(C#N)c4)n(C)c3c2)cc(C)c1N	7.36653	0.51512
PMID: 30241907	COc1ccc2nc(COc3ccc(CC4SC(=O)NC4=O)cc3)n(C)c2c1	7.36653	0.355277
PMID: 30241907	Cc1ccccc1Oc1ccc2nc(COc3cccc(C(=O)O)c3)n(C)c2c1	7.25181	0.632504
PMID: 30241907	Cc1cc(Oc2ccc3nc(COc4cccc(C(=O)O)c4)n(C)c3c2)ccc1F	7.20761	0.661006
PMID: 30241907	Cn1c(COc2cccc(C(=O)O)c2)nc2ccc(Oc3ccc(F)c(Cl)c3)cc21	7.19382	0.64695
PMID: 30241907	CC(=O)c1cccc(OCc2nc3ccc(Oc4cc(C)c(N)c(C)c4)cc3n2C)c1	7.18709	0.596147
PMID: 30241907	Cc1cccc(Oc2ccc3nc(COc4cccc(C(=O)O)c4)n(C)c3c2)c1	7.10237	0.665414
PMID: 30241907	Cn1c(COc2cccc(C(=O)O)c2)nc2ccc(Oc3cccc(Cl)c3)cc21	7.0655	0.649173
PMID: 30241907	Cn1c(COc2cccc(C(=O)O)c2)nc2ccc(Oc3ccc4c(c3)CCO4)cc21	7.06048	0.581432
PMID: 30241907	Cc1ccc(Oc2ccc3nc(COc4cccc(C(=O)O)c4)n(C)c3c2)c(F)c1	7.03621	0.620697
PMID: 30241907	Cn1c(COc2cccc(C(=O)O)c2)nc2ccc(Oc3cc(F)cc(F)c3)cc21	7.02228	0.666387
PMID: 30241907	Cn1c(COc2cccc(C(=O)O)c2)nc2ccc(Oc3cccc(OC(F)(F)F)c3)cc21	6.94692	0.622056
PMID: 30241907	Cn1c(COc2cccc(C(=O)O)c2)nc2ccc(Oc3ccc(F)c(F)c3)cc21	6.92812	0.658789
PMID: 30241907	Cn1c(COc2cccc(C(=O)O)c2)nc2ccc(Oc3ccc(F)cc3)cc21	6.91364	0.678382
PMID: 30241907	Cn1c(COc2cccc(C(=O)O)c2)nc2ccc(Oc3ccc(Cl)cc3)cc21	6.89963	0.659246
PMID: 30241907	Cn1c(COc2cccc(C(=O)O)c2)nc2ccc(Oc3cc(F)ccc3F)cc21	6.8729	0.623951
PMID: 30241907	Cc1ccc(F)c(Oc2ccc3nc(COc4cccc(C(=O)O)c4)n(C)c3c2)c1	6.85699	0.621092
PMID: 30241907	Cn1c(COc2cccc(C(=O)O)c2)nc2ccc(Oc3ccc(F)cc3F)cc21	6.84466	0.622501
PMID: 30241907	Cn1c(COc2cccc(C(=O)O)c2)nc2ccc(Oc3ccc4ccoc4c3)cc21	6.72584	0.583997
PMID: 30241907	Cn1c(COc2cccc(C(=O)O)c2)nc2ccc(Oc3cccc(F)c3)cc21	6.6968	0.666132
PMID: 30241907	Cn1c(COc2cccc(C(=O)O)c2)nc2ccc(Oc3cccc(F)c3F)cc21	6.63827	0.61414
PMID: 30241907	COc1cccc(Oc2ccc3nc(COc4cccc(C(=O)O)c4)n(C)c3c2)c1	6.62893	0.656505
PMID: 30241907	Cc1cc(Oc2ccc3nc(COc4cccc(C(=O)O)c4)n(C)c3c2)cc(C)c1N	6.52433	0.685314
PMID: 30241907	COc1ccc(Oc2ccc3nc(COc4cccc(C(=O)O)c4)n(C)c3c2)cc1	6.51286	0.663973
PMID: 30241907	Cc1cc(Oc2ccc3nc(COc4ccccc4)n(C)c3c2)cc(C)c1N	6.49757	0.534448
PMID: 30241907	CC(=O)c1ccc(OCc2nc3ccc(Oc4cc(C)c(N)c(C)c4)cc3n2C)cc1	6.46852	0.512234
PMID: 30241907	CC(=O)c1ccccc1OCc1nc2ccc(Oc3cc(C)c(N)c(C)c3)cc2n1C	6.44855	0.470003
PMID: 30241907	Cc1cc(Oc2ccc3nc(COc4ccccc4C#N)n(C)c3c2)cc(C)c1N	6.40782	0.449903
PMID: 30241907	Cc1cc(Oc2ccc3nc(COc4ccc(C#N)cc4)n(C)c3c2)cc(C)c1N	6.4034	0.491719
PMID: 30241907	COc1ccccc1Oc1ccc2nc(COc3cccc(C(=O)O)c3)n(C)c2c1	6.32422	0.636483
PMID: 30241907	Cc1cc(Oc2ccc3nc(COc4ccc(C(=O)O)cc4)n(C)c3c2)cc(C)c1N	6.09854	0.547076
PMID: 30241907	Cn1c(COc2cccc(C(=O)O)c2)nc2ccc(Oc3ccccc3)cc21	6.07314	0.68516
PMID: 30241907	Cn1c(COc2cccc(C(=O)O)c2)nc2ccc(Oc3c(F)cccc3F)cc21	5.87746	0.630158
PMID: 30241907	Cn1c(COc2cccc(C(=O)O)c2)nc2ccc(Oc3ccccc3F)cc21	5.84345	0.640408
PMID: 30241907	Cc1cc(Oc2ccc3nc(COc4ccccc4C(=O)O)n(C)c3c2)cc(C)c1N	5.2151	0.490727
PMID: 23294830	O=S(=O)(Nc1cc(Cl)c(Oc2cncc(Cl)c2)c(Cl)c1)c1ccc(Cl)cc1Cl	8.22185	0.51369
PMID: 23294830	CC(=O)c1cc(NS(=O)(=O)c2ccc(Cl)cc2Cl)ccc1Oc1cncc(Cl)c1	8	0.52526
PMID: 23294830	CCNC(=O)c1cc(NS(=O)(=O)c2ccc(Br)cc2OC(F)(F)F)ccc1Oc1cncc(Cl)c1	7.82391	0.384996
PMID: 23294830	CCNC(=O)c1cc(NS(=O)(=O)c2ccc(Cl)cc2Cl)ccc1Oc1cncc(Cl)c1	7.82391	0.536107
PMID: 23294830	CCNC(=O)c1cc(NS(=O)(=O)c2ccc(Cl)c(Cl)c2)ccc1Oc1cncc(Cl)c1	7.69897	0.398251
PMID: 23294830	O=S(=O)(Nc1cc(F)c(Oc2cncc(Cl)c2)c(Cl)c1)c1ccc(Cl)cc1Cl	7.69897	0.47001
PMID: 23294830	CC(=O)c1cc(NS(=O)(=O)c2ccc(Cl)cc2Cl)cc(Cl)c1Oc1cncc(Cl)c1	7.52288	0.476116
PMID: 23294830	CCNC(=O)c1cc(NS(=O)(=O)c2cc(C)c(Cl)cc2Cl)ccc1Oc1cncc(Cl)c1	7.52288	0.414256
PMID: 23294830	CCNC(=O)c1cc(NS(=O)(=O)c2ccc(C(F)(F)F)cc2Cl)ccc1Oc1cncc(Cl)c1	7.52288	0.45122
PMID: 23294830	CC(=O)c1cc(NS(=O)(=O)c2ccc(Cl)cc2Cl)ccc1Oc1cnc2ccccc2c1	7.22185	0.4042
PMID: 23294830	O=S(=O)(Nc1cc(Cl)c(Oc2ccc3ncccc3c2)c(Cl)c1)c1ccc(Cl)cc1Cl	7.1549	0.345869
PMID: 23294830	N#Cc1cncc(Oc2c(Cl)cc(NS(=O)(=O)c3ccc(Cl)cc3Cl)cc2Cl)c1	7.09691	0.420199
PMID: 23294830	Cc1cncc(Oc2c(Cl)cc(NS(=O)(=O)c3ccc(Cl)cc3Cl)cc2Cl)c1	7.04576	0.447583
PMID: 23294830	O=S(=O)(Nc1ccc(Oc2cnc3ccccc3c2)c(Cl)c1)c1ccc(Cl)cc1Cl	7	0.398208
PMID: 23294830	O=S(=O)(Nc1cc(C(F)(F)F)c(Oc2cncc(Cl)c2)c(C(F)(F)F)c1)c1ccc(Cl)cc1Cl	7	0.452584
PMID: 23294830	O=S(=O)(Nc1cc(Cl)c(Oc2cnc3ccccc3c2)c(Cl)c1)c1ccc(Cl)cc1Cl	6.82391	0.397983
PMID: 23294830	CCNC(=O)c1cc(NS(=O)(=O)c2ccc(I)cc2)ccc1Oc1cncc(Cl)c1	6.69897	0.396161
PMID: 23294830	CCOC(=O)c1cc(NS(=O)(=O)c2ccc(Cl)cc2)ccc1Oc1cncc(Cl)c1	6.69897	0.369742
PMID: 23294830	NC(=O)c1cncc(Oc2c(Cl)cc(NS(=O)(=O)c3ccc(Cl)cc3Cl)cc2Cl)c1	6.69897	0.427639
PMID: 23294830	O=S(=O)(Nc1cc(Cl)c(Oc2cnc3ccccc3c2)c(Cl)c1)c1ccc(C(F)(F)F)cc1Cl	6.60206	0.311113
PMID: 23294830	CC(=O)c1cncc(Oc2c(Cl)cc(NS(=O)(=O)c3ccc(Cl)cc3Cl)cc2Cl)c1	6.52288	0.437502
PMID: 23294830	N#Cc1cc(NS(=O)(=O)c2ccc(Cl)cc2Cl)ccc1Oc1cncc(Cl)c1	6.52288	0.472827
PMID: 23294830	O=S(=O)(Nc1ccc(Oc2cncc(Cl)c2)c(C(F)(F)F)c1)c1ccc(Cl)cc1Cl	6.52288	0.481954
PMID: 23294830	CCNC(=O)c1cc(NS(=O)(=O)c2ccc([N+](=O)[O-])cc2)ccc1Oc1cncc(Cl)c1	6.39794	0.386219
PMID: 23294830	O=S(=O)(Nc1ccc(Oc2cncc(Cl)c2)c(Cl)c1)c1ccc(Cl)cc1Cl	6.39794	0.520927
PMID: 23294830	CS(=O)(=O)c1cc(NS(=O)(=O)c2ccc(Cl)cc2Cl)ccc1Oc1cncc(Cl)c1	6.22185	0.48851
PMID: 23294830	Cc1cc(NS(=O)(=O)c2ccc(Cl)cc2Cl)ccc1Oc1cncc(Cl)c1	6.22185	0.499964
PMID: 23294830	O=S(=O)(Nc1ccc(Oc2cncc(Cl)c2)c(F)c1)c1ccc(Cl)cc1Cl	6	0.495215
PMID: 23294830	CCNC(=O)c1cc(NS(=O)(=O)c2ccc(OC)cc2)ccc1Oc1cncc(Cl)c1	5.69897	0.397255
PMID: 23294830	O=S(=O)(Nc1ccc(Oc2ccc3ccccc3c2)c(Cl)c1)c1ccc(Cl)cc1Cl	5.69897	0.359372
PMID: 26595749	CCC(Cc1ccc(C(=O)NCc2ccc(OC)cc2C(F)(F)F)cc1)C(=O)O	6.52288	0.493263
PMID: 26595749	CCC(Cc1ccc(C(=O)NCc2ccc(Oc3ccccc3)cc2)cc1)C(=O)O	6.52288	0.473096
PMID: 26595749	CCC(Cc1ccc(C(=O)NCc2ccc(F)cc2C(F)(F)F)cc1)C(=O)O	6.22185	0.49362
PMID: 26595749	CCCC(Cc1ccc(C(=O)NCc2ccccc2C(F)(F)F)cc1)C(=O)OCC	6.04576	0.503042
PMID: 26595749	CCOC(=O)C(CC)Cc1ccc(C(=O)NCc2ccc(Oc3ccccc3)cc2)cc1	5.85387	0.469309
PMID: 26595749	CCCC(Cc1ccc(C(=O)NCc2ccccc2C(F)(F)F)cc1)C(=O)O	5.82391	0.509383
PMID: 26595749	CCOC(=O)C(CC)Cc1ccc(C(=O)NCc2ccccc2C(F)(F)F)cc1	5.74473	0.567204
PMID: 26595749	CCC(Cc1ccc(C(=O)NCc2ccc(OC(F)(F)F)cc2)cc1)C(=O)O	5.69897	0.499456
PMID: 26595749	CCOC(=O)C(CC)Cc1ccc(C(=O)NCc2ccc(OC)cc2C(F)(F)F)cc1	5.69897	0.484368
PMID: 26595749	CCOC(=O)C(Cc1ccc(C(=O)NCc2ccccc2C(F)(F)F)cc1)c1ccccc1	5.69897	0.455263
PMID: 26595749	CCC(=Cc1ccc(C(=O)NCc2ccccc2C(F)(F)F)cc1)C(=O)O	5.65758	0.361396
PMID: 26595749	CCOC(=O)C(CC)Cc1ccc(C(=O)NCc2ccc(F)cc2C(F)(F)F)cc1	5.55284	0.489704
PMID: 26595749	O=C(NCc1ccccc1C(F)(F)F)c1ccc(CC(C(=O)O)c2ccccc2)cc1	5.52288	0.435195
PMID: 26595749	CCOC(=O)C(CC)Cc1ccc(C(=O)NCc2ccc(OC(F)(F)F)cc2)cc1	5.52288	0.489323
PMID: 26595749	CC(Cc1ccc(C(=O)NCc2ccccc2C(F)(F)F)cc1)C(=O)O	5.52288	0.471725
PMID: 26595749	CCOC(=O)C(CC)Cc1ccc(C(=O)NCc2ccccc2OC(F)(F)F)cc1	5.45593	0.480462
PMID: 26595749	CCC(Cc1ccc(C(=O)NCc2ccc(Cl)cc2)cc1)C(=O)O	5.39794	0.467042
PMID: 26595749	CCC(Cc1ccc(C(=O)NCc2ccccc2C)cc1)C(=O)O	5.39794	0.481428
PMID: 26595749	CCOC(=O)C(CC)Cc1ccc(C(=O)NCc2ccc(C(F)(F)F)cc2)cc1	5.37675	0.505098
PMID: 26595749	CCC(Cc1ccc(C(=O)NCc2ccccc2C(F)(F)F)cc1)C(=O)O	5.31876	0.576212
PMID: 26595749	CCC(Cc1ccc(C(=O)NCc2ccc(C(F)(F)F)cc2)cc1)C(=O)O	5.20066	0.510965
PMID: 26595749	CCC(Cc1cccc(C(=O)NCc2ccccc2C(F)(F)F)c1)C(=O)O	5.19382	0.400942
PMID: 26595749	CCC(Cc1ccc(C(=O)NCc2ccc(OC)cc2)cc1)C(=O)O	5.1549	0.483192
PMID: 26595749	CCC(Cc1ccc(C(=O)NCc2ccccc2OC(F)(F)F)cc1)C(=O)O	5.09691	0.489237
PMID: 26595749	CCOC(=O)C(C)Cc1ccc(C(=O)NCc2ccccc2C(F)(F)F)cc1	5.09691	0.473321
PMID: 26595749	CCOC(=O)C(CC)Cc1ccc(C(=O)NCc2ccc(F)cc2)cc1	4.95861	0.480715
PMID: 26595749	CCC(Cc1ccc(C(=O)NCc2ccccc2)cc1)C(=O)O	4.86967	0.502815
PMID: 26595749	CCOC(=O)C(CC)Cc1ccc(C(=O)NCc2ccccc2)cc1	4.79588	0.502256
PMID: 25583100	CC(C)(C)c1ccc(C(=O)Nc2ccccc2C(=O)Nc2cc(C(=O)O)ccc2Cl)cc1	5.72125	0.432216
PMID: 25583100	O=C(O)Cc1cccc(NC(=O)c2ccccc2NC(=O)c2ccc(-c3ccccc3)cc2)c1	5.58503	0.443894
PMID: 25583100	CC(C)(C)c1ccc(C(=O)Nc2ccccc2C(=O)Nc2cccc(C(=O)O)c2)cc1	5.40894	0.546662
PMID: 25583100	COc1ccc(NC(=O)c2ccccc2NC(=O)c2ccc(C(C)(C)C)cc2)cc1C(=O)O	5.35655	0.446732
PMID: 25583100	O=C(O)Cc1cccc(NC(=O)c2ccccc2NC(=O)c2ccc(SC(F)(F)F)cc2)c1	5.35655	0.436037
PMID: 25583100	COc1ccc(C(=O)O)cc1NC(=O)c1ccccc1NC(=O)c1ccc(C(C)(C)C)cc1	5.34679	0.422417
PMID: 25583100	O=C(O)c1cccc(NC(=O)c2ccccc2NC(=O)c2ccc(Br)cc2)c1	5.34679	0.479492
PMID: 25583100	O=C(O)c1cccc(NC(=O)c2cc(Cl)ccc2NC(=O)c2ccc(C(F)(F)F)cc2)c1	5.3279	0.366673
PMID: 25583100	Cc1ccc(NC(=O)c2ccccc2NC(=O)c2ccc(C(C)(C)C)cc2)cc1C(=O)O	5.30103	0.466927
PMID: 25583100	CC(C)(C)c1ccc(C(=O)Nc2ccccc2C(=O)Nc2cccc(CCC(=O)O)c2)cc1	5.30103	0.477116
PMID: 25583100	CC(C)(C)c1ccc(C(=O)Nc2ccc(Cl)cc2C(=O)Nc2cccc(C(=O)O)c2)cc1	5.26761	0.389652
PMID: 25583100	CC(C)(C)c1ccc(C(=O)Nc2ccccc2C(=O)Nc2ccc(Cl)c(C(=O)O)c2)cc1	5.26761	0.460238
PMID: 25583100	O=C(O)c1cccc(NC(=O)c2ccccc2NC(=O)c2ccc3ccccc3c2)c1	5.25964	0.453294
PMID: 25583100	CC(C)(C)c1ccc(C(=O)Nc2ccccc2C(=O)Nc2cc(C(=O)O)ccc2F)cc1	5.23657	0.430862
PMID: 25583100	CC(C)(C)c1ccc(C(=O)Nc2ccccc2C(=O)Nc2cccc(CC(=O)O)c2)cc1	5.20761	0.509844
PMID: 25583100	CC(C)(C)c1ccc(C(=O)Nc2ccccc2C(=O)Nc2ccc(Br)c(C(=O)O)c2)cc1	5.20066	0.454006
PMID: 25583100	Cc1ccc(C(=O)O)cc1NC(=O)c1ccccc1NC(=O)c1ccc(C(C)(C)C)cc1	5.20066	0.432719
PMID: 25583100	O=C(O)c1cccc(NC(=O)c2ccccc2NC(=O)c2ccc(C(F)(F)F)c(F)c2)c1	5.16115	0.437115
PMID: 25583100	O=C(O)CCc1cccc(NC(=O)c2ccccc2NC(=O)c2ccc(C(F)(F)F)cc2)c1	5.16115	0.450665
PMID: 25583100	O=C(O)c1cccc(NC(=O)c2ccccc2NC(=O)c2ccc(C(F)(F)F)cc2)c1	5.07058	0.516112
PMID: 25583100	O=C(O)c1cccc(NC(=O)c2ccc(Cl)cc2NC(=O)c2ccc(C(F)(F)F)cc2)c1	5.06048	0.363179
PMID: 25583100	CC(C)(C)c1ccc(C(=O)Nc2cc(Cl)ccc2C(=O)Nc2cccc(C(=O)O)c2)cc1	5.04576	0.385913
PMID: 25583100	O=C(O)Cc1cccc(NC(=O)c2ccccc2NC(=O)c2ccc(C(F)(F)F)cc2)c1	5.02687	0.482338
PMID: 25583100	O=C(O)c1cccc(NC(=O)c2ccccc2NC(=O)c2cc(C(F)(F)F)cc(C(F)(F)F)c2)c1	4.95861	0.449832
PMID: 25583100	O=C(O)CCCNC(=O)c1ccccc1NC(=O)c1ccc(-c2ccccc2)cc1	4.88606	0.361072
PMID: 25583100	Cc1c(NC(=O)c2ccccc2NC(=O)c2ccc(C(C)(C)C)cc2)cccc1C(=O)O	4.86967	0.430733
PMID: 25583100	CSc1ccc(C(=O)Nc2ccccc2C(=O)Nc2cccc(CC(=O)O)c2)cc1	4.75945	0.443699
PMID: 25583100	O=C(O)Cc1cccc(NC(=O)c2ccccc2NC(=O)c2ccc3ccccc3c2)c1	4.74473	0.4266
PMID: 25583100	O=C(O)CCCNC(=O)c1ccccc1NC(=O)c1ccc2ccccc2c1	4.74232	0.359619
PMID: 25583100	O=C(O)c1ccc(NC(=O)c2ccccc2NC(=O)c2ccc3ccccc3c2)cc1	4.67778	0.3918
PMID: 25583100	O=C(O)CCCNC(=O)c1ccccc1NC(=O)c1ccccc1-c1ccccc1	4.63827	0.289439
PMID: 25583100	O=C(O)c1cccc(NC(=O)c2ccccc2NC(=O)c2ccc3c(c2)OCO3)c1	4.60206	0.403308
PMID: 25583100	O=C(O)CCCCNC(=O)c1ccccc1NC(=O)c1ccc2ccccc2c1	4.58503	0.346095
PMID: 25583100	O=C(O)CCCNC(=O)c1ccccc1NC(=O)c1cccc(-c2ccccc2)c1	4.4318	0.335243
PMID: 25583100	O=C(O)CCCNC(=O)c1ccccc1NC(=O)c1cccc2ccccc12	4.38722	0.292872
PMID: 18029178	Cc1cc(Oc2cccc(CNC(=O)c3ccc(OC(F)(F)F)cc3C)c2)ccc1OC(C)(C)C(=O)O	8	0.519129
PMID: 18029178	COc1cc(C(F)(F)F)ccc1C(=O)NCc1cccc(Oc2ccc(OC(C)(C)C(=O)O)c(C)c2)c1	7.79588	0.528561
PMID: 18029178	Cc1cc(Oc2cc(F)cc(CNC(=O)c3ccc(C(F)(F)F)cc3F)c2)ccc1OC(C)(C)C(=O)O	7.65758	0.430715
PMID: 18029178	Cc1cc(Oc2cccc(CNC(=O)c3[nH]c4ccc(Cl)cc4c3C)c2)ccc1CCC(=O)O	7.61979	0.381815
PMID: 18029178	Cc1cc(Oc2cccc(CNC(=O)c3ccc(C(F)(F)F)cc3C)c2)ccc1OC(C)(C)C(=O)O	7.61979	0.565709
PMID: 18029178	Cc1cc(Oc2cccc(CNC(=O)c3ccc(C(F)(F)F)cc3F)c2)ccc1OC(C)(C)C(=O)O	7.61979	0.560825
PMID: 18029178	Cc1ccc(CNC(=O)c2ccc(C(F)(F)F)cc2F)cc1Oc1ccc(OC(C)(C)C(=O)O)c(C)c1	7.61979	0.409833
PMID: 18029178	Cc1cc(Oc2cccc(CNC(=O)c3cc4cc(Cl)ccc4[nH]3)c2)ccc1CCC(=O)O	7.60206	0.410952
PMID: 18029178	Cc1ccc(C(=O)NCc2cccc(Oc3ccc(OC(C)(C)C(=O)O)c(C)c3)c2)c(C)c1	7.60206	0.516162
PMID: 18029178	COc1ccc(C(=O)NCc2cccc(Oc3ccc(OC(C)(C)C(=O)O)c(C)c3)c2)c(C)c1	7.58503	0.519961
PMID: 18029178	Cc1cc(Oc2ccc(F)c(CNC(=O)c3ccc(C(F)(F)F)cc3F)c2)ccc1OC(C)(C)C(=O)O	7.55284	0.415201
PMID: 18029178	Cc1cc(Oc2cccc(CNC(=O)c3ccc(Cl)cc3C)c2)ccc1OC(C)(C)C(=O)O	7.55284	0.521376
PMID: 18029178	Cc1cc(Oc2cccc(CNC(=O)c3cc4cc(Br)ccc4[nH]3)c2)ccc1CCC(=O)O	7.49485	0.388646
PMID: 18029178	Cc1cc(CNC(=O)c2ccc(C(F)(F)F)cc2F)cc(Oc2ccc(OC(C)(C)C(=O)O)c(C)c2)c1	7.4318	0.423676
PMID: 18029178	Cc1cc(Oc2cccc(CNC(=O)c3ccc(C(F)(F)F)cc3)c2)ccc1OC(C)(C)C(=O)O	7.37675	0.51279
PMID: 18029178	Cc1ccc(Oc2ccc(OC(C)(C)C(=O)O)c(C)c2)cc1CNC(=O)c1ccc(C(F)(F)F)cc1F	7.36653	0.412803
PMID: 18029178	Cc1cc(Oc2cccc(CNC(=O)c3ccc(C(F)(F)F)cc3Br)c2)ccc1OC(C)(C)C(=O)O	7.36653	0.53011
PMID: 18029178	Cc1cc(Oc2cccc(CNC(=O)c3c(C)c4cc(Cl)ccc4n3C)c2)ccc1CCC(=O)O	7.35655	0.381736
PMID: 18029178	Cc1cc(Oc2cccc(CNC(=O)c3ccc(C(F)(F)F)cc3Cl)c2)ccc1OC(C)(C)C(=O)O	7.3098	0.538057
PMID: 18029178	CCc1cc(C(F)(F)F)ccc1C(=O)NCc1cccc(Oc2ccc(OC(C)(C)C(=O)O)c(C)c2)c1	7.24413	0.530853
PMID: 18029178	CCc1cc(Oc2cc(F)cc(C(C)NC(=O)c3c(C)c4cc(Cl)ccc4n3C)c2)ccc1CCC(=O)O	6.93554	0.216341
PMID: 18029178	Cc1cc(Oc2cccc(CNC(=O)c3ccccc3C)c2)ccc1OC(C)(C)C(=O)O	6.90309	0.517905
PMID: 18029178	Cc1cc(Oc2cccc(CNC(=O)c3cc4cc(Cl)ccc4n3C)c2)ccc1CCC(=O)O	6.86967	0.377443
PMID: 18029178	Cc1cc(Oc2cccc(CNC(=O)c3cc4cccc(Br)c4[nH]3)c2)ccc1CCC(=O)O	6.80134	0.398578
PMID: 18029178	CCc1cc(Oc2cc(F)cc(C(C)NC(=O)c3sc4ccc(Cl)cc4c3C)c2)ccc1CCC(=O)O	6.78781	0.209235
PMID: 18029178	Cc1cc(Oc2cccc(CNC(=O)c3cc4cc(Cl)c(Cl)cc4[nH]3)c2)ccc1CCC(=O)O	6.62342	0.401972
PMID: 18029178	Cc1cc(Oc2cccc(CNC(=O)c3ccc(C(F)(F)F)cc3C)c2)ccc1CCC(=O)O	6.46218	0.475108
PMID: 18029178	Cc1cc(Oc2cccc(CNC(=O)c3cc4ccc(Cl)cc4[nH]3)c2)ccc1CCC(=O)O	6.45842	0.400661
PMID: 18029178	Cc1cc(Oc2cccc(CNC(=O)c3ccc(C(F)(F)F)cc3Oc3ccccc3)c2)ccc1OC(C)(C)C(=O)O	6.31966	0.505607
PMID: 18029178	Cc1cc(Oc2cccc(CNC(=O)c3ccc(C(F)(F)F)cc3C(F)(F)F)c2)ccc1OC(C)(C)C(=O)O	5.97551	0.530371
PMID: 18029178	Cc1cc(Oc2cccc(CNC(=O)c3cc4c(Cl)cccc4[nH]3)c2)ccc1CCC(=O)O	5.96337	0.393734
PMID: 18947994	Cc1cc(CNC(=O)c2cc(-c3ccc(C(C)(C)C)cc3)n(C)n2)ccc1OC(C)(C)C(=O)O	8.22185	0.631856
PMID: 18947994	Cc1cc(CNC(=O)c2cc(-c3ccc(C(C)C)cc3)n(C)n2)ccc1OC(C)(C)C(=O)O	8.09691	0.574347
PMID: 18947994	Cc1cc(CNC(=O)c2cc(-c3ccc(CC(C)C)cc3)n(C)n2)ccc1OC(C)(C)C(=O)O	8.09691	0.574586
PMID: 18947994	CCn1nc(C(=O)NCc2ccc(OC(C)(C)C(=O)O)c(C)c2)cc1-c1ccc(C(C)(C)C)cc1	7.82391	0.55884
PMID: 18947994	Cc1cc(CNC(=O)c2cc(-c3ccc(N4CCCC4)cc3)n(C)n2)ccc1OC(C)(C)C(=O)O	7.69897	0.539224
PMID: 18947994	Cc1cc(CNC(=O)c2cc(-c3ccc(-c4ccccc4)cc3)n(C)n2)ccc1OC(C)(C)C(=O)O	7.60206	0.569095
PMID: 18947994	C=CCOc1ccc(-c2cc(C(=O)NCc3ccc(OC(C)(C)C(=O)O)c(C)c3)nn2C)cc1	7.55284	0.541903
PMID: 18947994	CCn1nc(-c2ccc(C(C)(C)C)cc2)cc1C(=O)NCc1ccc(OC(C)(C)C(=O)O)c(C)c1	7.52288	0.500056
PMID: 18947994	Cc1cc(CNC(=O)c2cc(-c3ccc(-c4ccccc4C)cc3)n(C)n2)ccc1OC(C)(C)C(=O)O	7.52288	0.543227
PMID: 18947994	Cc1cc(CNC(=O)c2cc(-c3ccc(-c4ccoc4)cc3)n(C)n2)ccc1OC(C)(C)C(=O)O	7.52288	0.539099
PMID: 18947994	Cc1cc(CNC(=O)c2cc(-c3ccc(C(C)(C)C)cc3)nn2C)ccc1OC(C)(C)C(=O)O	7.52288	0.534339
PMID: 18947994	Cc1cc(CNC(=O)c2cc(-c3ccc(C(C)C)cc3)nn2C)ccc1OC(C)(C)C(=O)O	7.30103	0.482449
PMID: 18947994	Cc1cc(CNC(=O)c2cc(-c3ccc(CC(C)C)cc3)nn2C)ccc1OC(C)(C)C(=O)O	7.30103	0.479549
PMID: 18947994	C=CCn1nc(-c2ccc(C(C)(C)C)cc2)cc1C(=O)NCc1ccc(OC(C)(C)C(=O)O)c(C)c1	7.22185	0.480844
PMID: 18947994	C=CCn1nc(C(=O)NCc2ccc(OC(C)(C)C(=O)O)c(C)c2)cc1-c1ccc(C(C)(C)C)cc1	7.16115	0.538676
PMID: 18947994	Cc1cc(CNC(=O)c2cc(-c3ccc(OCc4ccccc4)cc3)n(C)n2)ccc1OC(C)(C)C(=O)O	7.09691	0.527405
PMID: 18947994	Cc1cc(CNC(=O)c2cc(-c3ccc(N4CCOCC4)cc3)n(C)n2)ccc1OC(C)(C)C(=O)O	6.95861	0.525454
PMID: 18947994	COc1cc(CNC(=O)c2cc(-c3ccc(CC(C)C)cc3)n(C)n2)ccc1OC(C)(C)C(=O)O	6.88606	0.468131
PMID: 18947994	COc1cc(CNC(=O)c2cc(-c3ccc(C(C)(C)C)cc3)n(C)n2)ccc1OC(C)(C)C(=O)O	6.75449	0.516277
PMID: 18947994	CCn1nc(C(=O)NCc2ccc(OC(C)(C)C(=O)O)c(OC)c2)cc1-c1ccc(C(C)(C)C)cc1	6.72125	0.454977
PMID: 18947994	Cc1cc(CNC(=O)c2cc(-c3ccc(C(C)(C)C)cc3)[nH]n2)ccc1OC(C)(C)C(=O)O	6.56864	0.477231
PMID: 18947994	COCCn1nc(-c2ccc(C(C)(C)C)cc2)cc1C(=O)NCc1ccc(OC(C)(C)C(=O)O)c(C)c1	6.51856	0.488637
PMID: 18947994	Cc1cc(CNC(=O)c2cc(-c3ccc(-c4ccncc4)cc3)n(C)n2)ccc1OC(C)(C)C(=O)O	6.50864	0.560728
PMID: 18947994	COCCn1nc(C(=O)NCc2ccc(OC(C)(C)C(=O)O)c(C)c2)cc1-c1ccc(C(C)(C)C)cc1	6.32057	0.5431
PMID: 18947994	Cc1nc(-c2ccc(C(C)(C)C)cc2)sc1C(=O)NCc1ccc(OC(C)(C)C(=O)O)cc1	6.09691	0.313395
PMID: 18947994	Cn1nc(-c2ccc(C(C)(C)C)cc2)cc1C(=O)NCc1ccc(OC(C)(C)C(=O)O)cc1	6	0.372551
PMID: 18947994	Cc1cc(CNC(=O)c2cc(-c3ccc(C(C)(C)C)cc3)n(Cc3ccccc3)n2)ccc1OC(C)(C)C(=O)O	5.76955	0.51992
PMID: 18947994	Cc1nc(-c2ccc(C(F)(F)F)cc2)sc1C(=O)NCc1ccc(OC(C)(C)C(=O)O)cc1	5.01278	0.281151
PMID: 9836621	COc1ccc(-c2nc(CCOc3ccc(CC(Nc4ccccc4C(=O)c4ccccc4)C(=O)O)cc3)c(C)o2)cc1	8.74473	0.609246
PMID: 9836621	Cc1ccc(-c2nc(CCOc3ccc(CC(Nc4ccccc4C(=O)c4ccccc4)C(=O)O)cc3)c(C)o2)s1	8.74473	0.605484
PMID: 9836621	Cc1oc(-c2ccc(F)cc2)nc1CCOc1ccc(CC(Nc2ccccc2C(=O)c2ccccc2)C(=O)O)cc1	8.82391	0.618697
PMID: 9836621	Cc1oc(-c2ccccc2)nc1CCOc1ccc(CC(Nc2ccccc2C(=O)c2ccccc2)C(=O)O)cc1	8.82391	0.647872
PMID: 9836621	Cc1sc(-c2ccccc2)nc1CCOc1ccc(CC(Nc2ccccc2C(=O)c2ccccc2)C(=O)O)cc1	8.67778	0.642338
PMID: 9836621	Cc1cc(-c2ccccc2)nn1CCOc1ccc(CC(Nc2ccccc2C(=O)c2ccccc2)C(=O)O)cc1	8.55284	0.547516
PMID: 9836621	Cc1sc(N2CCN(C)CC2)nc1CCOc1ccc(CC(Nc2ccccc2C(=O)c2ccccc2)C(=O)O)cc1	8.4437	0.617824
PMID: 9836621	Cc1ccsc1-c1nc(CCOc2ccc(CC(Nc3ccccc3C(=O)c3ccccc3)C(=O)O)cc2)c(C)o1	8.30103	0.591744
PMID: 9836621	Cn1cc(-c2ccccc2)nc1CCOc1ccc(CC(Nc2ccccc2C(=O)c2ccccc2)C(=O)O)cc1	8.18709	0.57642
PMID: 9836621	Cc1sc(-c2ccncc2)nc1CCOc1ccc(CC(Nc2ccccc2C(=O)c2ccccc2)C(=O)O)cc1	8.13077	0.610562
PMID: 9836621	Cc1oc(-c2ccncc2)nc1CCOc1ccc(CC(Nc2ccccc2C(=O)c2ccccc2)C(=O)O)cc1	8.04096	0.610496
PMID: 9836621	Cc1cc(-c2nc(CCOc3ccc(CC(Nc4ccccc4C(=O)c4ccccc4)C(=O)O)cc3)c(C)s2)no1	7.82974	0.590747
PMID: 9836621	Cc1sc(N2CCOCC2)nc1CCOc1ccc(CC(Nc2ccccc2C(=O)c2ccccc2)C(=O)O)cc1	7.80967	0.609391
PMID: 9836621	Cc1cc(CCOc2ccc(CC(Nc3ccccc3C(=O)c3ccccc3)C(=O)O)cc2)nn1-c1ccccc1	7.73993	0.560506
PMID: 9836621	Cc1nc(-c2ccccc2)nn1CCOc1ccc(CC(Nc2ccccc2C(=O)c2ccccc2)C(=O)O)cc1	7.48945	0.556042
PMID: 9836621	Cc1sc(N2CCN(C(=O)OC(C)(C)C)CC2)nc1CCOc1ccc(CC(Nc2ccccc2C(=O)c2ccccc2)C(=O)O)cc1	7.40012	0.573922
PMID: 9836621	COCn1c(-c2ccccc2)nc(C)c1CCOc1ccc(CC(Nc2ccccc2C(=O)c2ccccc2)C(=O)O)cc1	6.9201	0.565752
PMID: 9836621	COCCNc1nc(CCOc2ccc(CC(Nc3ccccc3C(=O)c3ccccc3)C(=O)O)cc2)c(C)s1	6.75007	0.597465
PMID: 9836621	Cc1sc(N2CCNCC2)nc1CCOc1ccc(CC(Nc2ccccc2C(=O)c2ccccc2)C(=O)O)cc1	6.47006	0.605298
PMID: 9836621	Cc1sc(N(C)C)nc1CCOc1ccc(CC(Nc2ccccc2C(=O)c2ccccc2)C(=O)O)cc1	6.41005	0.639673
PMID: 9836621	O=C(c1ccccc1)c1ccccc1NC(Cc1ccc(OCCc2ccc(Cl)cc2)cc1)C(=O)O	6.34998	0.604888
PMID: 9836621	O=C(c1ccccc1)c1ccccc1NC(Cc1ccc(OCCOc2ccc(Br)cc2)cc1)C(=O)O	6.33999	0.586234
PMID: 9836621	Cc1sc(N2CCN(S(C)(=O)=O)CC2)nc1CCOc1ccc(CC(Nc2ccccc2C(=O)c2ccccc2)C(=O)O)cc1	6.28997	0.597085
PMID: 9836621	Cc1oc(N2CCCCC2)nc1CCOc1ccc(CC(Nc2ccccc2C(=O)c2ccccc2)C(=O)O)cc1	6.26003	0.578855
PMID: 9836621	Cc1[nH]c(-c2ccccc2)nc1CCOc1ccc(CC(Nc2ccccc2C(=O)c2ccccc2)C(=O)O)cc1	6.16002	0.598277
PMID: 9836621	Cc1sc(NCCCN(C)C)nc1CCOc1ccc(CC(Nc2ccccc2C(=O)c2ccccc2)C(=O)O)cc1	6.14002	0.579423
PMID: 9836621	Cc1ncsc1CCOc1ccc(CC(Nc2ccccc2C(=O)c2ccccc2)C(=O)O)cc1	6.11999	0.611833
PMID: 9836621	O=C(c1ccccc1)c1ccccc1NC(Cc1ccc(OCCOc2ccc(SCl)cc2)cc1)C(=O)O	6.11999	0.571355
PMID: 9836621	O=C(c1ccccc1)c1ccccc1NC(Cc1ccc(OCc2ccc(Cl)cc2)cc1)C(=O)O	6.07002	0.543594
PMID: 9836621	CC(C)c1ccc(COc2ccc(CC(Nc3ccccc3C(=O)c3ccccc3)C(=O)O)cc2)cc1	6.03003	0.541657
PMID: 22209730	COc1cccc(CC(=O)O)c1OCCCc1cc(OC(C)C)nn1Cc1ccc(Cl)cc1Cl	8.63827	0.370524
PMID: 22209730	CC(C)CCS(=O)(=O)NC(=O)C=Cc1cc(OC(C)C)nn1Cc1ccc(C(F)(F)F)cc1Cl	8.08092	0.372063
PMID: 22209730	CCCCCS(=O)(=O)NC(=O)C=Cc1cc(C(C)C)nn1Cc1ccc(Cl)cc1Cl	8.08619	0.428618
PMID: 22209730	CCCCCS(=O)(=O)NC(=O)CCc1cc(C(C)C)nn1Cc1ccc(C(F)(F)F)cc1Cl	8.07572	0.470787
PMID: 22209730	CCCCCS(=O)(=O)NC(=O)CCc1cc(OCCCC)nn1Cc1ccc(Cl)cc1Cl	8.12494	0.57111
PMID: 22209730	CCCCCS(=O)(=O)NC(=O)C=Cc1cc(OC(C)C)nn1Cc1ccc(C(F)(F)F)cc1Cl	8.03152	0.42802
PMID: 22209730	COCCOc1cc(C=CC(=O)NS(=O)(=O)CCC(C)C)n(Cc2ccc(C(F)(F)F)cc2Cl)n1	8.04576	0.336347
PMID: 22209730	CCCCCS(=O)(=O)NC(=O)CCc1cc(OC(C)C)nn1Cc1ccc(C(F)(F)F)cc1Cl	8	0.553109
PMID: 22209730	CCCCCS(=O)(=O)NC(=O)CCc1cc(-c2ccccc2)nn1Cc1ccc(Cl)cc1Cl	7.95861	0.487026
PMID: 22209730	CCCCCS(=O)(=O)NC(=O)C=Cc1cc(C2CC2)nn1Cc1ccc(C(F)(F)F)cc1Cl	7.92082	0.353336
PMID: 22209730	CCCCCS(=O)(=O)NC(=O)CCc1cc(C(C)C)nn1Cc1ccc(Cl)cc1Cl	7.88606	0.537275
PMID: 22209730	CCCCCS(=O)(=O)NC(=O)CCc1cc(C2CC2)nn1Cc1ccc(C(F)(F)F)cc1Cl	7.88606	0.435271
PMID: 22209730	CCCCCS(=O)(=O)NC(=O)CCc1cc(OCc2ccccc2)nn1Cc1ccc(Cl)cc1Cl	7.85387	0.527284
PMID: 22209730	CCCCCS(=O)(=O)NC(=O)CCc1cc(OC(C)C)nn1Cc1ccc(Cl)cc1Cl	7.79588	0.63469
PMID: 22209730	CC(C)CCS(=O)(=O)NC(=O)CCc1cc(OC(C)C)nn1Cc1ccc(Cl)cc1Cl	7.76955	0.558551
PMID: 22209730	CCCCCS(=O)(=O)NC(=O)C=Cc1cc(OC(C)C)nn1Cc1ccc(Cl)cc1Cl	7.69897	0.475456
PMID: 22209730	CCCCCCS(=O)(=O)NC(=O)CCc1cc(OC(C)C)nn1Cc1ccc(Cl)cc1Cl	7.67778	0.605671
PMID: 22209730	CCCCCS(=O)(=O)NC(=O)CCCCc1cc(OCCCC)nn1Cc1ccc(Cl)cc1Cl	7.5376	0.500859
PMID: 22209730	CCCCCS(=O)(=O)NC(=O)CCc1cc(OCCOC)nn1Cc1ccc(Cl)cc1Cl	7.50864	0.55423
PMID: 22209730	CCCCS(=O)(=O)NC(=O)CCc1cc(OC(C)C)nn1Cc1ccc(Cl)cc1Cl	7.39794	0.605938
PMID: 22209730	CCCCCS(=O)(=O)NC(=O)CCCc1cc(OCCCC)nn1Cc1ccc(Cl)cc1Cl	7.17393	0.51363
PMID: 22209730	CC(C)Oc1cc(CCC(=O)NS(=O)(=O)c2ccccc2)n(Cc2ccc(Cl)cc2Cl)n1	6.95861	0.5057
PMID: 22209730	CCCCCS(=O)(=O)NC(=O)CCc1cc(OCc2ccccn2)nn1Cc1ccc(Cl)cc1Cl	6.92082	0.517579
PMID: 22209730	CC(C)Oc1cc(CCC(=O)NS(=O)(=O)C2CCCCC2)n(Cc2ccc(Cl)cc2Cl)n1	6.82391	0.482684
PMID: 22209730	CCCS(=O)(=O)NC(=O)CCc1cc(OC(C)C)nn1Cc1ccc(Cl)cc1Cl	6.79588	0.582095
PMID: 22209730	CC(C)Oc1cc(CCC(=O)NS(=O)(=O)Cc2ccccc2)n(Cc2ccc(Cl)cc2Cl)n1	6.58503	0.522088
PMID: 22209730	CC(C)Oc1cc(CCC(=O)NS(C)(=O)=O)n(Cc2ccc(Cl)cc2Cl)n1	6.34679	0.530853
PMID: 22209730	CC(C)Oc1cc(CCC(=O)O)n(Cc2ccc(Cl)cc2Cl)n1	6.30103	0.46705
PMID: 22197396	CC=CC=CC(=O)N1Cc2cc(OCCc3nc(C(C)=CCCC(C)C)oc3C)ccc2CC1C(=O)O	7.69897	0.601744
PMID: 22197396	CCCCCC(=O)N1Cc2cc(OCCc3nc(C=CCCC(C)C)oc3C)ccc2CC1C(=O)O	7.69897	0.62703
PMID: 22197396	CCOC=CC(=O)N1Cc2cc(OCCc3nc(C=CCCC(C)C)oc3C)ccc2CC1C(=O)O	7.69897	0.688995
PMID: 22197396	CC(C)=CC=CC(=O)N1Cc2cc(OCCc3nc(C=CCCC(C)C)oc3C)ccc2CC1C(=O)O	7.52288	0.69933
PMID: 22197396	CC=CC=CC(=O)N1Cc2cc(OCCc3nc(C=CCCC(C)C)oc3C)ccc2CC1C(=O)O	7.52288	0.752748
PMID: 22197396	CCCC=CC(=O)N1Cc2cc(OCCc3nc(C=CCCC(C)C)oc3C)ccc2CC1C(=O)O	7.52288	0.690308
PMID: 22197396	C=CCCC(=O)N1Cc2cc(OCCc3nc(C=CCCC(C)C)oc3C)ccc2CC1C(=O)O	7.39794	0.626549
PMID: 22197396	Cc1oc(C=CCCC(C)C)nc1CCOc1ccc2c(c1)CN(C(=O)C=Cc1cccs1)C(C(=O)O)C2	7.39794	0.650067
PMID: 22197396	C=CCCCC(=O)N1Cc2cc(OCCc3nc(C=CCCC(C)C)oc3C)ccc2CC1C(=O)O	7.30103	0.625194
PMID: 22197396	CC=CC=C(C)C(=O)N1Cc2cc(OCCc3nc(C=CCCC(C)C)oc3C)ccc2CC1C(=O)O	7.30103	0.617618
PMID: 22197396	Cc1oc(C=CCCC(C)C)nc1CCOc1ccc2c(c1)CN(C(=O)C=CC1CC1)C(C(=O)O)C2	7.1549	0.675333
PMID: 22197396	Cc1oc(C=CCCC(C)C)nc1CCOc1ccc2c(c1)CN(C(=O)C=Cc1ccco1)C(C(=O)O)C2	7.1549	0.650666
PMID: 22197396	CCOCCC(=O)N1Cc2cc(OCCc3nc(C=CCCC(C)C)oc3C)ccc2CC1C(=O)O	7.1549	0.632114
PMID: 22197396	CCOCC=CC(=O)N1Cc2cc(OCCc3nc(C=CCCC(C)C)oc3C)ccc2CC1C(=O)O	7.04576	0.669022
PMID: 22197396	CC=CC=CC(=O)N1Cc2cc(OCCc3nc(CCCCC(C)C)oc3C)ccc2CC1C(=O)O	6.95861	0.586318
PMID: 22197396	CC=CC=CC(=O)N1Cc2cc(OCCc3nc(C(C)=CCC)oc3C)ccc2CC1C(=O)O	6.92082	0.580896
PMID: 22197396	CC=CC=CC(=O)N1Cc2cc(OCCc3nc(C=CCC(C)(C)C)oc3C)ccc2CC1C(=O)O	6.79588	0.658802
PMID: 22197396	CC=CC=CC(=O)N1Cc2cc(OCCc3nc(C=CCC(C)C)oc3C)ccc2CC1C(=O)O	6.79588	0.688233
PMID: 22197396	CCC(O)C=CC(=O)N1Cc2cc(OCCc3nc(C=CCCC(C)C)oc3C)ccc2CC1C(=O)O	6.61979	0.674944
PMID: 22197396	CC=CC=CC(=O)N1Cc2cc(OCCc3nc(C=CC(C)CCC)oc3C)ccc2CC1C(=O)O	6.50864	0.650396
PMID: 22197396	CC=CC=CC(=O)N1Cc2cc(OCCc3nc(C(=CC)CC)oc3C)ccc2CC1C(=O)O	6.45593	0.584455
PMID: 22197396	CC=CC=CC(=O)N1Cc2cc(OCCc3nc(C=CC(C)(C)C)oc3C)ccc2CC1C(=O)O	6.26761	0.655166
PMID: 22197396	CC=CC=CC(=O)N1Cc2cc(OCCc3nc(C=CC(C)C)oc3C)ccc2CC1C(=O)O	6.17393	0.673603
PMID: 22197396	CC=CC=CC(=O)N1Cc2cc(OCCc3nc(C=CC(C)(C)CC)oc3C)ccc2CC1C(=O)O	6.11919	0.643575
PMID: 22197396	CC=CC=CC(=O)N1Cc2cc(OCCc3nc(C=CC(CC)CC)oc3C)ccc2CC1C(=O)O	6.11919	0.652125
PMID: 29446942	Cc1nc2ccc(S(=O)(=O)n3c(CCCC(=O)O)cc4cc(Cl)ccc43)cc2s1	7.95861	0.51741
PMID: 29446942	CN1CCOc2ccc(S(=O)(=O)n3c(CCCC(=O)O)cc4cc(Cl)ccc43)cc21	7.79588	0.479017
PMID: 29446942	O=C(O)CCCc1cc2cc(Cl)ccc2n1S(=O)(=O)c1ccc2ccccc2c1	7.45593	0.543668
PMID: 29446942	Nc1nc2ccc(S(=O)(=O)n3c(CCCC(=O)O)cc4cc(Cl)ccc43)cc2s1	7.38722	0.512442
PMID: 29446942	COc1cccc(S(=O)(=O)n2c(CCCC(=O)O)cc3cc(Cl)ccc32)c1	7.25964	0.558811
PMID: 29446942	COc1cccc(S(=O)(=O)n2c(CCCC(=O)O)cc3cc(C(F)(F)F)ccc32)c1	7.18709	0.506959
PMID: 29446942	O=C(O)CCCc1cc2cc(Cl)ccc2n1S(=O)(=O)c1ccc2c(c1)OCO2	7.14874	0.515398
PMID: 29446942	COc1ccc(S(=O)(=O)n2c(CCCC(=O)O)cc3cc(Cl)ccc32)cc1	7.14267	0.571341
PMID: 29446942	Cc1cccc(S(=O)(=O)n2c(CCCC(=O)O)cc3cc(Cl)ccc32)c1	7.12494	0.568395
PMID: 29446942	COc1ccc(S(=O)(=O)n2c(CCCC(=O)O)cc3cc(C(F)(F)F)ccc32)cc1	7.08619	0.516637
PMID: 29446942	O=C(O)CCCc1cc2cc(C(F)(F)F)ccc2n1S(=O)(=O)c1ccc2scnc2c1	6.83268	0.458518
PMID: 29446942	O=C(O)CCCc1cc2cc(Cl)ccc2n1S(=O)(=O)c1ccc2nsnc2c1	6.81531	0.517298
PMID: 29446942	Cc1nc2cc(S(=O)(=O)n3c(CCCC(=O)O)cc4cc(Cl)ccc43)ccc2s1	6.75696	0.514464
PMID: 29446942	O=C(O)CCCc1cc2cc(C(F)(F)F)ccc2n1S(=O)(=O)c1cccc(OC(F)(F)F)c1	6.6968	0.488339
PMID: 29446942	O=C(O)CCCc1cc2cc(Cl)ccc2n1S(=O)(=O)c1ccc2ncsc2c1	6.68613	0.509374
PMID: 29446942	O=C(O)CCCc1cc2cc(C(F)(F)F)ccc2n1S(=O)(=O)c1cccc(Cl)c1	6.59176	0.53367
PMID: 29446942	O=C(O)CCCc1cc2cc(Cl)ccc2n1S(=O)(=O)c1cccc2ccccc12	6.57675	0.465176
PMID: 29446942	Cc1ccc(S(=O)(=O)n2c(CCCC(=O)O)cc3cc(Cl)ccc32)cc1	6.55752	0.573608
PMID: 29446942	Cc1ccc2c(c1)cc(CCCC(=O)O)n2S(=O)(=O)c1ccccc1	6.54668	0.484764
PMID: 29446942	O=C(O)CCCc1cc2cc(Cl)ccc2n1S(=O)(=O)c1ccccc1	6.54668	0.599525
PMID: 29446942	Nc1nc2ccc(S(=O)(=O)n3c(CCCC(=O)O)cc4cc(Cl)ccc43)cc2o1	6.42251	0.500376
PMID: 29446942	O=C(O)CCCc1cc2cc(C(F)(F)F)ccc2n1S(=O)(=O)c1ccccc1	6.37986	0.536162
PMID: 29446942	O=C(O)CCCc1cc2cc(C(F)(F)F)ccc2n1S(=O)(=O)c1ccc(OC(F)(F)F)cc1	6.24185	0.49522
PMID: 29446942	O=C(O)CCCc1cc2cc(C(F)(F)F)ccc2n1S(=O)(=O)c1ccc(Cl)cc1	6.20135	0.54318
PMID: 29446942	CC(C)(CCc1cc2cc(Cl)ccc2n1S(=O)(=O)c1ccccc1)C(=O)O	6.04096	0.424701
PMID: 29446942	COc1ccccc1S(=O)(=O)n1c(CCCC(=O)O)cc2cc(C(F)(F)F)ccc21	5.90379	0.436204
PMID: 29446942	O=C(O)CCc1cc2cc(Cl)ccc2n1S(=O)(=O)c1ccccc1	5.80743	0.486275
DOI: 10.1007/s00044-010-9428-9	CCCc1cc(Oc2ccccc2)ccc1OCCCOc1ccc(C2SC(=O)NC2=O)cc1	7.85387	0.426479
DOI: 10.1007/s00044-010-9428-9	CCCc1cc(Oc2ccc(-c3ccccc3)cc2)ccc1OCCCOc1ccc(C2SC(=O)NC2=O)cc1	7.69897	0.399003
DOI: 10.1007/s00044-010-9428-9	CCCc1cc(Oc2ccc(O)cc2)ccc1OCCCOc1ccc(C2SC(=O)NC2=O)cc1	7.63827	0.406091
DOI: 10.1007/s00044-010-9428-9	CCCc1cc(Oc2ccc(Cl)c(C)c2)ccc1OCCCOc1ccc(C2SC(=O)NC2=O)cc1	7.56864	0.378375
DOI: 10.1007/s00044-010-9428-9	CCCc1cc(Oc2ccc(CC(C)C)cc2)ccc1OCCCOc1ccc(C2SC(=O)NC2=O)cc1	7.52288	0.391122
DOI: 10.1007/s00044-010-9428-9	CCCc1cc(Oc2ccc(OC)cc2)ccc1OCCCOc1ccc(C2SC(=O)NC2=O)cc1	7.52288	0.406585
DOI: 10.1007/s00044-010-9428-9	CCCc1cc(Oc2ccc(Cl)c(Cl)c2)ccc1OCCCOc1ccc(C2SC(=O)NC2=O)cc1	7.3279	0.379085
DOI: 10.1007/s00044-010-9428-9	CCCc1cc(Oc2ccc(F)cc2)ccc1OCCCOc1ccc(C2SC(=O)NC2=O)cc1	7.22185	0.406549
DOI: 10.1007/s00044-010-9428-9	CCCc1cc(Oc2ccc(Cl)cc2)ccc1OCCCOc1ccc(C2SC(=O)NC2=O)cc1	7.09691	0.404253
DOI: 10.1007/s00044-010-9428-9	CCCc1cc(Oc2ccccc2)ccc1OCCCOc1ccc(C2SC(=O)NC2=O)cc1C	7	0.367919
DOI: 10.1007/s00044-010-9428-9	CCCc1cc(Oc2ccc(F)c(C)c2)ccc1OCCCOc1ccc(C2SC(=O)NC2=O)cc1	6.97469	0.382593
DOI: 10.1007/s00044-010-9428-9	CCCc1cc(Oc2ccc(S(C)(=O)=O)cc2)ccc1OCCCOc1ccc(C2SC(=O)NC2=O)cc1	6.92082	0.392091
DOI: 10.1007/s00044-010-9428-9	CCCc1cc(Oc2ccc(C3CCCC3)cc2)ccc1OCCCOc1ccc(C2SC(=O)NC2=O)cc1	6.91009	0.385597
DOI: 10.1007/s00044-010-9428-9	CCCc1cc(Oc2ccc(C(C)C)cc2)ccc1OCCCOc1ccc(C2SC(=O)NC2=O)cc1	6.77728	0.394619
DOI: 10.1007/s00044-010-9428-9	CCCc1cc(Oc2ccccc2)ccc1OCCCOc1ccc(C2SC(=O)NC2=O)cc1CCC	6.69897	0.384965
DOI: 10.1007/s00044-010-9428-9	CCCc1cc(Oc2ccccc2)ccc1OCCCOc1ccc(C2SC(=O)NC2=O)cc1F	6.52288	0.365351
DOI: 10.1007/s00044-010-9428-9	CC(=NOCCOc1ccc(CC2SC(=O)NC2=O)cc1)c1cccc(-c2ccccc2)c1	6.48149	0.282911
DOI: 10.1007/s00044-010-9428-9	CCCc1cc(Oc2ccccc2)ccc1OCCCOc1ccc(C2SC(=O)NC2=O)cc1OC	6.39794	0.358683
DOI: 10.1007/s00044-010-9428-9	CCCc1cc(Oc2ccc(NS(=O)(=O)c3ccc(C)cc3)cc2)ccc1OCCCOc1ccc(C2SC(=O)NC2=O)cc1	6.30103	0.350381
DOI: 10.1007/s00044-010-9428-9	CCc1ccc(CCOc2ccc(CC3SC(=O)NC3=O)cc2)nc1	6.22185	0.269391
DOI: 10.1007/s00044-010-9428-9	CC(=NOCCOc1ccc(CC2SC(=O)NC2=O)cc1)c1ccc(-c2ccccn2)cc1	6.19382	0.279913
DOI: 10.1007/s00044-010-9428-9	CCCc1cc(Oc2ccccc2)ccc1OCCCOc1ccc(C2SC(=O)NC2=O)cc1Cl	6.1549	0.366533
DOI: 10.1007/s00044-010-9428-9	CC(=NOCCOc1ccc(CC2SC(=O)NC2=O)cc1)c1ccc(-c2cccnc2)cc1	6.09691	0.280244
DOI: 10.1007/s00044-010-9428-9	COc1ccc(CC2SC(=O)NC2=O)cc1C(=O)NCc1ccc(C(F)(F)F)cc1	6.07058	0.192881
DOI: 10.1007/s00044-010-9428-9	CCCc1cc(Oc2ccccc2)ccc1OCCCCOc1ccc(C2SC(=O)NC2=O)cc1	6	0.39788
DOI: 10.1007/s00044-010-9428-9	O=C1NC(=O)C(Cc2ccc3c(c2)CCC(Cc2ccccc2)O3)S1	6	0.177798
DOI: 10.1007/s00044-010-9428-9	CC(=NOCCOc1ccc(CC2SC(=O)NC2=O)cc1)c1ccc(-c2ccccc2)cn1	5.95861	0.283928
DOI: 10.1007/s00044-010-9428-9	CC(=NOCCOc1ccc(CC2SC(=O)NC2=O)cc1)c1ccc(-c2ccncc2)cc1	5.79588	0.286715
DOI: 10.1007/s00044-010-9428-9	CCC(=NOCCOc1ccc(CC2SC(=O)NC2=O)cc1)c1ccc(-c2ccccc2)cc1	5.79588	0.278687
DOI: 10.1007/s00044-010-9428-9	CC(=NOCCOc1ccc(CC2SC(=O)NC2=O)cc1)c1ccccc1	5.76955	0.308318
DOI: 10.1007/s00044-010-9428-9	CC(=NOCCOc1ccc(CC2SC(=O)NC2=O)cc1)c1ccccn1	5.55284	0.294401
DOI: 10.1007/s00044-010-9428-9	CC(=NOCCOc1ccc(CC2SC(=O)NC2=O)cc1)c1cccnc1	5.55284	0.290347
DOI: 10.1007/s00044-010-9428-9	CC1(COc2ccc(CC3SC(=O)NC3=O)cc2)CCCCC1	5.52288	0.249578
DOI: 10.1007/s00044-010-9428-9	CCOC(=O)CN1C(=O)SC(=Cc2ccc(OC)cc2)C1=O	5.1549	0.221759
DOI: 10.1007/s00044-010-9428-9	CC(=NOCCOc1ccc(CC2SC(=O)NC2=O)cc1)c1ccncc1	5.10237	0.298579
DOI: 10.1007/s00044-010-9428-9	CCOC(=O)CN1C(=O)SC(=Cc2ccc(Cl)cc2)C1=O	5.09691	0.20251
DOI: 10.1007/s00044-010-9428-9	CCOC(=O)CN1C(=O)SC(Cc2ccc(N)cc2)C1=O	5.09691	0.214502
DOI: 10.1007/s00044-010-9428-9	CCOC(=O)CN1C(=O)SC(=Cc2ccc(C)cc2)C1=O	5.04576	0.204203
DOI: 10.1007/s00044-010-9428-9	CCOC(=O)CN1C(=O)SC(Cc2ccc(C(F)(F)F)cc2)C1=O	5.04576	0.211427
DOI: 10.1007/s00044-010-9428-9	COC(=O)CN1C(=O)SC(Cc2ccc(O)cc2)C1=O	5.04576	0.191249
DOI: 10.1007/s00044-010-9428-9	CCOC(=O)CN1C(=O)SC(=Cc2ccc(C(F)(F)F)cc2)C1=O	5	0.201128
DOI: 10.1007/s00044-010-9428-9	CCOC(=O)CN1C(=O)SC(Cc2ccc(F)cc2)C1=O	5	0.213415
DOI: 10.1007/s00044-010-9428-9	COC(=O)CN1C(=O)SC(=Cc2ccc(O)cc2)C1=O	5	0.178102
DOI: 10.1007/s00044-010-9428-9	CCOC(=O)CN1C(=O)SC(=Cc2ccc(OCCBr)cc2)C1=O	4.95861	0.239496
DOI: 10.1007/s00044-010-9428-9	CCOC(=O)CN1C(=O)SC(=Cc2cccc([N+](=O)[O-])c2)C1=O	4.95861	0.177477
DOI: 10.1007/s00044-010-9428-9	CCOC(=O)CN1C(=O)SC(Cc2ccc(OCCBr)cc2)C1=O	4.92082	0.253864
PMID: 22503460	CCCCCNS(=O)(=O)NC(=O)CCc1ccc(OCCOC)cc1Oc1ncc(C(F)(F)F)cc1Cl	8.95861	0.52378
PMID: 22503460	CCCCCS(=O)(=O)NC(=O)C(C)Cc1ccc(OCCOC)cc1Oc1ncc(C(F)(F)F)cc1Cl	8.63827	0.546319
PMID: 22503460	CCCCCS(=O)(=O)NC(=O)CCc1ccc(OCCOC)cc1Oc1ncc(C(F)(F)F)cc1Cl	8.82391	0.621074
PMID: 22503460	CCCCCS(=O)(=O)NC(=O)CCc1ccc(OC(C)C)cc1Oc1ncc(C(F)(F)F)cc1Cl	8.58503	0.525589
PMID: 22503460	CCCCCS(=O)(=O)NC(=O)CCc1ccc(OCCN2CCCC2=O)cc1Oc1ncc(C(F)(F)F)cc1Cl	8.46852	0.502347
PMID: 22503460	CCCCCS(=O)(=O)[N-]C(=O)C(C)(C)Cc1ccc(OCCOC)cc1Oc1ncc(C(F)(F)F)cc1Cl	8.50864	0.480572
PMID: 22503460	CCCCCS(=O)(=O)NC(=O)OCCCc1ccc(OCCOC)cc1Oc1ncc(C(F)(F)F)cc1Cl	8.34679	0.575065
PMID: 22503460	CCCCCS(=O)(=O)NC(=O)C(C)=Cc1ccc(OCCOC)cc1Oc1ncc(C(F)(F)F)cc1Cl	8.284	0.529694
PMID: 22503460	CCCCCS(=O)(=O)NC(=O)C1CC1c1ccc(OCCOC)cc1Oc1ncc(C(F)(F)F)cc1Cl	8.25964	0.496095
PMID: 22503460	CCCCCS(=O)(=O)NC(=O)C=Cc1ccc(OCCOC2CC2)cc1Oc1ncc(C(F)(F)F)cc1Cl	8.20761	0.532949
PMID: 22503460	CCCCCS(=O)(=O)NC(=O)C(Cc1ccc(OCCOC)cc1Oc1ncc(C(F)(F)F)cc1Cl)OC	8.17393	0.542068
PMID: 22503460	CCCCCS(=O)(=O)NC(=O)C=Cc1ccc(OCCCOC)cc1Oc1ncc(C(F)(F)F)cc1Cl	8.13077	0.567731
PMID: 22503460	CCCCCS(=O)(=O)NC(=O)CCc1ccc(OCC(=O)N(CC)CC)cc1Oc1ncc(C(F)(F)F)cc1Cl	8.16115	0.505221
PMID: 22503460	COCCOc1ccc(CCC(=O)NS(=O)(=O)c2ccc(Cl)cc2)c(Oc2ncc(C(F)(F)F)cc2Cl)c1	8.0655	0.486161
PMID: 22503460	CCCCCS(=O)(=O)NC(=O)OCc1ccc(OCCOC)cc1Oc1ncc(C(F)(F)F)cc1Cl	8	0.55481
PMID: 22503460	COCCCS(=O)(=O)NC(=O)CCc1ccc(OCCOC)cc1Oc1ncc(C(F)(F)F)cc1Cl	7.95861	0.549094
PMID: 22503460	CCCCCS(=O)(=O)NC(=O)C=Cc1ccc(OCCCC#N)cc1Oc1ncc(C(F)(F)F)cc1Cl	7.82391	0.541564
PMID: 22503460	CCCCCS(=O)(=O)NC(=O)C=Cc1ccc(OCCOC)cc1Oc1ncc(C(F)(F)F)cc1Cl	7.82391	0.610296
PMID: 22503460	CCCCCS(=O)(=O)NC(=O)C=Cc1ccc(OC(C)C)cc1Oc1ncc(C(F)(F)F)cc1Cl	7.58503	0.518885
PMID: 22503460	CCCCCS(=O)(=O)NCCCc1ccc(OCCOC)cc1Oc1ncc(C(F)(F)F)cc1Cl	7.49485	0.541745
PMID: 22503460	COCCOc1ccc(CCC(=O)NS(=O)(=O)c2ccccc2)c(Oc2ncc(C(F)(F)F)cc2Cl)c1	7.49485	0.491017
PMID: 22503460	CCCCOC(=O)NCCCc1ccc(OCCOC)cc1Oc1ncc(C(F)(F)F)cc1Cl	7.42022	0.49041
PMID: 22503460	CCCCNC(=O)OCCCc1ccc(OCCOC)cc1Oc1ncc(C(F)(F)F)cc1Cl	7.31876	0.490537
PMID: 22503460	CCCCCS(=O)(=O)NC(=O)C=Cc1ccc(OCCC(C)=O)cc1Oc1ncc(C(F)(F)F)cc1Cl	7.22915	0.546952
PMID: 22503460	CCCCCS(=O)(=O)NC(=O)CCc1ccccc1Oc1ncc(C(F)(F)F)cc1Cl	7.21467	0.467617
PMID: 22503460	CCCCCS(=O)(=O)NC(=O)C=Cc1ccc(OCCO)cc1Oc1ncc(C(F)(F)F)cc1Cl	7.09691	0.555975
PMID: 22503460	CCCCCS(=O)(=O)NC(=O)C=Cc1ccc(OCCOC)cc1Oc1ccc(C(F)(F)F)cc1Cl	7.02687	0.453782
PMID: 22503460	CCCCCS(=O)(=O)NC(=O)C=Cc1ccc(OCCOC)cc1Oc1ncc(Cl)cc1Cl	6.72125	0.478255
PMID: 22503460	CCCCCNC(=O)CCc1ccc(OC(C)C)cc1Oc1ncc(C(F)(F)F)cc1Cl	6.5376	0.425899
PMID: 22503460	CCCCCS(=O)(=O)NC(=O)C=Cc1ccc(OCCCS(C)(=O)=O)cc1Oc1ncc(C(F)(F)F)cc1Cl	6.49485	0.55381
PMID: 34818007	O=C(NCc1ccccc1C(F)(F)F)c1ccc2c(c1)[nH]c(=O)n2Cc1cccc(F)c1	6.92082	0.431397
PMID: 34818007	Cc1cc2cc(C(=O)NCc3ccc(CS(=O)(=O)C4CC4)cc3C(F)(F)F)ccc2n1Cc1cccc(F)c1	6.82391	0.449201
PMID: 34818007	CS(=O)(=O)Nc1ccc(CNC(=O)c2ccc3c(ccn3Cc3cccc(F)c3)c2)c(C(F)(F)F)c1	6.72125	0.474279
PMID: 34818007	CC(C)Cn1ccc2cc(C(=O)NCc3ccc(CS(=O)(=O)C4CC4)cc3C(F)(F)F)ccc21	6.69897	0.468789
PMID: 34818007	O=C(NCc1ccc(NS(=O)(=O)C2CC2)cc1C(F)(F)F)c1ccc2c(ccn2Cc2cccc(F)c2)c1	6.65758	0.465494
PMID: 34818007	O=C(NCc1ccc(CS(=O)(=O)C2CC2)cc1C(F)(F)F)c1ccc2c(ccn2CC2CC2)c1	6.46852	0.461222
PMID: 34818007	CCS(=O)(=O)Nc1ccc(CNC(=O)c2ccc3c(ccn3Cc3cccc(F)c3)c2)c(C(F)(F)F)c1	6.4318	0.464971
PMID: 34818007	CCn1ccc2cc(C(=O)NCc3ccc(CS(=O)(=O)C4CC4)cc3C(F)(F)F)ccc21	6.35655	0.481329
PMID: 34818007	CC(C)n1ccc2cc(C(=O)NCc3ccc(CS(=O)(=O)C4CC4)cc3C(F)(F)F)ccc21	6.3098	0.445394
PMID: 34818007	O=C(NCc1ccccc1C(F)(F)F)c1ccc2c(c1)[nH]c(=O)n2Cc1ccccc1	6.26761	0.392297
PMID: 34818007	Cc1cc2cc(C(=O)NCc3ccc(CS(=O)(=O)C4CC4)cc3C(F)(F)F)ccc2n1S(=O)(=O)C(C)C	6.20066	0.41595
PMID: 34818007	CS(=O)(=O)Cc1ccc(CNC(=O)c2ccc3c(ccn3S(=O)(=O)c3cccc(F)c3)c2)c(C(F)(F)F)c1	6.18046	0.430276
PMID: 34818007	O=C(NCc1ccccc1C(F)(F)F)c1ccc2c(c1)[nH]c(=O)n2CC1CCCCC1	6.1549	0.350187
PMID: 34818007	O=C(NCc1ccc(CS(=O)(=O)C2CC2)cc1C(F)(F)F)c1ccc2c(ccn2CC(C(F)(F)F)C(F)(F)F)c1	6.08619	0.454816
PMID: 34818007	COc1ccc(CNC(=O)c2ccc3c(ccn3Cc3cccc(F)c3)c2)c(C(F)(F)F)c1	6.07058	0.479793
PMID: 34818007	O=C(NCc1ccccc1C(F)(F)F)c1ccc2c(c1)[nH]c(=O)n2Cc1ccc(Cl)c(Cl)c1	6	0.38342
PMID: 34818007	COc1ccc(CNC(=O)c2ccc3c(c2)[nH]c(=O)n3Cc2ccccc2)c(C(F)(F)F)c1	5.99568	0.383103
PMID: 34818007	O=C(NCc1ccc(CS(=O)(=O)C2CC2)cc1C(F)(F)F)c1ccc2c(ccn2S(=O)(=O)c2cccc(F)c2)c1	5.9914	0.442533
PMID: 34818007	CC(C)S(=O)(=O)n1ccc2cc(C(=O)NCc3ccc(CS(=O)(=O)C4CC4)cc3C(F)(F)F)ccc21	5.97881	0.436993
PMID: 34818007	COc1ccc(CNC(=O)c2ccc3c(c2)[nH]c(=O)n3Cc2cccc(F)c2)c(C(F)(F)F)c1	5.96257	0.422968
PMID: 34818007	COc1ccc(CNC(=O)c2ccc3c(c2)ncn3Cc2cccc(F)c2)c(C(F)(F)F)c1	5.95078	0.385404
PMID: 34818007	Cn1ccc2cc(C(=O)NCc3ccc(CS(=O)(=O)C4CC4)cc3C(F)(F)F)ccc21	5.93554	0.450701
PMID: 34818007	O=C(NCc1ccc(NC(=O)C(F)(F)F)cc1C(F)(F)F)c1ccc2c(ccn2Cc2cccc(F)c2)c1	5.88273	0.447784
PMID: 34818007	CC(c1cccc(F)c1)n1ccc2cc(C(=O)NCc3ccc(CS(C)(=O)=O)cc3C(F)(F)F)ccc21	5.8729	0.421439
PMID: 34818007	CS(=O)(=O)Cc1ccc(CNC(=O)c2ccc3c(ccn3Cc3cccc(F)c3)c2)c(C(F)(F)F)c1	5.86967	0.524782
PMID: 34818007	CS(=O)(=O)Cc1ccc(CNC(=O)c2ccc3c(ccn3C(=O)c3cccc(F)c3)c2)c(C(F)(F)F)c1	5.86646	0.428906
PMID: 34818007	O=C(NCc1ccccc1C(F)(F)F)c1ccc2c(c1)ncn2Cc1cccc(F)c1	5.85078	0.382851
PMID: 34818007	CSCc1ccc(CNC(=O)c2ccc3c(ccn3Cc3cccc(F)c3)c2)c(C(F)(F)F)c1	5.84466	0.478263
PMID: 34818007	O=C(NCc1ccc(CS(=O)(=O)C2CC2)cc1C(F)(F)F)c1ccc2[nH]ccc2c1	5.82974	0.397951
PMID: 34818007	COc1ccc(CNC(=O)c2ccc3c(cnn3Cc3cccc(F)c3)c2)c(C(F)(F)F)c1	5.7986	0.397337
PMID: 34818007	O=C(NCc1ccccc1C(F)(F)F)c1ccc2c(cnn2Cc2cccc(F)c2)c1	5.79588	0.395044
PMID: 34818007	CS(=O)(=O)Cc1ccc(CNC(=O)c2ccc3c(ccn3Cc3cccc(F)c3)c2)c(F)c1	5.79048	0.422022
PMID: 34818007	Nc1ccc(CNC(=O)c2ccc3c(ccn3Cc3cccc(F)c3)c2)c(C(F)(F)F)c1	5.77469	0.466683
PMID: 34818007	O=C(NCc1ccccc1C(F)(F)F)c1ccc2c(c1)[nH]c(=O)n2Cc1cc(F)cc(F)c1	5.70774	0.391169
PMID: 34818007	CS(=O)(=O)Cc1ccc(CNC(=O)c2ccc3c(ccn3Cc3cccc(F)c3)c2)c(Cl)c1	5.66959	0.418012
PMID: 34818007	CS(=O)(=O)Cc1ccc(CNC(=O)c2ccc3[nH]ccc3c2)c(C(F)(F)F)c1	5.65956	0.373135
PMID: 34818007	O=C(NCc1ccc(CS(=O)(=O)C2CC2)cc1C(F)(F)F)c1ccc2c(ccn2CC2COC2)c1	5.49485	0.449666
PMID: 34818007	O=C(NCc1ccccc1C(F)(F)F)c1ccc2c(c1)[nH]c(=O)n2Cc1ccccc1Cl	5.47756	0.374448
PMID: 34818007	CS(=O)(=O)Cc1ccc(CNC(=O)c2ccc3c(ccn3Cc3cccc(F)c3)c2)cc1	5.451	0.38418
PMID: 34818007	O=C(NCc1ccccc1C(F)(F)F)c1ccc2c(c1)[nH]c(=O)n2Cc1ccccc1C(F)(F)F	5.4318	0.399352
PMID: 34818007	O=C(NCc1ccccc1C(F)(F)F)c1ccc2c(c1)[nH]c(=O)n2Cc1cccc(Cl)c1	5.38722	0.385359
PMID: 34818007	COCCn1ccc2cc(C(=O)NCc3ccc(CS(=O)(=O)C4CC4)cc3C(F)(F)F)ccc21	5.36653	0.457747
PMID: 18826205	CCOC(Cc1cccc(C(C)=NOCc2cccc(Cl)c2)c1)C(=O)O	8	0.484497
PMID: 18826205	CCOC(Cc1cccc(C(C)=NOCc2ccccc2Cl)c1)C(=O)O	7.58503	0.458282
PMID: 18826205	CCOC(Cc1cccc(C(C)=NOCc2ccc(Cl)cc2)c1)C(=O)O	7.55284	0.519246
PMID: 18826205	CCOC(Cc1cccc(C(C)=NOCc2ccc(Br)cc2)c1)C(=O)O	7.4437	0.515798
PMID: 18826205	CCOC(Cc1cccc(C(C)=NOCc2ccc(I)cc2)c1)C(=O)O	7.39794	0.514675
PMID: 18826205	CCOC(Cc1cccc(C(C)=NOCc2ccc(C(F)(F)F)cc2)c1)C(=O)O	7.33724	0.509703
PMID: 18826205	CCOC(Cc1cccc(C(C)=NOCc2ccccc2)c1)C(=O)O	6.91721	0.531385
PMID: 18826205	CCOC(Cc1cccc(C(C)=NOCc2ccc(F)cc2)c1)C(=O)O	6.85699	0.516236
PMID: 18826205	CCOC(Cc1cccc(C(C)=NOCc2ccc(OC)cc2)c1)C(=O)O	6.75696	0.514252
PMID: 18826205	CCOC(Cc1cccc(C2=NOC(c3ccccc3)C2)c1)C(=O)O	6.65758	0.504838
PMID: 18826205	CCOC(Cc1cccc(C(C)=NOCc2ccc(C(C)(C)C)cc2)c1)C(=O)O	6.5544	0.516724
PMID: 18826205	CCOC(Cc1cccc(C2=NOC(c3ccc(I)cc3)C2)c1)C(=O)O	6.21753	0.494168
PMID: 18826205	CCOC(Cc1ccc(OCCc2ccc(OS(C)(=O)=O)cc2)cc1)C(=O)O	6.15243	0.270951
PMID: 18826205	CCOC(Cc1cccc(C2=NOC(c3ccc(Br)cc3)C2)c1)C(=O)O	6.13077	0.495504
PMID: 18826205	CCOC(Cc1cccc(C2=NOC(c3ccc(Cl)cc3)C2)c1)C(=O)O	6.08831	0.496798
PMID: 18826205	CCOC(Cc1cccc(C2=NOC(c3ccc(F)cc3)C2)c1)C(=O)O	5.93554	0.495181
PMID: 18826205	CCOC(Cc1cccc(C(C)=NOCc2ccc(OS(C)(=O)=O)cc2)c1)C(=O)O	5.79317	0.495839
PMID: 18826205	CCOC(Cc1cccc(C2=NOC(CCc3ccccc3)C2)c1)C(=O)O	5.73283	0.422594
PMID: 18826205	CCOC(Cc1cccc(C2=NOC(c3ccc(C(C)(C)C)cc3)C2)c1)C(=O)O	5.56384	0.494685
PMID: 18826205	CCOC(Cc1cccc(C(C)=NOCc2ccc(O)cc2)c1)C(=O)O	5.53165	0.530952
PMID: 18826205	CCOC(Cc1cccc(C2=NOC(c3ccc(OC)cc3)C2)c1)C(=O)O	5.49621	0.494138
PMID: 18826205	CCOC(Cc1cccc(-c2cc(-c3ccccc3)on2)c1)C(=O)O	5.4828	0.378707
PMID: 18826205	CCOC(Cc1cccc(C2=NOC(Cc3ccccc3)C2)c1)C(=O)O	5.15927	0.4333
PMID: 18826205	CCOC(Cc1cccc(C2=NOC(c3ccc(OS(C)(=O)=O)cc3)C2)c1)C(=O)O	4.55129	0.477621
PMID: 18826205	CCOC(Cc1cccc(C2=NOC(c3ccc(O)cc3)C2)c1)C(=O)O	4.41341	0.509477
PMID: 30220602	Cn1c(COc2cccc(C(=O)O)c2)nc2cnc(Oc3ccc4c(c3)CCC4)cc21	7.69897	0.483294
PMID: 30220602	Cc1cc(Cl)cnc1Oc1ccc2nc(COc3cccc(C(=O)O)c3)n(C)c2c1	7.67778	0.567503
PMID: 30220602	Cn1c(COc2cccc(C(=O)O)c2)nc2ccc(Oc3ncc(Cl)cc3F)cc21	7.61979	0.568672
PMID: 30220602	Cn1c(COc2cccc(C(=O)O)c2)nc2ccc(Oc3ccc4c(c3)CCC4)nc21	7.60206	0.502895
PMID: 30220602	Cc1cc(C)cc(Oc2ccc3nc(COc4cccc(C(=O)O)c4)n(C)c3n2)c1	7.38722	0.533282
PMID: 30220602	Cc1cnc(Oc2ccc3nc(COc4cccc(C(=O)O)c4)n(C)c3c2)c(F)c1	7.36653	0.569828
PMID: 30220602	Cc1ccc(Oc2ccc3nc(COc4cccc(C(=O)O)c4)n(C)c3n2)cc1	7.34679	0.54722
PMID: 30220602	Cc1ccc(Oc2ccc3nc(COc4cccc(C(=O)O)c4)n(C)c3n2)cc1F	7.30103	0.541112
PMID: 30220602	Cn1c(COc2cccc(C(=O)O)c2)nc2ccc(Oc3ccc(Cl)c(F)c3)cc21	7.16749	0.564997
PMID: 30220602	Cn1c(COc2cccc(C(=O)O)c2)nc2ccc(Oc3ccc(Cl)cn3)cc21	7.14874	0.593605
PMID: 30220602	Cn1c(COc2cccc(C(=O)O)c2)nc2ccc(Oc3ncc(Cl)cc3Cl)cc21	7.05061	0.562165
PMID: 30220602	Cc1ccc(Oc2ccc3nc(COc4cccc(C(=O)O)c4)n(C)c3n2)cc1C	7.04576	0.541717
PMID: 30220602	Cn1c(COc2cccc(C(=O)O)c2)nc2ccc(Oc3ccc4c(c3)OCC4)nc21	7.02687	0.500038
PMID: 30220602	Cc1cc(F)cnc1Oc1ccc2nc(COc3cccc(C(=O)O)c3)n(C)c2c1	7	0.562366
PMID: 30220602	Cc1ccc(Oc2ccc3nc(COc4cccc(C(=O)O)c4)n(C)c3n2)c(C)c1	6.99568	0.492566
PMID: 30220602	Cc1ccc(Oc2ccc3nc(COc4cccc(C(=O)O)c4)n(C)c3c2)nc1	6.88941	0.599424
PMID: 30220602	Cc1ccc(Oc2ccc3nc(COc4cccc(C(=O)O)c4)n(C)c3c2)nc1C	6.75449	0.592322
PMID: 30220602	Cn1c(COc2cccc(C(=O)O)c2)nc2ccc(Oc3ncccc3Cl)cc21	6.69897	0.561596
PMID: 30220602	Cn1c(COc2cccc(C(=O)O)c2)nc2ccc(Oc3ccc(Cl)c(F)c3)nc21	6.57025	0.537428
PMID: 30220602	Cn1c(COc2cccc(C(=O)O)c2)nc2ccc(Oc3ncccc3F)cc21	6.55284	0.565352
PMID: 30220602	Cn1c(COc2cccc(C(=O)O)c2)nc2cnc(Oc3ccc4c(c3)OCC4)cc21	6.47496	0.476624
PMID: 30220602	Cc1cccnc1Oc1ccc2nc(COc3cccc(C(=O)O)c3)n(C)c2c1	6.45469	0.574489
PMID: 30220602	Cc1ccnc(Oc2ccc3nc(COc4cccc(C(=O)O)c4)n(C)c3c2)c1	6.33913	0.585769
PMID: 30220602	Cn1c(COc2cccc(C(=O)O)c2)nc2ccc(Oc3ccccc3)nc21	6.25964	0.544411
PMID: 30220602	Cn1c(COc2cccc(C(=O)O)c2)nc2ccc(Oc3cc(Cl)ccn3)cc21	6.21112	0.578169
PMID: 30220602	Cc1ccc(C)c(Oc2ccc3nc(COc4cccc(C(=O)O)c4)n(C)c3c2)n1	6.14448	0.556952
PMID: 30220602	Cn1c(COc2cccc(C(=O)O)c2)nc2ccc(Oc3cccc(Cl)n3)cc21	6.13312	0.585372
PMID: 30220602	Cc1ccc(Oc2cc3c(cn2)nc(COc2cccc(C(=O)O)c2)n3C)cc1	6.12726	0.52172
PMID: 30220602	Cn1c(COc2cccc(C(=O)O)c2)nc2ccc(Oc3ccc(F)cn3)cc21	6.09259	0.590408
PMID: 30220602	Cn1c(COc2cccc(C(=O)O)c2)nc2ccc(Oc3ccc(F)cc3)nc21	5.97469	0.539107
PMID: 30220602	Cn1c(COc2cccc(C(=O)O)c2)nc2ccc(Oc3ccccn3)cc21	5.94615	0.589379
PMID: 30220602	Cn1c(COc2cccc(C(=O)O)c2)nc2cnc(Oc3ccc(Cl)c(F)c3)cc21	5.93033	0.516988
PMID: 30220602	Cc1cccc(Oc2ccc3nc(COc4cccc(C(=O)O)c4)n(C)c3c2)n1	5.72239	0.589648
PMID: 30220602	COC(=O)c1cccc(OCc2nc3ccc(Oc4ccccc4)nc3n2C)c1	4.90658	0.44455
PMID: 9836622	CCCOC(=O)c1ccccc1NC(Cc1ccc(OCCc2nc(-c3ccccc3)oc2C)cc1)C(=O)O	9.52288	0.495481
PMID: 9836622	Cc1oc(-c2ccccc2)nc1CCOc1ccc(CC(Nc2ccccc2C(=O)C2CCCCC2)C(=O)O)cc1	9.52288	0.494382
PMID: 9836622	CCOC(=O)c1ccccc1NC(Cc1ccc(OCCc2nc(-c3ccccc3)oc2C)cc1)C(=O)O	9.04576	0.507599
PMID: 9836622	CN(CCOc1ccc(CC(Nc2ccccc2C(=O)c2ccccc2)C(=O)O)cc1)c1nc2ccccc2o1	8.85387	0.633068
PMID: 9836622	Cc1oc(-c2ccccc2)nc1CCOc1ccc(CC(Nc2ccccc2C(=O)OC(C)C)C(=O)O)cc1	9.22185	0.507923
PMID: 9836622	Cc1oc(-c2ccccc2)nc1CCOc1ccc(CC(Nc2ccccc2C(=O)c2ccncc2)C(=O)O)cc1	9.04576	0.536105
PMID: 9836622	Cc1oc(-c2ccccc2)nc1CCOc1ccc(CC(Nc2ccccc2C(=O)c2cccnc2)C(=O)O)cc1	8.82391	0.520615
PMID: 9836622	CN(CCOc1ccc(CC(Nc2ccccc2C(=O)C2CCCCC2)C(=O)O)cc1)c1nc2ccccc2o1	8.5376	0.555414
PMID: 9836622	CN(CCOc1ccc(CC(Nc2cscc2C(=O)c2ccccc2)C(=O)O)cc1)c1nc2ccccc2o1	8.08092	0.521473
PMID: 9836622	Cc1ccc(C(=O)c2ccccc2NC(Cc2ccc(OCCN(C)c3nc4ccccc4o3)cc2)C(=O)O)cc1	8.07058	0.604191
PMID: 9836622	CN(CCOc1ccc(CC(Nc2ccccc2C(=O)C2CCCCCC2)C(=O)O)cc1)c1nc2ccccc2o1	8.10791	0.555075
PMID: 9836622	Cc1ccccc1C(=O)c1ccccc1NC(Cc1ccc(OCCN(C)c2nc3ccccc3o2)cc1)C(=O)O	8.03152	0.583486
PMID: 9836622	Cc1oc(-c2ccccc2)nc1CCOc1ccc(CC(Nc2ccccc2C(=O)c2cccc(N)c2)C(=O)O)cc1	8.05061	0.525452
PMID: 9836622	CN(CCOc1ccc(CC(Nc2ccccc2C(=O)c2cccc(C(F)(F)F)c2)C(=O)O)cc1)c1nc2ccccc2o1	7.92812	0.566891
PMID: 9836622	CN(CCOc1ccc(CC(Nc2ccsc2C(=O)c2ccccc2)C(=O)O)cc1)c1nc2ccccc2o1	7.92082	0.505454
PMID: 9836622	Cc1cccc(C(=O)c2ccccc2NC(Cc2ccc(OCCN(C)c3nc4ccccc4o3)cc2)C(=O)O)c1	7.77989	0.589196
PMID: 9836622	Cc1oc(-c2ccccc2)nc1CCOc1ccc(CC(Nc2ccccc2C(=O)c2ccc(CO)cc2)C(=O)O)cc1	7.75945	0.540161
PMID: 9836622	CN(CCOc1ccc(CC(Nc2ccccc2C(=O)C2CCCC2)C(=O)O)cc1)c1nc2ccccc2o1	7.73993	0.558622
PMID: 9836622	CN(CCOc1ccc(CC(Nc2ccccc2C(=O)c2ccc(C(F)(F)F)cc2)C(=O)O)cc1)c1nc2ccccc2o1	7.61979	0.586873
PMID: 9836622	Cc1oc(-c2ccccc2)nc1CCOc1ccc(CC(Nc2ccccc2C(=O)c2cccc(CO)c2)C(=O)O)cc1	7.60906	0.52013
PMID: 9836622	CNC(=O)c1ccccc1NC(Cc1ccc(OCCc2nc(-c3ccccc3)oc2C)cc1)C(=O)O	7.48945	0.520816
PMID: 9836622	COc1ccc(C(=O)c2ccccc2NC(Cc2ccc(OCCN(C)c3nc4ccccc4o3)cc2)C(=O)O)cc1	7.48945	0.599728
PMID: 9836622	COc1ccccc1C(=O)c1ccccc1NC(Cc1ccc(OCCN(C)c2nc3ccccc3o2)cc1)C(=O)O	7.42022	0.561833
PMID: 9836622	CN(CCOc1ccc(CC(Nc2sccc2C(=O)c2ccccc2)C(=O)O)cc1)c1nc2ccccc2o1	7.42022	0.492144
PMID: 9836622	CN(CCOc1ccc(CC(Nc2ccccc2C(=O)c2ccccc2C(F)(F)F)C(=O)O)cc1)c1nc2ccccc2o1	7.40012	0.563386
PMID: 9836622	CN(CCOc1ccc(CC(Nc2ccccc2C(=O)c2cccs2)C(=O)O)cc1)c1nc2ccccc2o1	7.34008	0.56772
PMID: 9836622	CN(CCOc1ccc(CC(Nc2ccccc2C(=O)c2ccsc2)C(=O)O)cc1)c1nc2ccccc2o1	7.19997	0.578966
PMID: 9836622	CN(CCOc1ccc(CC(Nc2ccc(Cl)cc2C(=O)c2ccccc2)C(=O)O)cc1)c1nc2ccccc2o1	7.05012	0.535779
PMID: 9836622	COc1cccc(C(=O)c2ccccc2NC(Cc2ccc(OCCN(C)c3nc4ccccc4o3)cc2)C(=O)O)c1	6.92996	0.574595
PMID: 9836622	Cc1oc(-c2ccccc2)nc1CCOc1ccc(CC(Nc2ccccc2C(=O)c2cccc(C(=O)O)c2)C(=O)O)cc1	6.68006	0.524939
PMID: 9836622	Cc1ccc(NC(Cc2ccc(OCCN(C)c3nc4ccccc4o3)cc2)C(=O)O)c(C(=O)c2ccccc2)c1	6.63997	0.542842
PMID: 9836622	Cc1oc(-c2ccccc2)nc1CCOc1ccc(CC(Nc2ccccc2C(=O)c2ccc(CN(C)C)cc2)C(=O)O)cc1	6.38998	0.535832
PMID: 9836622	Cc1oc(-c2ccccc2)nc1CCOc1ccc(CC(Nc2ccccc2C(=O)c2cccc(CN(C)C)c2)C(=O)O)cc1	6.37997	0.518053
PMID: 9836622	Cc1oc(-c2ccccc2)nc1CCOc1ccc(CC(Nc2ccccc2C(=O)N(C)C)C(=O)O)cc1	6.25003	0.522959
PMID: 9836622	CN(CCOc1ccc(CC(Nc2ccccc2C(=O)c2ccc(OCc3ccccc3)cc2)C(=O)O)cc1)c1nc2ccccc2o1	6.11999	0.572549
PMID: 9836622	CSc1nc(NC(Cc2ccc(OCCN(C)c3nc4ccccc4o3)cc2)C(=O)O)c(C(=O)c2ccccc2)s1	5.39	0.451512
PMID: 9836622	Cc1oc(-c2ccccc2)nc1CCOc1ccc(CC(Nc2ccccc2C(=O)O)C(=O)O)cc1	5.31	0.531575
PMID: 9836622	Cc1oc(-c2ccccc2)nc1CCOc1ccc(CC(Nc2ccccc2C(=O)c2ccc(C(=O)O)cc2)C(=O)O)cc1	5.12	0.542796
PMID: 9836622	CN(CCOc1ccc(CC(Nc2ccncc2C(=O)c2ccccc2)C(=O)O)cc1)c1nc2ccccc2o1	5.03	0.534243
PMID: 17624777	CCOC(=O)C1=C(c2ccccc2)c2ccc(OCCN3CCOCC3)cc2C1=[N+](C)[O-]	7.82391	0.593726
PMID: 17624777	C[N+]([O-])=C1C(C(=O)NC2CC2)=C(c2ccccc2)c2ccc(OCCN3CCOCC3)cc21	7.69897	0.442807
PMID: 17624777	CC(C)OC(=O)C1=C(c2ccccc2)c2ccc(OCCN3CCOCC3)cc2C1=[N+](C)[O-]	7.60206	0.491012
PMID: 17624777	CCOC(=O)C1=C(c2ccccc2)c2ccc(OCCN3CCN(C)CC3)cc2C1=[N+](C)[O-]	7.52288	0.568836
PMID: 17624777	CCOC(=O)C1=C(c2ccccc2)c2ccc(OCCc3ccccn3)cc2C1=[N+](C)[O-]	7.52288	0.544574
PMID: 17624777	CCOC(=O)C1=C(c2ccccc2)c2ccc(OCCCc3ccccc3)cc2C1=[N+](C)[O-]	7.30103	0.646607
PMID: 17624777	CCOC(=O)C1=C(c2ccoc2)c2ccc(OCCCc3ccccc3)cc2C1=[N+](C)[O-]	7.30103	0.547694
PMID: 17624777	CCOC(=O)C1=C(c2ccc(Cl)cc2)c2ccc(OCCCc3ccccc3)cc2C1=[N+](C)[O-]	7.1549	0.570691
PMID: 17624777	CCOC(=O)C1=C(c2ccccc2)c2ccc(OCCN(C)C3CCCCC3)cc2C1=[N+](C)[O-]	7.1549	0.512274
PMID: 17624777	CCOC(=O)C1=C(C(CC)CC)c2ccc(OCCCc3ccccc3)cc2C1=[N+](C)[O-]	7.09691	0.444478
PMID: 17624777	CCOC(=O)C1=C(CC)c2ccc(OCCCc3ccccc3)cc2C1=[N+](C)[O-]	7.09691	0.463756
PMID: 17624777	CCOC(=O)C1=C(c2ccccc2)c2ccc(OCc3ccccn3)cc2C1=[N+](C)[O-]	7.04576	0.522909
PMID: 17624777	COC(=O)C1=C(c2ccccc2)c2ccc(OCCN3CCOCC3)cc2C1=[N+](C)[O-]	6.85387	0.512849
PMID: 17624777	CCOC(=O)C1=C(c2ccccc2)c2ccc(OCCCCc3ccccc3)cc2C1=[N+](C)[O-]	6.82391	0.614227
PMID: 17624777	C[N+]([O-])=C1C=C(c2ccccc2)c2ccc(OCCN3CCOCC3)cc21	6.82391	0.316752
PMID: 17624777	CCOC(=O)C1=C(c2ccsc2)c2ccc(OCCCc3ccccc3)cc2C1=[N+](C)[O-]	6.72125	0.548714
PMID: 17624777	CC(C)NC(=O)C1=C(c2ccccc2)c2ccc(OCCN3CCOCC3)cc2C1=[N+](C)[O-]	6.69897	0.454808
PMID: 17624777	CCOC(=O)C1=C(c2ccccc2)c2ccc(OCC=Cc3ccccc3)cc2C1=[N+](C)[O-]	6.69897	0.503038
PMID: 17624777	CCOC(=O)C1=C(c2ccccc2)c2ccc(OCCc3ccccc3)cc2C1=[N+](C)[O-]	6.69897	0.605645
PMID: 17624777	CCOC(=O)C1=C(c2ccc3c(c2)OCO3)c2ccc(OCCCc3ccccc3)cc2C1=[N+](C)[O-]	6.60206	0.511582
PMID: 17624777	CCOC(=O)C1=C(c2cccc(C)c2)c2ccc(OCCCc3ccccc3)cc2C1=[N+](C)[O-]	6.52288	0.555148
PMID: 17624777	CCOC(=O)C1=C(c2ccccc2)c2ccc(OC)cc2C1=[N+](C)[O-]	6.52288	0.535264
PMID: 17624777	CCOC(=O)C1=C(c2ccc(C)cc2)c2ccc(OCCCc3ccccc3)cc2C1=[N+](C)[O-]	6.18046	0.591198
PMID: 17624777	CCOC(=O)C1=C(c2ccccc2)c2ccc(OCCC34CC5CC(CC(C5)C3)C4)cc2C1=[N+](C)[O-]	6.07572	0.519471
PMID: 17624777	CCOC(=O)C1=C(c2ccccc2)c2ccc(OC)cc2C1=NOC	5.82391	0.341467
PMID: 26396687	Cc1c(C)n(Cc2ccc(-c3ccccc3C(=O)O)cc2)c2ccc(C(=O)NC(c3ccccc3)c3ccccc3)cc12	9	0.680565
PMID: 26396687	CCC(NC(=O)c1ccc2c(c1)c(C)c(C)n2Cc1ccc(-c2ccccc2C(=O)O)cc1)c1ccccc1	8.52288	0.662484
PMID: 26396687	Cc1ccc(CNC(=O)c2ccc3c(c2)c(C)c(C)n3Cc2ccc(-c3ccccc3C(=O)O)cc2)cc1	7.85387	0.666235
PMID: 26396687	Cc1c(C)n(Cc2ccc(-c3ccccc3C(=O)O)cc2)c2ccc(C(=O)NC(C)c3ccc(F)cc3)cc12	7.3279	0.682286
PMID: 26396687	COc1ccc(C(C)NC(=O)c2ccc3c(c2)c(C)c(C)n3Cc2ccc(-c3ccccc3C(=O)O)cc2)cc1	7.27572	0.673151
PMID: 26396687	Cc1c(C)n(Cc2ccc(-c3ccccc3C(=O)O)cc2)c2ccc(C(=O)NC(c3cccc(C(C)C)c3)C3CC3)cc12	7.22185	0.630453
PMID: 26396687	CCOc1ccc(C(C)NC(=O)c2ccc3c(c2)c(C)c(C)n3Cc2ccc(-c3ccccc3C(=O)O)cc2)cc1	7.0655	0.656628
PMID: 26396687	CCC(NC(=O)c1ccc2c(c1)c(C)c(C)n2Cc1ccc(-c2ccccc2C(=O)O)cc1)c1cccc(C(C)C)c1	7	0.664748
PMID: 26396687	Cc1c(C)n(Cc2ccc(-c3ccccc3C(=O)O)cc2)c2ccc(C(=O)NC(c3cccc(C(C)C)c3)C(F)(F)F)cc12	7	0.640068
PMID: 26396687	Cc1c(C)n(Cc2ccc(-c3ccccc3C(=O)O)cc2)c2ccc(C(=O)NC(C)c3cccc(Cl)c3)cc12	6.93554	0.677956
PMID: 26396687	CCCCC(NC(=O)c1ccc2c(c1)c(C)c(C)n2Cc1ccc(-c2ccccc2C(=O)O)cc1)c1cccc(C(C)C)c1	6.93554	0.625893
PMID: 26396687	Cc1c(C)n(Cc2ccc(-c3ccccc3C(=O)O)cc2)c2ccc(C(=O)NCc3ccc(C(C)(C)C)cc3)cc12	6.90658	0.646852
PMID: 26396687	Cc1c(C)n(Cc2ccc(-c3ccccc3C(=O)O)cc2)c2ccc(C(=O)NC(C)c3ccc(Br)cc3)cc12	6.88941	0.689603
PMID: 26396687	Cc1c(C)n(Cc2ccc(-c3ccccc3C(=O)O)cc2)c2ccc(C(=O)NC(c3cccc(C(C)C)c3)C(C)C)cc12	6.87615	0.648811
PMID: 26396687	Cc1c(C)n(Cc2ccc(-c3ccccc3C(=O)O)cc2)c2ccc(C(=O)NCc3cccc(C(C)C)c3)cc12	6.87615	0.660985
PMID: 26396687	Cc1c(C)n(Cc2ccc(-c3ccccc3C(=O)O)cc2)c2ccc(C(=O)NC(C)c3ccccc3Br)cc12	6.83268	0.659995
PMID: 26396687	Cc1ccccc1C(C)NC(=O)c1ccc2c(c1)c(C)c(C)n2Cc1ccc(-c2ccccc2C(=O)O)cc1	6.83268	0.666299
PMID: 26396687	Cc1c(C)n(Cc2ccc(-c3ccccc3C(=O)O)cc2)c2ccc(C(=O)NC(Cc3ccccc3)c3cccc(C(C)C)c3)cc12	6.82391	0.626037
PMID: 26396687	Cc1c(C)n(Cc2ccc(-c3ccccc3C(=O)O)cc2)c2ccc(C(=O)NCC3CCCCC3)cc12	6.74715	0.61414
PMID: 26396687	Cc1c(C)n(Cc2ccc(-c3ccccc3C(=O)O)cc2)c2ccc(C(=O)NC(C)c3cccc(C(F)(F)F)c3)cc12	6.73283	0.648184
PMID: 26396687	COc1cccc(CNC(=O)c2ccc3c(c2)c(C)c(C)n3Cc2ccc(-c3ccccc3C(=O)O)cc2)c1	6.72584	0.630585
PMID: 26396687	Cc1c(C)n(Cc2ccc(-c3ccccc3C(=O)O)cc2)c2ccc(C(=O)NCc3cccs3)cc12	6.70774	0.630331
PMID: 26396687	Cc1c(C)n(Cc2ccc(-c3ccccc3C(=O)O)cc2)c2ccc(C(=O)NC(CC(C)C)c3cccc(C(C)C)c3)cc12	6.64589	0.645993
PMID: 26396687	Cc1c(C)n(Cc2ccc(-c3ccccc3C(=O)O)cc2)c2ccc(C(=O)NCc3ccccc3)cc12	6.52288	0.678997
PMID: 26396687	CCc1ccccc1C(C)NC(=O)c1ccc2c(c1)c(C)c(C)n2Cc1ccc(-c2ccccc2C(=O)O)cc1	6.47625	0.650086
PMID: 26396687	Cc1ccc(C(C)NC(=O)c2ccc3c(c2)c(C)c(C)n3Cc2ccc(-c3ccccc3C(=O)O)cc2)cc1	6.46344	0.696374
PMID: 26396687	Cc1c(C)n(Cc2ccc(-c3ccccc3C(=O)O)cc2)c2ccc(C(=O)NC(C)c3ccc(C(C)(C)C)cc3)cc12	6.44977	0.675133
PMID: 26396687	Cc1cccc(CNC(=O)c2ccc3c(c2)c(C)c(C)n3Cc2ccc(-c3ccccc3C(=O)O)cc2)c1	6.44009	0.648692
PMID: 26396687	Cc1c(C)n(Cc2ccc(-c3ccccc3C(=O)O)cc2)c2ccc(C(=O)NC(C)c3cccc(C(C)(C)C)c3)cc12	6.3019	0.661205
PMID: 26396687	Cc1c(C)n(Cc2ccc(-c3ccccc3C(=O)O)cc2)c2ccc(C(=O)NC(C)c3ccc([N+](=O)[O-])cc3)cc12	6.29843	0.665141
PMID: 26396687	Cc1c(C)n(Cc2ccc(-c3ccccc3C(=O)O)cc2)c2ccc(C(=O)NCc3ccc(Br)cc3)cc12	6.28735	0.660379
PMID: 26396687	Cc1ccccc1CNC(=O)c1ccc2c(c1)c(C)c(C)n2Cc1ccc(-c2ccccc2C(=O)O)cc1	6.19928	0.641077
PMID: 26396687	Cc1c(C)n(Cc2ccc(-c3ccccc3C(=O)O)cc2)c2ccc(C(=O)NCc3cccc([N+](=O)[O-])c3)cc12	6.08513	0.621488
PMID: 26396687	Cc1c(C)n(Cc2ccc(-c3ccccc3C(=O)O)cc2)c2ccc(C(=O)NCc3ccccc3[N+](=O)[O-])cc12	6.0804	0.62357
PMID: 26396687	Cc1c(C)n(Cc2ccc(-c3ccccc3C(=O)O)cc2)c2ccc(C(=O)NC(C)c3cccc(C(C)C)c3)cc12	6.06956	0.693583
PMID: 26396687	Cc1c(C)n(Cc2ccc(-c3ccccc3C(=O)O)cc2)c2ccc(C(=O)NC(C)c3ccc(C(C)C)cc3)cc12	5.94271	0.707646
PMID: 26396687	Cc1c(C)n(Cc2ccc(-c3ccccc3C(=O)O)cc2)c2ccc(C(=O)NCc3ccc([N+](=O)[O-])cc3)cc12	5.8716	0.637852
PMID: 26396687	Cc1c(C)n(Cc2ccc(-c3ccccc3C(=O)O)cc2)c2ccc(C(=O)NCc3ccccc3N)cc12	5.59654	0.641078
PMID: 26396687	Cc1c(C)n(Cc2ccc(-c3ccccc3C(=O)O)cc2)c2ccc(C(=O)NC(C)c3cccc(C4CC4)c3)cc12	5.35744	0.646154
PMID: 26396687	Cc1c(C)n(Cc2ccc(-c3ccccc3C(=O)O)cc2)c2ccc(C(=O)NC(C)c3ccccc3OC(C)C)cc12	5.30918	0.628719
PMID: 26396687	Cc1c(C)n(Cc2ccc(-c3ccccc3C(=O)O)cc2)c2ccc(C(=O)NC3CCC3)cc12	5.2468	0.635712
PMID: 19349176	CCCCCCOC(Cc1ccc(OCCc2nc(-c3ccccc3)oc2C)c2ccsc12)C(=O)O	8.39794	0.594641
PMID: 19349176	CCCOC(Cc1ccc(OCCc2nc(-c3ccccc3)oc2C)c2ccsc12)C(=O)O	8.39794	0.635533
PMID: 19349176	Cc1oc(-c2ccccc2)nc1CCOc1ccc(CC(OCC(C)C)C(=O)O)c2sccc12	8.39794	0.617926
PMID: 19349176	CC(=O)c1ccccc1NC(Cc1ccc(OCCc2nc(-c3ccccc3)oc2C)cc1)C(=O)O	8.30103	0.331504
PMID: 19349176	CCOC(Cc1ccc(OCCc2nc(-c3ccccc3)oc2C)c2sccc12)C(=O)O	8.1549	0.547698
PMID: 19349176	CCOC(Cc1ccc(OCCc2nc(-c3ccc(C(F)(F)F)cc3)oc2C)c2ccsc12)C(=O)O	8.04576	0.587338
PMID: 19349176	COC(Cc1ccc(OCCc2nc(-c3ccc(C(C)C)cc3)oc2C)c2ccsc12)C(=O)O	8	0.589744
PMID: 19349176	Cc1oc(-c2ccc(C(C)C)cc2)nc1CCOc1ccc(CC(OCC2CC2)C(=O)O)c2sccc12	8	0.545785
PMID: 19349176	COC(Cc1ccc(OCCc2nc(-c3cc(C)cc(C)c3)oc2C)c2ccsc12)C(=O)O	7.95861	0.561875
PMID: 19349176	CCCOC(Cc1ccc(OCCc2nc(-c3ccccc3)oc2C)c2ccccc12)C(=O)O	7.79588	0.537274
PMID: 19349176	CCOC(Cc1ccc(OCCc2nc(-c3ccccc3)oc2C)c2ccsc12)C(=O)O	7.74473	0.656507
PMID: 19349176	CCOC(Cc1ccc(OCCc2nc(-c3ccc(C(F)(F)F)cc3)oc2C)c2ccccc12)C(=O)O	7.67778	0.506635
PMID: 19349176	COC(Cc1ccc(OCCc2nc(-c3ccccc3)oc2C)c2ccsc12)C(=O)O	7.67778	0.658686
PMID: 19349176	COc1cc(OC)cc(-c2nc(CCOc3ccc(CC(OC)C(=O)O)c4sccc34)c(C)o2)c1	7.63827	0.553533
PMID: 19349176	Cc1oc(-c2ccccc2)nc1CCOc1ccc(CC(OCC2CC2)C(=O)O)c2sccc12	7.49485	0.606018
PMID: 19349176	COC(Cc1ccc(OCCc2nc(-c3ccccc3)oc2C)c2sccc12)C(=O)O	7.48149	0.551894
PMID: 19349176	CCOC(Cc1ccc(OCCc2nc(-c3ccccc3)oc2C)c2ccccc12)C(=O)O	7.4318	0.556044
PMID: 19349176	Cc1oc(-c2ccc(-c3ccccc3)cc2)nc1CCOc1ccc(CC(OCC(F)(F)F)C(=O)O)c2ccccc12	7.42022	0.501894
PMID: 19349176	COC(Cc1ccc(OCCc2nc(-c3ccc(C(F)(F)F)cc3)oc2C)c2ccsc12)C(=O)O	7.27572	0.588469
PMID: 19349176	COC(Cc1ccc(OCCc2nc(-c3ccccc3)oc2C)c2ccccc12)C(=O)O	6.91364	0.559095
PMID: 19349176	Cc1oc(-c2ccccc2)nc1CCOc1ccc(CC(OCC(F)(F)F)C(=O)O)c2sccc12	6.82102	0.619289
PMID: 19349176	CCOC(Cc1ccc(OCCc2nc(-c3ccc(-c4ccccc4)cc3)oc2C)c2ccsc12)C(=O)O	6.36552	0.623754
PMID: 19349176	CN(CCOc1ccc(CC2SC(=O)NC2=O)cc1)c1ccccn1	6.34679	0.115177
PMID: 19349176	COC(Cc1ccc(OCCc2nc(-c3ccccc3C)oc2C)c2ccccc12)C(=O)O	6.14509	0.440281
PMID: 19349176	COc1ccccc1-c1nc(CCOc2ccc(CC(OC)C(=O)O)c3sccc23)c(C)o1	5.79183	0.519331
PMID: 20218621	Cc1ccc(OC(=O)N(CC(=O)O)Cc2cccc(OCc3nc(-c4ccc(C(C)(C)C)cc4)oc3C)c2)cc1	7.6968	0.689628
PMID: 20218621	Cc1ccc(OC(=O)N(CC(=O)O)Cc2ccc(OCc3nc(-c4ccc(Cl)cc4)oc3C)cc2)cc1	7.38195	0.581453
PMID: 20218621	Cc1ccc(OC(=O)N(CC(=O)O)Cc2ccc(OCCc3nc(-c4ccc(Cl)cc4)oc3C)cc2)cc1	7.12263	0.491892
PMID: 20218621	Cc1ccc(OC(=O)N(CC(=O)O)Cc2cccc(OCCc3nc(-c4ccc(Cl)cc4)oc3C)c2)cc1	6.85017	0.625793
PMID: 20218621	Cc1ccc(OC(=O)N(CC(=O)O)Cc2cccc(OCc3nc(-c4ccc(C(C)C)cc4)oc3C)c2)cc1	6.54668	0.694659
PMID: 20218621	Cc1ccc(OC(=O)N(CC(=O)O)Cc2cccc(OCc3nc(-c4ccc(-c5ccccc5)cc4)oc3C)c2)cc1	6.40012	0.696891
PMID: 20218621	Cc1ccc(OC(=O)N(CC(=O)O)Cc2cccc(OCc3nc(-c4ccc(N5CCOCC5)cc4)oc3C)c2)cc1	6.37986	0.641234
PMID: 20218621	Cc1ccc(OC(=O)N(CC(=O)O)Cc2cccc(OCc3nc(-c4cccc(Cl)c4)oc3C)c2)cc1	6.284	0.65977
PMID: 20218621	Cc1ccc(OC(=O)N(CC(=O)O)Cc2cccc(OCc3nc(-c4ccc(C)cc4)oc3C)c2)cc1	6.16494	0.744931
PMID: 20218621	Cc1ccc(OC(=O)N(CC(=O)O)Cc2cccc(OCc3nc(-c4ccc(C(F)(F)F)cc4)oc3C)c2)cc1	6.15181	0.683114
PMID: 20218621	Cc1ccc(OC(=O)N(CC(=O)O)Cc2cccc(OCc3nc(-c4ccccc4)oc3C)c2)cc1	6.15181	0.701751
PMID: 20218621	Cc1oc(-c2ccc(Cl)cc2)nc1COc1cccc(CN(CC(=O)O)C(=O)OCC2CC2)c1	6.08302	0.593362
PMID: 20218621	Cc1oc(-c2ccc(Cl)cc2)nc1COc1cccc(CN(CC(=O)O)C(=O)OC2CCCCC2)c1	6.07417	0.599503
PMID: 20218621	Cc1oc(-c2ccc(Cl)cc2)nc1COc1cccc(CN(CC(=O)O)C(=O)OC2CCC2)c1	6.04335	0.618425
PMID: 20218621	Cc1ccc(OC(=O)N(CC(=O)O)Cc2cccc(OCc3nc(-c4ccc(F)cc4)oc3C)c2)cc1	5.99697	0.707611
PMID: 20218621	Cc1ccc(OC(=O)N(CC(=O)O)Cc2cccc(OCc3nc(-c4ccccc4Cl)oc3C)c2)cc1	5.95861	0.601852
PMID: 20218621	COc1ccc(-c2nc(COc3cccc(CN(CC(=O)O)C(=O)Oc4ccc(C)cc4)c3)c(C)o2)cc1	5.94923	0.71173
PMID: 20218621	CCCOC(=O)N(CC(=O)O)Cc1cccc(OCc2nc(-c3ccc(Cl)cc3)oc2C)c1	5.90066	0.607088
PMID: 20218621	Cc1ccc(OC(=O)N(CC(=O)O)Cc2cccc(OCc3nc(-c4ccc(Cl)cc4)oc3C)c2)cc1	5.8791	0.762074
PMID: 20218621	Cc1ccc(OC(=O)N(CC(=O)O)Cc2cccc(OCc3sc(-c4ccc(Cl)cc4)nc3C)c2)cc1	5.85047	0.514201
PMID: 20218621	Cc1oc(-c2ccc(Cl)cc2)nc1COc1cccc(CN(CC(=O)O)C(=O)OC2CCCC2)c1	5.82915	0.60967
PMID: 20218621	Cc1ccc(OC(=O)N(CC(=O)O)Cc2cccc(OCc3nc(-c4ccc(Cl)cc4)sc3C)c2)cc1	5.60206	0.547267
PMID: 20218621	Cc1ccc(OC(=O)N(CC(=O)O)Cc2cccc(OCc3oc(-c4ccc(Cl)cc4)nc3C)c2)cc1	5.53745	0.587346
PMID: 20218621	Cc1ccc(OC(=O)N(CC(=O)O)Cc2cccc(OCc3nc(-c4ccc(C#N)cc4)oc3C)c2)cc1	5.46281	0.680434
PMID: 20218621	COC(=O)N(CC(=O)O)Cc1cccc(OCc2nc(-c3ccc(Cl)cc3)oc2C)c1	5.38722	0.637787
PMID: 30891140	Cc1ccc(Oc2cc(OC(C)C)c3nc(COc4cccc(C(=O)O)c4)n(C)c3c2)c(C)n1	7.50864	0.491664
PMID: 30891140	CCCOc1cc(Oc2ccc(C)nc2C)cc2c1nc(COc1cccc(C(=O)O)c1)n2C	7.49485	0.48834
PMID: 30891140	COc1cc(Oc2cc(OC(C)C)c3nc(COc4cccc(C(=O)O)c4)n(C)c3c2)ccn1	7.49485	0.482999
PMID: 30891140	Cc1cnc(Oc2ccc3nc(COc4cccc(C(=O)O)c4)n(C)c3c2)c(C)c1	7.38722	0.556682
PMID: 30891140	COc1cc(Oc2cc(C)c3nc(COc4cccc(C(=O)O)c4)n(C)c3c2)ccn1	7.24413	0.492782
PMID: 30891140	Cc1cnc(Oc2cc(OC(C)C)c3nc(COc4cccc(C(=O)O)c4)n(C)c3c2)c(C)c1	7.24413	0.458603
PMID: 30891140	CCOc1cc(Oc2ccnc(OC)c2)cc2c1nc(COc1cccc(C(=O)O)c1)n2C	7.23657	0.496666
PMID: 30891140	CCOc1cc(Oc2ncc(C)cc2C)cc2c1nc(COc1cccc(C(=O)O)c1)n2C	7.23657	0.471305
PMID: 30891140	COc1cc(Oc2ccc3nc(COc4cccc(C(=O)O)c4)n(C)c3c2F)ccn1	7.22185	0.449301
PMID: 30891140	COc1cc(Oc2ccc3nc(COc4cccc(C(=O)O)c4)n(C)c3c2)cc(C)n1	7	0.573691
PMID: 30891140	CCOc1cc(Oc2ccc(C)nc2C)cc2c1nc(COc1cccc(C(=O)O)c1)n2C	6.98297	0.506333
PMID: 30891140	COc1ccc(Oc2ccc3nc(COc4cccc(C(=O)O)c4)n(C)c3c2)cn1	6.9393	0.573841
PMID: 30891140	COc1cc(Oc2ccc3nc(COc4cccc(C(=O)O)c4)n(C)c3n2)cc(C)n1	6.77989	0.431241
PMID: 30891140	CCOc1cc(Oc2ccc3nc(COc4cccc(C(=O)O)c4)n(C)c3c2)ccn1	6.73993	0.557725
PMID: 30891140	COc1cc(Oc2ccc3nc(COc4cccc(C(=O)O)c4)n(C)c3c2)ccn1	6.72584	0.590836
PMID: 30891140	COc1cncc(Oc2ccc3nc(COc4cccc(C(=O)O)c4)n(C)c3c2)c1	6.63639	0.560192
PMID: 30891140	Cc1ccc(Oc2ccc3nc(COc4cccc(C(=O)O)c4)n(C)c3c2C)c(C)n1	6.61261	0.458885
PMID: 30891140	Cc1ccc(Oc2ccc3nc(COc4cccc(C(=O)O)c4)n(C)c3c2F)c(C)n1	6.60906	0.452286
PMID: 30891140	COc1cc(Oc2ccc(C)nc2C)cc2c1nc(COc1cccc(C(=O)O)c1)n2C	6.6038	0.508645
PMID: 30891140	COc1ccc(Oc2ccc3nc(COc4cccc(C(=O)O)c4)n(C)c3c2)c(C)n1	6.59346	0.566604
PMID: 30891140	Cc1ccc(Oc2ccc3nc(COc4cccc(C(=O)O)c4)n(C)c3c2)c(C)n1	6.56384	0.592848
PMID: 30891140	COc1ncc(Oc2ccc3nc(COc4cccc(C(=O)O)c4)n(C)c3c2)cc1C	6.50169	0.563199
PMID: 30891140	COc1nc(C)ccc1Oc1ccc2nc(COc3cccc(C(=O)O)c3)n(C)c2c1	6.36051	0.559559
PMID: 30891140	CCc1cc(Oc2ccc3nc(COc4cccc(C(=O)O)c4)n(C)c3c2)ccn1	6.29328	0.557119
PMID: 30891140	Cc1ccc(Oc2ccc3nc(COc4cccc(C(=O)O)c4)n(C)c3c2)cn1	6.2652	0.582768
PMID: 30891140	Cc1cncc(Oc2ccc3nc(COc4cccc(C(=O)O)c4)n(C)c3c2)c1	6.10846	0.568492
PMID: 30891140	Cc1ccc(Oc2cc(C)c3nc(COc4cccc(C(=O)O)c4)n(C)c3c2)c(C)n1	6.09098	0.498071
PMID: 30891140	COc1ncccc1Oc1ccc2nc(COc3cccc(C(=O)O)c3)n(C)c2c1	5.92336	0.542618
PMID: 30891140	Cc1cc(Oc2ccc3nc(COc4cccc(C(=O)O)c4)n(C)c3c2)cc(C)n1	5.56146	0.589206
PMID: 30891140	Cc1cc(Oc2ccc3nc(COc4cccc(C(=O)O)c4)n(C)c3c2)ccn1	5.2257	0.583372
PMID: 30891140	Cn1c(COc2cccc(C(=O)O)c2)nc2ccc(Oc3ccnc(Cl)c3)cc21	5.2257	0.559787
PMID: 30891140	Cn1c(COc2cccc(C(=O)O)c2)nc2ccc(Oc3cccnc3)cc21	5.16552	0.571637

## Sheet: Fig. 2h
method	n	mean	se
all	1	0.0822595	0.0682493
all	2	0.117388	0.0912928
all	3	0.139424	0.109455
all	4	0.156986	0.123895
all	5	0.166188	0.128897
all	6	0.176553	0.137962
all	7	0.185217	0.13907
all	8	0.193614	0.141592
all	9	0.200909	0.142108
all	10	0.208015	0.144255
all	11	0.213921	0.146295
all	12	0.221152	0.147692
all	13	0.229148	0.149463
all	14	0.23445	0.150998
all	15	0.239412	0.150139
all	16	0.244361	0.14979
all	17	0.248991	0.150688
all	18	0.254836	0.150202
all	19	0.258817	0.151014
all	20	0.263404	0.152643
all	21	0.268381	0.153999
all	22	0.270956	0.15424
all	23	0.274903	0.154608
all	24	0.279842	0.156437
all	25	0.28259	0.157466
all	26	0.286662	0.158204
all	27	0.289518	0.159395
all	28	0.290706	0.159208
all	29	0.293288	0.160231
all	30	0.296263	0.161708
all	31	0.299796	0.163032
all	32	0.302741	0.165033
all	33	0.304117	0.166004
all	34	0.306722	0.166334
all	35	0.309127	0.166743
all	36	0.31357	0.16849
all	37	0.316713	0.16967
all	38	0.318952	0.170979
all	39	0.320323	0.170633
all	40	0.321539	0.171158
all	41	0.324055	0.172058
all	42	0.326655	0.17391
all	43	0.327689	0.174198
all	44	0.328417	0.174078
all	45	0.330059	0.174698
all	46	0.33116	0.174845
all	47	0.331691	0.174805
all	48	0.333252	0.175192
all	49	0.334164	0.175664
all	50	0.334659	0.176263
all	51	0.33555	0.176865
all	52	0.336368	0.176953
all	53	0.33784	0.177384
all	54	0.338313	0.177204
all	55	0.339735	0.177316
all	56	0.342023	0.178174
all	57	0.343124	0.178583
all	58	0.343809	0.178537
all	59	0.344317	0.178566
all	60	0.344586	0.178869
inc	1	0.079168	0.0669965
inc	2	0.1107	0.094684
inc	3	0.138604	0.113754
inc	4	0.153312	0.119305
inc	5	0.167599	0.12109
inc	6	0.184066	0.126124
inc	7	0.196135	0.123443
inc	8	0.205899	0.124011
inc	9	0.216838	0.12654
inc	10	0.232675	0.127616
inc	11	0.244376	0.126765
inc	12	0.254307	0.124298
inc	13	0.259568	0.125379
inc	14	0.26686	0.127474
inc	15	0.273237	0.128601
inc	16	0.279224	0.131822
inc	17	0.285825	0.135251
inc	18	0.291707	0.137149
inc	19	0.298469	0.139548
inc	20	0.304955	0.142716
inc	21	0.310043	0.145102
inc	22	0.31578	0.147673
inc	23	0.321373	0.151157
inc	24	0.325397	0.151939
inc	25	0.329754	0.153827
inc	26	0.335273	0.154647
inc	27	0.341069	0.157138
inc	28	0.345926	0.160037
inc	29	0.349779	0.162239
inc	30	0.353298	0.164434
inc	31	0.356395	0.166493
inc	32	0.359509	0.167535
inc	33	0.361648	0.167818
inc	34	0.364715	0.169408
inc	35	0.367001	0.170046
inc	36	0.36922	0.171521
inc	37	0.37173	0.171819
inc	38	0.375294	0.173803
inc	39	0.377616	0.175337
inc	40	0.381289	0.176531
inc	41	0.383352	0.177264
inc	42	0.385759	0.17858
inc	43	0.38766	0.178511
inc	44	0.390025	0.180714
inc	45	0.391918	0.18146
inc	46	0.393601	0.181097
inc	47	0.395995	0.182149
inc	48	0.398033	0.182797
inc	49	0.400873	0.183757
inc	50	0.402696	0.184298
inc	51	0.404193	0.184324
inc	52	0.406012	0.184699
inc	53	0.407963	0.184233
inc	54	0.410455	0.184523
inc	55	0.41187	0.184088
inc	56	0.413442	0.184541
inc	57	0.414039	0.184304
inc	58	0.415461	0.184441
inc	59	0.417322	0.184512
inc	60	0.417904	0.183979

## Sheet: Fig. 2i
ID	method	fine-tuning run	sampling run	rediscovery score
DOI: 10.1007/s00044-010-9428-9	all	0	0	0.0789124			p value
DOI: 10.1007/s00044-010-9428-9	all	0	1	0.0785601		linear mixed-effect model	2e-16
DOI: 10.1007/s00044-010-9428-9	all	0	2	0.129238
DOI: 10.1007/s00044-010-9428-9	all	0	3	0.0739279
DOI: 10.1007/s00044-010-9428-9	all	0	4	0.0813134
DOI: 10.1007/s00044-010-9428-9	all	1	0	0.0501678
DOI: 10.1007/s00044-010-9428-9	all	1	1	0.0744838
DOI: 10.1007/s00044-010-9428-9	all	1	2	0.0780432
DOI: 10.1007/s00044-010-9428-9	all	1	3	0.0741113
DOI: 10.1007/s00044-010-9428-9	all	1	4	0.124376
DOI: 10.1007/s00044-010-9428-9	all	2	0	0.0808809
DOI: 10.1007/s00044-010-9428-9	all	2	1	0.0752028
DOI: 10.1007/s00044-010-9428-9	all	2	2	0.0803289
DOI: 10.1007/s00044-010-9428-9	all	2	3	0.129833
DOI: 10.1007/s00044-010-9428-9	all	2	4	0.078214
DOI: 10.1007/s00044-010-9428-9	all	3	0	0.0628601
DOI: 10.1007/s00044-010-9428-9	all	3	1	0.117065
DOI: 10.1007/s00044-010-9428-9	all	3	2	0.08198
DOI: 10.1007/s00044-010-9428-9	all	3	3	0.114264
DOI: 10.1007/s00044-010-9428-9	all	3	4	0.0835271
DOI: 10.1007/s00044-010-9428-9	all	4	0	0.0850648
DOI: 10.1007/s00044-010-9428-9	all	4	1	0.131688
DOI: 10.1007/s00044-010-9428-9	all	4	2	0.0650676
DOI: 10.1007/s00044-010-9428-9	all	4	3	0.0808809
DOI: 10.1007/s00044-010-9428-9	all	4	4	0.0681558
DOI: 10.1007/s00044-010-9428-9	inc	0	0	0.22645
DOI: 10.1007/s00044-010-9428-9	inc	0	1	0.103326
DOI: 10.1007/s00044-010-9428-9	inc	0	2	0.103115
DOI: 10.1007/s00044-010-9428-9	inc	0	3	0.0946498
DOI: 10.1007/s00044-010-9428-9	inc	0	4	0.16691
DOI: 10.1007/s00044-010-9428-9	inc	1	0	0.160819
DOI: 10.1007/s00044-010-9428-9	inc	1	1	0.160241
DOI: 10.1007/s00044-010-9428-9	inc	1	2	0.218064
DOI: 10.1007/s00044-010-9428-9	inc	1	3	0.221116
DOI: 10.1007/s00044-010-9428-9	inc	1	4	0.16565
DOI: 10.1007/s00044-010-9428-9	inc	2	0	0.160241
DOI: 10.1007/s00044-010-9428-9	inc	2	1	0.208361
DOI: 10.1007/s00044-010-9428-9	inc	2	2	0.160703
DOI: 10.1007/s00044-010-9428-9	inc	2	3	0.166308
DOI: 10.1007/s00044-010-9428-9	inc	2	4	0.164486
DOI: 10.1007/s00044-010-9428-9	inc	3	0	0.167054
DOI: 10.1007/s00044-010-9428-9	inc	3	1	0.166206
DOI: 10.1007/s00044-010-9428-9	inc	3	2	0.166522
DOI: 10.1007/s00044-010-9428-9	inc	3	3	0.203032
DOI: 10.1007/s00044-010-9428-9	inc	3	4	0.160413
DOI: 10.1007/s00044-010-9428-9	inc	4	0	0.206372
DOI: 10.1007/s00044-010-9428-9	inc	4	1	0.215159
DOI: 10.1007/s00044-010-9428-9	inc	4	2	0.161739
DOI: 10.1007/s00044-010-9428-9	inc	4	3	0.245331
DOI: 10.1007/s00044-010-9428-9	inc	4	4	0.164023
PMID: 14695833	all	0	0	0.178357
PMID: 14695833	all	0	1	0.181539
PMID: 14695833	all	0	2	0.221784
PMID: 14695833	all	0	3	0.17711
PMID: 14695833	all	0	4	0.209987
PMID: 14695833	all	1	0	0.237126
PMID: 14695833	all	1	1	0.223144
PMID: 14695833	all	1	2	0.138937
PMID: 14695833	all	1	3	0.213102
PMID: 14695833	all	1	4	0.252517
PMID: 14695833	all	2	0	0.19528
PMID: 14695833	all	2	1	0.27032
PMID: 14695833	all	2	2	0.277345
PMID: 14695833	all	2	3	0.25
PMID: 14695833	all	2	4	0.2177
PMID: 14695833	all	3	0	0.248711
PMID: 14695833	all	3	1	0.215894
PMID: 14695833	all	3	2	0.20701
PMID: 14695833	all	3	3	0.208135
PMID: 14695833	all	3	4	0.219509
PMID: 14695833	all	4	0	0.146106
PMID: 14695833	all	4	1	0.231735
PMID: 14695833	all	4	2	0.157696
PMID: 14695833	all	4	3	0.215443
PMID: 14695833	all	4	4	0.25283
PMID: 14695833	inc	0	0	0.337486
PMID: 14695833	inc	0	1	0.331383
PMID: 14695833	inc	0	2	0.354893
PMID: 14695833	inc	0	3	0.3227
PMID: 14695833	inc	0	4	0.357894
PMID: 14695833	inc	1	0	0.321127
PMID: 14695833	inc	1	1	0.275037
PMID: 14695833	inc	1	2	0.342403
PMID: 14695833	inc	1	3	0.329734
PMID: 14695833	inc	1	4	0.323608
PMID: 14695833	inc	2	0	0.325935
PMID: 14695833	inc	2	1	0.341327
PMID: 14695833	inc	2	2	0.260496
PMID: 14695833	inc	2	3	0.257846
PMID: 14695833	inc	2	4	0.332517
PMID: 14695833	inc	3	0	0.326916
PMID: 14695833	inc	3	1	0.341653
PMID: 14695833	inc	3	2	0.32559
PMID: 14695833	inc	3	3	0.341767
PMID: 14695833	inc	3	4	0.337568
PMID: 14695833	inc	4	0	0.338799
PMID: 14695833	inc	4	1	0.276892
PMID: 14695833	inc	4	2	0.319377
PMID: 14695833	inc	4	3	0.340242
PMID: 14695833	inc	4	4	0.337808
PMID: 16275080	all	0	0	0.332021
PMID: 16275080	all	0	1	0.276944
PMID: 16275080	all	0	2	0.322194
PMID: 16275080	all	0	3	0.374444
PMID: 16275080	all	0	4	0.282388
PMID: 16275080	all	1	0	0.425179
PMID: 16275080	all	1	1	0.289004
PMID: 16275080	all	1	2	0.337221
PMID: 16275080	all	1	3	0.293013
PMID: 16275080	all	1	4	0.42287
PMID: 16275080	all	2	0	0.275851
PMID: 16275080	all	2	1	0.375753
PMID: 16275080	all	2	2	0.455994
PMID: 16275080	all	2	3	0.278441
PMID: 16275080	all	2	4	0.323677
PMID: 16275080	all	3	0	0.32509
PMID: 16275080	all	3	1	0.271137
PMID: 16275080	all	3	2	0.306182
PMID: 16275080	all	3	3	0.215443
PMID: 16275080	all	3	4	0.36282
PMID: 16275080	all	4	0	0.288794
PMID: 16275080	all	4	1	0.309439
PMID: 16275080	all	4	2	0.421697
PMID: 16275080	all	4	3	0.409362
PMID: 16275080	all	4	4	0.277694
PMID: 16275080	inc	0	0	0.340365
PMID: 16275080	inc	0	1	0.342728
PMID: 16275080	inc	0	2	0.332274
PMID: 16275080	inc	0	3	0.292034
PMID: 16275080	inc	0	4	0.241215
PMID: 16275080	inc	1	0	0.341427
PMID: 16275080	inc	1	1	0.337122
PMID: 16275080	inc	1	2	0.289347
PMID: 16275080	inc	1	3	0.292822
PMID: 16275080	inc	1	4	0.339109
PMID: 16275080	inc	2	0	0.293077
PMID: 16275080	inc	2	1	0.344465
PMID: 16275080	inc	2	2	0.239445
PMID: 16275080	inc	2	3	0.291566
PMID: 16275080	inc	2	4	0.297865
PMID: 16275080	inc	3	0	0.289146
PMID: 16275080	inc	3	1	0.29429
PMID: 16275080	inc	3	2	0.240674
PMID: 16275080	inc	3	3	0.343914
PMID: 16275080	inc	3	4	0.291901
PMID: 16275080	inc	4	0	0.242283
PMID: 16275080	inc	4	1	0.293165
PMID: 16275080	inc	4	2	0.293894
PMID: 16275080	inc	4	3	0.290813
PMID: 16275080	inc	4	4	0.292343
PMID: 17274610	all	0	0	0.139104
PMID: 17274610	all	0	1	0.144592
PMID: 17274610	all	0	2	0.0555223
PMID: 17274610	all	0	3	0.106694
PMID: 17274610	all	0	4	0.106866
PMID: 17274610	all	1	0	0.0964462
PMID: 17274610	all	1	1	0.149653
PMID: 17274610	all	1	2	0.130952
PMID: 17274610	all	1	3	0.110916
PMID: 17274610	all	1	4	0.153723
PMID: 17274610	all	2	0	0.0891961
PMID: 17274610	all	2	1	0.100403
PMID: 17274610	all	2	2	0.107088
PMID: 17274610	all	2	3	0.162156
PMID: 17274610	all	2	4	0.135489
PMID: 17274610	all	3	0	0.0920409
PMID: 17274610	all	3	1	0.102181
PMID: 17274610	all	3	2	0.0727843
PMID: 17274610	all	3	3	0.0666831
PMID: 17274610	all	3	4	0.182021
PMID: 17274610	all	4	0	0.161049
PMID: 17274610	all	4	1	0.110091
PMID: 17274610	all	4	2	0.133998
PMID: 17274610	all	4	3	0.116445
PMID: 17274610	all	4	4	0.145436
PMID: 17274610	inc	0	0	0.373432
PMID: 17274610	inc	0	1	0.36497
PMID: 17274610	inc	0	2	0.407542
PMID: 17274610	inc	0	3	0.362617
PMID: 17274610	inc	0	4	0.33987
PMID: 17274610	inc	1	0	0.306822
PMID: 17274610	inc	1	1	0.357561
PMID: 17274610	inc	1	2	0.403279
PMID: 17274610	inc	1	3	0.293026
PMID: 17274610	inc	1	4	0.395764
PMID: 17274610	inc	2	0	0.36678
PMID: 17274610	inc	2	1	0.258062
PMID: 17274610	inc	2	2	0.273326
PMID: 17274610	inc	2	3	0.365098
PMID: 17274610	inc	2	4	0.319199
PMID: 17274610	inc	3	0	0.281144
PMID: 17274610	inc	3	1	0.302034
PMID: 17274610	inc	3	2	0.347893
PMID: 17274610	inc	3	3	0.33216
PMID: 17274610	inc	3	4	0.269845
PMID: 17274610	inc	4	0	0.310381
PMID: 17274610	inc	4	1	0.295714
PMID: 17274610	inc	4	2	0.382481
PMID: 17274610	inc	4	3	0.332995
PMID: 17274610	inc	4	4	0.261728
PMID: 17624777	all	0	0	0.088034
PMID: 17624777	all	0	1	0.0831413
PMID: 17624777	all	0	2	0.104111
PMID: 17624777	all	0	3	0.0925855
PMID: 17624777	all	0	4	0.0974673
PMID: 17624777	all	1	0	0.0836247
PMID: 17624777	all	1	1	0.0816662
PMID: 17624777	all	1	2	0.105361
PMID: 17624777	all	1	3	0.102084
PMID: 17624777	all	1	4	0.0993421
PMID: 17624777	all	2	0	0.0967997
PMID: 17624777	all	2	1	0.0991481
PMID: 17624777	all	2	2	0.0931433
PMID: 17624777	all	2	3	0.0758122
PMID: 17624777	all	2	4	0.0739279
PMID: 17624777	all	3	0	0.0862234
PMID: 17624777	all	3	1	0.0915089
PMID: 17624777	all	3	2	0.0680024
PMID: 17624777	all	3	3	0.100951
PMID: 17624777	all	3	4	0.086362
PMID: 17624777	all	4	0	0.0988598
PMID: 17624777	all	4	1	0.0891785
PMID: 17624777	all	4	2	0.0827625
PMID: 17624777	all	4	3	0.0907697
PMID: 17624777	all	4	4	0.0980764
PMID: 17624777	inc	0	0	0.0983868
PMID: 17624777	inc	0	1	0.0972746
PMID: 17624777	inc	0	2	0.0979803
PMID: 17624777	inc	0	3	0.100336
PMID: 17624777	inc	0	4	0.094041
PMID: 17624777	inc	1	0	0.107476
PMID: 17624777	inc	1	1	0.110098
PMID: 17624777	inc	1	2	0.1172
PMID: 17624777	inc	1	3	0.108571
PMID: 17624777	inc	1	4	0.105219
PMID: 17624777	inc	2	0	0.115415
PMID: 17624777	inc	2	1	0.104822
PMID: 17624777	inc	2	2	0.106918
PMID: 17624777	inc	2	3	0.111572
PMID: 17624777	inc	2	4	0.102698
PMID: 17624777	inc	3	0	0.11685
PMID: 17624777	inc	3	1	0.117299
PMID: 17624777	inc	3	2	0.116542
PMID: 17624777	inc	3	3	0.117994
PMID: 17624777	inc	3	4	0.112601
PMID: 17624777	inc	4	0	0.0780897
PMID: 17624777	inc	4	1	0.0710338
PMID: 17624777	inc	4	2	0.066373
PMID: 17624777	inc	4	3	0.0751309
PMID: 17624777	inc	4	4	0.0765189
PMID: 18029178	all	0	0	0.201351
PMID: 18029178	all	0	1	0.25283
PMID: 18029178	all	0	2	0.157954
PMID: 18029178	all	0	3	0.236544
PMID: 18029178	all	0	4	0.267063
PMID: 18029178	all	1	0	0.265595
PMID: 18029178	all	1	1	0.204653
PMID: 18029178	all	1	2	0.209414
PMID: 18029178	all	1	3	0.183918
PMID: 18029178	all	1	4	0.190492
PMID: 18029178	all	2	0	0.172099
PMID: 18029178	all	2	1	0.221547
PMID: 18029178	all	2	2	0.134791
PMID: 18029178	all	2	3	0.168239
PMID: 18029178	all	2	4	0.218336
PMID: 18029178	all	3	0	0.193356
PMID: 18029178	all	3	1	0.126097
PMID: 18029178	all	3	2	0.209708
PMID: 18029178	all	3	3	0.140356
PMID: 18029178	all	3	4	0.208706
PMID: 18029178	all	4	0	0.203528
PMID: 18029178	all	4	1	0.198253
PMID: 18029178	all	4	2	0.237669
PMID: 18029178	all	4	3	0.202596
PMID: 18029178	all	4	4	0.219497
PMID: 18029178	inc	0	0	0.217063
PMID: 18029178	inc	0	1	0.206036
PMID: 18029178	inc	0	2	0.164658
PMID: 18029178	inc	0	3	0.260702
PMID: 18029178	inc	0	4	0.278702
PMID: 18029178	inc	1	0	0.275684
PMID: 18029178	inc	1	1	0.267063
PMID: 18029178	inc	1	2	0.258648
PMID: 18029178	inc	1	3	0.268695
PMID: 18029178	inc	1	4	0.272777
PMID: 18029178	inc	2	0	0.25979
PMID: 18029178	inc	2	1	0.220155
PMID: 18029178	inc	2	2	0.209088
PMID: 18029178	inc	2	3	0.284989
PMID: 18029178	inc	2	4	0.206387
PMID: 18029178	inc	3	0	0.266711
PMID: 18029178	inc	3	1	0.173689
PMID: 18029178	inc	3	2	0.255215
PMID: 18029178	inc	3	3	0.271799
PMID: 18029178	inc	3	4	0.265922
PMID: 18029178	inc	4	0	0.214742
PMID: 18029178	inc	4	1	0.274688
PMID: 18029178	inc	4	2	0.218785
PMID: 18029178	inc	4	3	0.268098
PMID: 18029178	inc	4	4	0.221844
PMID: 18771917	all	0	0	0.400796
PMID: 18771917	all	0	1	0.351452
PMID: 18771917	all	0	2	0.349253
PMID: 18771917	all	0	3	0.339653
PMID: 18771917	all	0	4	0.383475
PMID: 18771917	all	1	0	0.35096
PMID: 18771917	all	1	1	0.350588
PMID: 18771917	all	1	2	0.429126
PMID: 18771917	all	1	3	0.363629
PMID: 18771917	all	1	4	0.296021
PMID: 18771917	all	2	0	0.404922
PMID: 18771917	all	2	1	0.41398
PMID: 18771917	all	2	2	0.409726
PMID: 18771917	all	2	3	0.364463
PMID: 18771917	all	2	4	0.407902
PMID: 18771917	all	3	0	0.34638
PMID: 18771917	all	3	1	0.425727
PMID: 18771917	all	3	2	0.341941
PMID: 18771917	all	3	3	0.347245
PMID: 18771917	all	3	4	0.405031
PMID: 18771917	all	4	0	0.349432
PMID: 18771917	all	4	1	0.351519
PMID: 18771917	all	4	2	0.358652
PMID: 18771917	all	4	3	0.360983
PMID: 18771917	all	4	4	0.36185
PMID: 18771917	inc	0	0	0.324866
PMID: 18771917	inc	0	1	0.315695
PMID: 18771917	inc	0	2	0.317033
PMID: 18771917	inc	0	3	0.321601
PMID: 18771917	inc	0	4	0.32174
PMID: 18771917	inc	1	0	0.32583
PMID: 18771917	inc	1	1	0.319826
PMID: 18771917	inc	1	2	0.392109
PMID: 18771917	inc	1	3	0.397712
PMID: 18771917	inc	1	4	0.388342
PMID: 18771917	inc	2	0	0.327086
PMID: 18771917	inc	2	1	0.396237
PMID: 18771917	inc	2	2	0.401041
PMID: 18771917	inc	2	3	0.402068
PMID: 18771917	inc	2	4	0.396436
PMID: 18771917	inc	3	0	0.400315
PMID: 18771917	inc	3	1	0.331128
PMID: 18771917	inc	3	2	0.399429
PMID: 18771917	inc	3	3	0.332188
PMID: 18771917	inc	3	4	0.331421
PMID: 18771917	inc	4	0	0.386052
PMID: 18771917	inc	4	1	0.318679
PMID: 18771917	inc	4	2	0.381023
PMID: 18771917	inc	4	3	0.387673
PMID: 18771917	inc	4	4	0.317302
PMID: 18826205	all	0	0	0.0829038
PMID: 18826205	all	0	1	0.104452
PMID: 18826205	all	0	2	0.102725
PMID: 18826205	all	0	3	0.125471
PMID: 18826205	all	0	4	0.0522261
PMID: 18826205	all	1	0	0
PMID: 18826205	all	1	1	0
PMID: 18826205	all	1	2	0
PMID: 18826205	all	1	3	0.0494299
PMID: 18826205	all	1	4	0.0526803
PMID: 18826205	all	2	0	0.113166
PMID: 18826205	all	2	1	0.0746901
PMID: 18826205	all	2	2	0.120608
PMID: 18826205	all	2	3	0.0517872
PMID: 18826205	all	2	4	0.237126
PMID: 18826205	all	3	0	0.0557861
PMID: 18826205	all	3	1	0.106301
PMID: 18826205	all	3	2	0.0734852
PMID: 18826205	all	3	3	0.120608
PMID: 18826205	all	3	4	0.115739
PMID: 18826205	all	4	0	0.0658008
PMID: 18826205	all	4	1	0.120608
PMID: 18826205	all	4	2	0.100336
PMID: 18826205	all	4	3	0.111572
PMID: 18826205	all	4	4	0.103574
PMID: 18826205	inc	0	0	0.184202
PMID: 18826205	inc	0	1	0.10934
PMID: 18826205	inc	0	2	0.13901
PMID: 18826205	inc	0	3	0.178441
PMID: 18826205	inc	0	4	0.156014
PMID: 18826205	inc	1	0	0.239136
PMID: 18826205	inc	1	1	0.139546
PMID: 18826205	inc	1	2	0.142207
PMID: 18826205	inc	1	3	0.175676
PMID: 18826205	inc	1	4	0.166374
PMID: 18826205	inc	2	0	0.143747
PMID: 18826205	inc	2	1	0.089021
PMID: 18826205	inc	2	2	0.166781
PMID: 18826205	inc	2	3	0.0912474
PMID: 18826205	inc	2	4	0.191663
PMID: 18826205	inc	3	0	0.0955174
PMID: 18826205	inc	3	1	0.0856777
PMID: 18826205	inc	3	2	0.162627
PMID: 18826205	inc	3	3	0.145199
PMID: 18826205	inc	3	4	0.1097
PMID: 18826205	inc	4	0	0.162952
PMID: 18826205	inc	4	1	0.142719
PMID: 18826205	inc	4	2	0.0856777
PMID: 18826205	inc	4	3	0.162952
PMID: 18826205	inc	4	4	0.154448
PMID: 18947994	all	0	0	0.210187
PMID: 18947994	all	0	1	0.357049
PMID: 18947994	all	0	2	0.223605
PMID: 18947994	all	0	3	0.229763
PMID: 18947994	all	0	4	0.244932
PMID: 18947994	all	1	0	0.257846
PMID: 18947994	all	1	1	0.295592
PMID: 18947994	all	1	2	0.188207
PMID: 18947994	all	1	3	0.308849
PMID: 18947994	all	1	4	0.251882
PMID: 18947994	all	2	0	0.327891
PMID: 18947994	all	2	1	0.261639
PMID: 18947994	all	2	2	0.356613
PMID: 18947994	all	2	3	0.289199
PMID: 18947994	all	2	4	0.311373
PMID: 18947994	all	3	0	0.370892
PMID: 18947994	all	3	1	0.247851
PMID: 18947994	all	3	2	0.306737
PMID: 18947994	all	3	3	0.296971
PMID: 18947994	all	3	4	0.366579
PMID: 18947994	all	4	0	0.277901
PMID: 18947994	all	4	1	0.336742
PMID: 18947994	all	4	2	0.205908
PMID: 18947994	all	4	3	0.341088
PMID: 18947994	all	4	4	0.274922
PMID: 18947994	inc	0	0	0.272707
PMID: 18947994	inc	0	1	0.273044
PMID: 18947994	inc	0	2	0.268347
PMID: 18947994	inc	0	3	0.269117
PMID: 18947994	inc	0	4	0.269904
PMID: 18947994	inc	1	0	0.218596
PMID: 18947994	inc	1	1	0.24187
PMID: 18947994	inc	1	2	0.229134
PMID: 18947994	inc	1	3	0.24187
PMID: 18947994	inc	1	4	0.220999
PMID: 18947994	inc	2	0	0.204653
PMID: 18947994	inc	2	1	0.188798
PMID: 18947994	inc	2	2	0.188845
PMID: 18947994	inc	2	3	0.230804
PMID: 18947994	inc	2	4	0.197337
PMID: 18947994	inc	3	0	0.197459
PMID: 18947994	inc	3	1	0.225752
PMID: 18947994	inc	3	2	0.207663
PMID: 18947994	inc	3	3	0.218986
PMID: 18947994	inc	3	4	0.218858
PMID: 18947994	inc	4	0	0.238476
PMID: 18947994	inc	4	1	0.241077
PMID: 18947994	inc	4	2	0.2454
PMID: 18947994	inc	4	3	0.237975
PMID: 18947994	inc	4	4	0.254848
PMID: 19349176	all	0	0	0.0743814
PMID: 19349176	all	0	1	0.181025
PMID: 19349176	all	0	2	0.151202
PMID: 19349176	all	0	3	0.119568
PMID: 19349176	all	0	4	0.113166
PMID: 19349176	all	1	0	0.118563
PMID: 19349176	all	1	1	0.0995868
PMID: 19349176	all	1	2	0.0622778
PMID: 19349176	all	1	3	0.110064
PMID: 19349176	all	1	4	0.0490768
PMID: 19349176	all	2	0	0.105984
PMID: 19349176	all	2	1	0.129426
PMID: 19349176	all	2	2	0.0981537
PMID: 19349176	all	2	3	0.104452
PMID: 19349176	all	2	4	0.117353
PMID: 19349176	all	3	0	0.0981537
PMID: 19349176	all	3	1	0.0505537
PMID: 19349176	all	3	2	0.0477587
PMID: 19349176	all	3	3	0.0497934
PMID: 19349176	all	3	4	0
PMID: 19349176	all	4	0	0.0522261
PMID: 19349176	all	4	1	0.14938
PMID: 19349176	all	4	2	0.0490768
PMID: 19349176	all	4	3	0.0729111
PMID: 19349176	all	4	4	0.100336
PMID: 19349176	inc	0	0	0.0755389
PMID: 19349176	inc	0	1	0.0819048
PMID: 19349176	inc	0	2	0.0800721
PMID: 19349176	inc	0	3	0.0746014
PMID: 19349176	inc	0	4	0.0848425
PMID: 19349176	inc	1	0	0.0724123
PMID: 19349176	inc	1	1	0.0867285
PMID: 19349176	inc	1	2	0.0799842
PMID: 19349176	inc	1	3	0.0830755
PMID: 19349176	inc	1	4	0.0858943
PMID: 19349176	inc	2	0	0.0840883
PMID: 19349176	inc	2	1	0.0797332
PMID: 19349176	inc	2	2	0.0818051
PMID: 19349176	inc	2	3	0.0842492
PMID: 19349176	inc	2	4	0.0827209
PMID: 19349176	inc	3	0	0.0802012
PMID: 19349176	inc	3	1	0.0723296
PMID: 19349176	inc	3	2	0.0731959
PMID: 19349176	inc	3	3	0.0733111
PMID: 19349176	inc	3	4	0.0802969
PMID: 19349176	inc	4	0	0.0794584
PMID: 19349176	inc	4	1	0.0797372
PMID: 19349176	inc	4	2	0.0797294
PMID: 19349176	inc	4	3	0.0807388
PMID: 19349176	inc	4	4	0.0785146
PMID: 20218621	all	0	0	0.0753231
PMID: 20218621	all	0	1	0.133931
PMID: 20218621	all	0	2	0.0658008
PMID: 20218621	all	0	3	0.0712903
PMID: 20218621	all	0	4	0.0729111
PMID: 20218621	all	1	0	0.0536383
PMID: 20218621	all	1	1	0.120608
PMID: 20218621	all	1	2	0.0790421
PMID: 20218621	all	1	3	0.0627357
PMID: 20218621	all	1	4	0.104452
PMID: 20218621	all	2	0	0.0517872
PMID: 20218621	all	2	1	0.0509518
PMID: 20218621	all	2	2	0.0531507
PMID: 20218621	all	2	3	0.0627357
PMID: 20218621	all	2	4	0.101904
PMID: 20218621	all	3	0	0.0513627
PMID: 20218621	all	3	1	0.103574
PMID: 20218621	all	3	2	0.133931
PMID: 20218621	all	3	3	0.102725
PMID: 20218621	all	3	4	0.0658008
PMID: 20218621	all	4	0	0
PMID: 20218621	all	4	1	0.125163
PMID: 20218621	all	4	2	0.0627357
PMID: 20218621	all	4	3	0.0509518
PMID: 20218621	all	4	4	0.0494299
PMID: 20218621	inc	0	0	0.0482363
PMID: 20218621	inc	0	1	0
PMID: 20218621	inc	0	2	0
PMID: 20218621	inc	0	3	0.106948
PMID: 20218621	inc	0	4	0.038415
PMID: 20218621	inc	1	0	0.0497934
PMID: 20218621	inc	1	1	0.0515732
PMID: 20218621	inc	1	2	0.110211
PMID: 20218621	inc	1	3	0.0641952
PMID: 20218621	inc	1	4	0.0620538
PMID: 20218621	inc	2	0	0.0496103
PMID: 20218621	inc	2	1	0.0943005
PMID: 20218621	inc	2	2	0.0399702
PMID: 20218621	inc	2	3	0.0507512
PMID: 20218621	inc	2	4	0.0362116
PMID: 20218621	inc	3	0	0.0635952
PMID: 20218621	inc	3	1	0.0375416
PMID: 20218621	inc	3	2	0.0398182
PMID: 20218621	inc	3	3	0.0978081
PMID: 20218621	inc	3	4	0
PMID: 20218621	inc	4	0	0.0467136
PMID: 20218621	inc	4	1	0.0994397
PMID: 20218621	inc	4	2	0.0365265
PMID: 20218621	inc	4	3	0.089497
PMID: 20218621	inc	4	4	0.0750832
PMID: 21798739	all	0	0	0.214213
PMID: 21798739	all	0	1	0.167132
PMID: 21798739	all	0	2	0.14697
PMID: 21798739	all	0	3	0.14697
PMID: 21798739	all	0	4	0.160291
PMID: 21798739	all	1	0	0.163169
PMID: 21798739	all	1	1	0.204653
PMID: 21798739	all	1	2	0.0813864
PMID: 21798739	all	1	3	0.200089
PMID: 21798739	all	1	4	0.151295
PMID: 21798739	all	2	0	0.141312
PMID: 21798739	all	2	1	0.208515
PMID: 21798739	all	2	2	0.141898
PMID: 21798739	all	2	3	0.195171
PMID: 21798739	all	2	4	0.150471
PMID: 21798739	all	3	0	0.159813
PMID: 21798739	all	3	1	0.195337
PMID: 21798739	all	3	2	0.144645
PMID: 21798739	all	3	3	0.164414
PMID: 21798739	all	3	4	0.0917873
PMID: 21798739	all	4	0	0.139169
PMID: 21798739	all	4	1	0.152522
PMID: 21798739	all	4	2	0.189702
PMID: 21798739	all	4	3	0.159127
PMID: 21798739	all	4	4	0.210252
PMID: 21798739	inc	0	0	0.303746
PMID: 21798739	inc	0	1	0.301798
PMID: 21798739	inc	0	2	0.308383
PMID: 21798739	inc	0	3	0.297244
PMID: 21798739	inc	0	4	0.350001
PMID: 21798739	inc	1	0	0.303056
PMID: 21798739	inc	1	1	0.317553
PMID: 21798739	inc	1	2	0.259785
PMID: 21798739	inc	1	3	0.293553
PMID: 21798739	inc	1	4	0.344346
PMID: 21798739	inc	2	0	0.356975
PMID: 21798739	inc	2	1	0.348231
PMID: 21798739	inc	2	2	0.295014
PMID: 21798739	inc	2	3	0.312153
PMID: 21798739	inc	2	4	0.244194
PMID: 21798739	inc	3	0	0.2864
PMID: 21798739	inc	3	1	0.37054
PMID: 21798739	inc	3	2	0.302684
PMID: 21798739	inc	3	3	0.234368
PMID: 21798739	inc	3	4	0.298329
PMID: 21798739	inc	4	0	0.3587
PMID: 21798739	inc	4	1	0.344486
PMID: 21798739	inc	4	2	0.242643
PMID: 21798739	inc	4	3	0.297705
PMID: 21798739	inc	4	4	0.353451
PMID: 22197396	all	0	0	0.123666
PMID: 22197396	all	0	1	0.120009
PMID: 22197396	all	0	2	0.120009
PMID: 22197396	all	0	3	0.121905
PMID: 22197396	all	0	4	0.118869
PMID: 22197396	all	1	0	0.118563
PMID: 22197396	all	1	1	0.132444
PMID: 22197396	all	1	2	0.108635
PMID: 22197396	all	1	3	0.207149
PMID: 22197396	all	1	4	0.120009
PMID: 22197396	all	2	0	0.104452
PMID: 22197396	all	2	1	0.153313
PMID: 22197396	all	2	2	0.118282
PMID: 22197396	all	2	3	0.104452
PMID: 22197396	all	2	4	0.121034
PMID: 22197396	all	3	0	0.178472
PMID: 22197396	all	3	1	0.107722
PMID: 22197396	all	3	2	0.11423
PMID: 22197396	all	3	3	0.125308
PMID: 22197396	all	3	4	0.120912
PMID: 22197396	all	4	0	0.117081
PMID: 22197396	all	4	1	0.17711
PMID: 22197396	all	4	2	0.193412
PMID: 22197396	all	4	3	0.120912
PMID: 22197396	all	4	4	0.125163
PMID: 22197396	inc	0	0	0.10934
PMID: 22197396	inc	0	1	0.199591
PMID: 22197396	inc	0	2	0.12074
PMID: 22197396	inc	0	3	0.20196
PMID: 22197396	inc	0	4	0.20103
PMID: 22197396	inc	1	0	0.120386
PMID: 22197396	inc	1	1	0.109084
PMID: 22197396	inc	1	2	0.194422
PMID: 22197396	inc	1	3	0.190545
PMID: 22197396	inc	1	4	0.216045
PMID: 22197396	inc	2	0	0.194935
PMID: 22197396	inc	2	1	0.190545
PMID: 22197396	inc	2	2	0.199366
PMID: 22197396	inc	2	3	0.183724
PMID: 22197396	inc	2	4	0.199244
PMID: 22197396	inc	3	0	0.195493
PMID: 22197396	inc	3	1	0.209987
PMID: 22197396	inc	3	2	0.19252
PMID: 22197396	inc	3	3	0.202358
PMID: 22197396	inc	3	4	0.207149
PMID: 22197396	inc	4	0	0.203961
PMID: 22197396	inc	4	1	0.184082
PMID: 22197396	inc	4	2	0.122453
PMID: 22197396	inc	4	3	0.198684
PMID: 22197396	inc	4	4	0.203879
PMID: 22209730	all	0	0	0.133531
PMID: 22209730	all	0	1	0.0901479
PMID: 22209730	all	0	2	0.150789
PMID: 22209730	all	0	3	0.213562
PMID: 22209730	all	0	4	0.0698046
PMID: 22209730	all	1	0	0.0786173
PMID: 22209730	all	1	1	0.13776
PMID: 22209730	all	1	2	0.152855
PMID: 22209730	all	1	3	0.12196
PMID: 22209730	all	1	4	0.0802905
PMID: 22209730	all	2	0	0.221616
PMID: 22209730	all	2	1	0.0476551
PMID: 22209730	all	2	2	0.165818
PMID: 22209730	all	2	3	0.0768299
PMID: 22209730	all	2	4	0.192586
PMID: 22209730	all	3	0	0.0768299
PMID: 22209730	all	3	1	0.06098
PMID: 22209730	all	3	2	0.177476
PMID: 22209730	all	3	3	0.149797
PMID: 22209730	all	3	4	0.144709
PMID: 22209730	all	4	0	0.124797
PMID: 22209730	all	4	1	0.0901479
PMID: 22209730	all	4	2	0.121007
PMID: 22209730	all	4	3	0.0817554
PMID: 22209730	all	4	4	0.117472
PMID: 22209730	inc	0	0	0.175897
PMID: 22209730	inc	0	1	0.173371
PMID: 22209730	inc	0	2	0.167659
PMID: 22209730	inc	0	3	0.159127
PMID: 22209730	inc	0	4	0.236844
PMID: 22209730	inc	1	0	0.22246
PMID: 22209730	inc	1	1	0.204036
PMID: 22209730	inc	1	2	0.169253
PMID: 22209730	inc	1	3	0.213562
PMID: 22209730	inc	1	4	0.230898
PMID: 22209730	inc	2	0	0.23049
PMID: 22209730	inc	2	1	0.202157
PMID: 22209730	inc	2	2	0.24103
PMID: 22209730	inc	2	3	0.173021
PMID: 22209730	inc	2	4	0.223837
PMID: 22209730	inc	3	0	0.231637
PMID: 22209730	inc	3	1	0.244869
PMID: 22209730	inc	3	2	0.161762
PMID: 22209730	inc	3	3	0.223501
PMID: 22209730	inc	3	4	0.229437
PMID: 22209730	inc	4	0	0.238803
PMID: 22209730	inc	4	1	0.209869
PMID: 22209730	inc	4	2	0.16016
PMID: 22209730	inc	4	3	0.17711
PMID: 22209730	inc	4	4	0.251316
PMID: 22503460	all	0	0	0.158319
PMID: 22503460	all	0	1	0.181676
PMID: 22503460	all	0	2	0.0918622
PMID: 22503460	all	0	3	0.189479
PMID: 22503460	all	0	4	0.10346
PMID: 22503460	all	1	0	0.170453
PMID: 22503460	all	1	1	0.10764
PMID: 22503460	all	1	2	0.164873
PMID: 22503460	all	1	3	0.11286
PMID: 22503460	all	1	4	0.110808
PMID: 22503460	all	2	0	0.156179
PMID: 22503460	all	2	1	0.150646
PMID: 22503460	all	2	2	0.100676
PMID: 22503460	all	2	3	0.104552
PMID: 22503460	all	2	4	0.0879483
PMID: 22503460	all	3	0	0.189479
PMID: 22503460	all	3	1	0.0983868
PMID: 22503460	all	3	2	0.175897
PMID: 22503460	all	3	3	0.113751
PMID: 22503460	all	3	4	0.0983868
PMID: 22503460	all	4	0	0.196774
PMID: 22503460	all	4	1	0.118127
PMID: 22503460	all	4	2	0.169184
PMID: 22503460	all	4	3	0.196774
PMID: 22503460	all	4	4	0.181467
PMID: 22503460	inc	0	0	0.150456
PMID: 22503460	inc	0	1	0.165064
PMID: 22503460	inc	0	2	0.0972013
PMID: 22503460	inc	0	3	0.234952
PMID: 22503460	inc	0	4	0.164161
PMID: 22503460	inc	1	0	0.0867833
PMID: 22503460	inc	1	1	0.152369
PMID: 22503460	inc	1	2	0.151126
PMID: 22503460	inc	1	3	0.196025
PMID: 22503460	inc	1	4	0.152094
PMID: 22503460	inc	2	0	0.148156
PMID: 22503460	inc	2	1	0.161762
PMID: 22503460	inc	2	2	0.151042
PMID: 22503460	inc	2	3	0.216756
PMID: 22503460	inc	2	4	0.167592
PMID: 22503460	inc	3	0	0.181494
PMID: 22503460	inc	3	1	0.178042
PMID: 22503460	inc	3	2	0.109905
PMID: 22503460	inc	3	3	0.196996
PMID: 22503460	inc	3	4	0.18039
PMID: 22503460	inc	4	0	0.184429
PMID: 22503460	inc	4	1	0.198635
PMID: 22503460	inc	4	2	0.189563
PMID: 22503460	inc	4	3	0.123829
PMID: 22503460	inc	4	4	0.190237
PMID: 23294830	all	0	0	0.237789
PMID: 23294830	all	0	1	0.280249
PMID: 23294830	all	0	2	0.343653
PMID: 23294830	all	0	3	0.287258
PMID: 23294830	all	0	4	0.297968
PMID: 23294830	all	1	0	0.153932
PMID: 23294830	all	1	1	0.289711
PMID: 23294830	all	1	2	0.219545
PMID: 23294830	all	1	3	0.235395
PMID: 23294830	all	1	4	0.219884
PMID: 23294830	all	2	0	0.212848
PMID: 23294830	all	2	1	0.293941
PMID: 23294830	all	2	2	0.226417
PMID: 23294830	all	2	3	0.225706
PMID: 23294830	all	2	4	0.267063
PMID: 23294830	all	3	0	0.267063
PMID: 23294830	all	3	1	0.151956
PMID: 23294830	all	3	2	0.272406
PMID: 23294830	all	3	3	0.337874
PMID: 23294830	all	3	4	0.137461
PMID: 23294830	all	4	0	0.162978
PMID: 23294830	all	4	1	0.270577
PMID: 23294830	all	4	2	0.140735
PMID: 23294830	all	4	3	0.252195
PMID: 23294830	all	4	4	0.187515
PMID: 23294830	inc	0	0	0.259353
PMID: 23294830	inc	0	1	0.262506
PMID: 23294830	inc	0	2	0.268944
PMID: 23294830	inc	0	3	0.256325
PMID: 23294830	inc	0	4	0.256406
PMID: 23294830	inc	1	0	0.320624
PMID: 23294830	inc	1	1	0.336794
PMID: 23294830	inc	1	2	0.341995
PMID: 23294830	inc	1	3	0.335829
PMID: 23294830	inc	1	4	0.32689
PMID: 23294830	inc	2	0	0.347602
PMID: 23294830	inc	2	1	0.336789
PMID: 23294830	inc	2	2	0.331271
PMID: 23294830	inc	2	3	0.275854
PMID: 23294830	inc	2	4	0.336478
PMID: 23294830	inc	3	0	0.197271
PMID: 23294830	inc	3	1	0.181754
PMID: 23294830	inc	3	2	0.263158
PMID: 23294830	inc	3	3	0.186647
PMID: 23294830	inc	3	4	0.183405
PMID: 23294830	inc	4	0	0.32664
PMID: 23294830	inc	4	1	0.327677
PMID: 23294830	inc	4	2	0.316512
PMID: 23294830	inc	4	3	0.320106
PMID: 23294830	inc	4	4	0.342099
PMID: 25583100	all	0	0	0.193914
PMID: 25583100	all	0	1	0.14938
PMID: 25583100	all	0	2	0.14938
PMID: 25583100	all	0	3	0.0696471
PMID: 25583100	all	0	4	0.199119
PMID: 25583100	all	1	0	0.188207
PMID: 25583100	all	1	1	0.23721
PMID: 25583100	all	1	2	0.110228
PMID: 25583100	all	1	3	0.250303
PMID: 25583100	all	1	4	0.279219
PMID: 25583100	all	2	0	0.10137
PMID: 25583100	all	2	1	0.295326
PMID: 25583100	all	2	2	0.229283
PMID: 25583100	all	2	3	0.170592
PMID: 25583100	all	2	4	0.240604
PMID: 25583100	all	3	0	0.109579
PMID: 25583100	all	3	1	0.18206
PMID: 25583100	all	3	2	0.162877
PMID: 25583100	all	3	3	0.11284
PMID: 25583100	all	3	4	0.248288
PMID: 25583100	all	4	0	0.163032
PMID: 25583100	all	4	1	0.23721
PMID: 25583100	all	4	2	0.23353
PMID: 25583100	all	4	3	0.115821
PMID: 25583100	all	4	4	0.172215
PMID: 25583100	inc	0	0	0.276917
PMID: 25583100	inc	0	1	0.205812
PMID: 25583100	inc	0	2	0.275376
PMID: 25583100	inc	0	3	0.268931
PMID: 25583100	inc	0	4	0.221221
PMID: 25583100	inc	1	0	0.275308
PMID: 25583100	inc	1	1	0.211968
PMID: 25583100	inc	1	2	0.273731
PMID: 25583100	inc	1	3	0.272405
PMID: 25583100	inc	1	4	0.275661
PMID: 25583100	inc	2	0	0.215651
PMID: 25583100	inc	2	1	0.273483
PMID: 25583100	inc	2	2	0.281025
PMID: 25583100	inc	2	3	0.347482
PMID: 25583100	inc	2	4	0.28349
PMID: 25583100	inc	3	0	0.204138
PMID: 25583100	inc	3	1	0.280693
PMID: 25583100	inc	3	2	0.280264
PMID: 25583100	inc	3	3	0.270083
PMID: 25583100	inc	3	4	0.341263
PMID: 25583100	inc	4	0	0.278668
PMID: 25583100	inc	4	1	0.273701
PMID: 25583100	inc	4	2	0.334008
PMID: 25583100	inc	4	3	0.272309
PMID: 25583100	inc	4	4	0.288401
PMID: 26396687	all	0	0	0.102449
PMID: 26396687	all	0	1	0.121141
PMID: 26396687	all	0	2	0.103574
PMID: 26396687	all	0	3	0.0743051
PMID: 26396687	all	0	4	0.14758
PMID: 26396687	all	1	0	0.112244
PMID: 26396687	all	1	1	0.189087
PMID: 26396687	all	1	2	0.155261
PMID: 26396687	all	1	3	0.122675
PMID: 26396687	all	1	4	0.1297
PMID: 26396687	all	2	0	0.1253
PMID: 26396687	all	2	1	0.135721
PMID: 26396687	all	2	2	0.129543
PMID: 26396687	all	2	3	0.131477
PMID: 26396687	all	2	4	0.116766
PMID: 26396687	all	3	0	0.0739279
PMID: 26396687	all	3	1	0.0972427
PMID: 26396687	all	3	2	0.09615
PMID: 26396687	all	3	3	0.1253
PMID: 26396687	all	3	4	0.14758
PMID: 26396687	all	4	0	0.0904806
PMID: 26396687	all	4	1	0.115442
PMID: 26396687	all	4	2	0.185171
PMID: 26396687	all	4	3	0.0800427
PMID: 26396687	all	4	4	0.136483
PMID: 26396687	inc	0	0	0.0959137
PMID: 26396687	inc	0	1	0.0953618
PMID: 26396687	inc	0	2	0.0986222
PMID: 26396687	inc	0	3	0.146515
PMID: 26396687	inc	0	4	0.107895
PMID: 26396687	inc	1	0	0.0964185
PMID: 26396687	inc	1	1	0.127792
PMID: 26396687	inc	1	2	0.103574
PMID: 26396687	inc	1	3	0.093459
PMID: 26396687	inc	1	4	0.0944326
PMID: 26396687	inc	2	0	0.121141
PMID: 26396687	inc	2	1	0.129771
PMID: 26396687	inc	2	2	0.117334
PMID: 26396687	inc	2	3	0.0954481
PMID: 26396687	inc	2	4	0.167577
PMID: 26396687	inc	3	0	0.0808809
PMID: 26396687	inc	3	1	0.0933797
PMID: 26396687	inc	3	2	0.0400214
PMID: 26396687	inc	3	3	0.126621
PMID: 26396687	inc	3	4	0.0831812
PMID: 26396687	inc	4	0	0.0851455
PMID: 26396687	inc	4	1	0.0494898
PMID: 26396687	inc	4	2	0.0859488
PMID: 26396687	inc	4	3	0.0964572
PMID: 26396687	inc	4	4	0.0718145
PMID: 26595749	all	0	0	0.211968
PMID: 26595749	all	0	1	0.19062
PMID: 26595749	all	0	2	0.190317
PMID: 26595749	all	0	3	0.188633
PMID: 26595749	all	0	4	0.182878
PMID: 26595749	all	1	0	0.203347
PMID: 26595749	all	1	1	0.193746
PMID: 26595749	all	1	2	0.189983
PMID: 26595749	all	1	3	0.193976
PMID: 26595749	all	1	4	0.191845
PMID: 26595749	all	2	0	0.197583
PMID: 26595749	all	2	1	0.186781
PMID: 26595749	all	2	2	0.187331
PMID: 26595749	all	2	3	0.181002
PMID: 26595749	all	2	4	0.196469
PMID: 26595749	all	3	0	0.194635
PMID: 26595749	all	3	1	0.19296
PMID: 26595749	all	3	2	0.18775
PMID: 26595749	all	3	3	0.189921
PMID: 26595749	all	3	4	0.197656
PMID: 26595749	all	4	0	0.188951
PMID: 26595749	all	4	1	0.190492
PMID: 26595749	all	4	2	0.190098
PMID: 26595749	all	4	3	0.195283
PMID: 26595749	all	4	4	0.195398
PMID: 26595749	inc	0	0	0.305711
PMID: 26595749	inc	0	1	0.300452
PMID: 26595749	inc	0	2	0.29658
PMID: 26595749	inc	0	3	0.303694
PMID: 26595749	inc	0	4	0.301768
PMID: 26595749	inc	1	0	0.224851
PMID: 26595749	inc	1	1	0.228205
PMID: 26595749	inc	1	2	0.221667
PMID: 26595749	inc	1	3	0.22409
PMID: 26595749	inc	1	4	0.227509
PMID: 26595749	inc	2	0	0.286862
PMID: 26595749	inc	2	1	0.292823
PMID: 26595749	inc	2	2	0.293165
PMID: 26595749	inc	2	3	0.292823
PMID: 26595749	inc	2	4	0.284666
PMID: 26595749	inc	3	0	0.310475
PMID: 26595749	inc	3	1	0.311616
PMID: 26595749	inc	3	2	0.307704
PMID: 26595749	inc	3	3	0.303958
PMID: 26595749	inc	3	4	0.308028
PMID: 26595749	inc	4	0	0.297324
PMID: 26595749	inc	4	1	0.300722
PMID: 26595749	inc	4	2	0.307991
PMID: 26595749	inc	4	3	0.30434
PMID: 26595749	inc	4	4	0.304176
PMID: 29446942	all	0	0	0.070781
PMID: 29446942	all	0	1	0.142207
PMID: 29446942	all	0	2	0.136005
PMID: 29446942	all	0	3	0.136871
PMID: 29446942	all	0	4	0.0941036
PMID: 29446942	all	1	0	0.149881
PMID: 29446942	all	1	1	0.158214
PMID: 29446942	all	1	2	0.10761
PMID: 29446942	all	1	3	0.0673316
PMID: 29446942	all	1	4	0.195095
PMID: 29446942	all	2	0	0.0747792
PMID: 29446942	all	2	1	0.139339
PMID: 29446942	all	2	2	0.126897
PMID: 29446942	all	2	3	0.0804574
PMID: 29446942	all	2	4	0.149527
PMID: 29446942	all	3	0	0.139044
PMID: 29446942	all	3	1	0.0863941
PMID: 29446942	all	3	2	0.153313
PMID: 29446942	all	3	3	0.141026
PMID: 29446942	all	3	4	0.12501
PMID: 29446942	all	4	0	0.128618
PMID: 29446942	all	4	1	0.132117
PMID: 29446942	all	4	2	0.120457
PMID: 29446942	all	4	3	0.129077
PMID: 29446942	all	4	4	0.0668454
PMID: 29446942	inc	0	0	0.15985
PMID: 29446942	inc	0	1	0.199725
PMID: 29446942	inc	0	2	0.120574
PMID: 29446942	inc	0	3	0.182082
PMID: 29446942	inc	0	4	0.190084
PMID: 29446942	inc	1	0	0.185385
PMID: 29446942	inc	1	1	0.176182
PMID: 29446942	inc	1	2	0.181822
PMID: 29446942	inc	1	3	0.179603
PMID: 29446942	inc	1	4	0.180839
PMID: 29446942	inc	2	0	0.192403
PMID: 29446942	inc	2	1	0.175906
PMID: 29446942	inc	2	2	0.196881
PMID: 29446942	inc	2	3	0.185151
PMID: 29446942	inc	2	4	0.181765
PMID: 29446942	inc	3	0	0.186731
PMID: 29446942	inc	3	1	0.168311
PMID: 29446942	inc	3	2	0.137823
PMID: 29446942	inc	3	3	0.192753
PMID: 29446942	inc	3	4	0.189418
PMID: 29446942	inc	4	0	0.178098
PMID: 29446942	inc	4	1	0.193412
PMID: 29446942	inc	4	2	0.183883
PMID: 29446942	inc	4	3	0.173872
PMID: 29446942	inc	4	4	0.19901
PMID: 30220602	all	0	0	0.0970202
PMID: 30220602	all	0	1	0.0587956
PMID: 30220602	all	0	2	0.0454091
PMID: 30220602	all	0	3	0
PMID: 30220602	all	0	4	0.111572
PMID: 30220602	all	1	0	0.037989
PMID: 30220602	all	1	1	0.133768
PMID: 30220602	all	1	2	0.0949011
PMID: 30220602	all	1	3	0.0449101
PMID: 30220602	all	1	4	0.0723545
PMID: 30220602	all	2	0	0.0813134
PMID: 30220602	all	2	1	0.0901479
PMID: 30220602	all	2	2	0.107326
PMID: 30220602	all	2	3	0.0454091
PMID: 30220602	all	2	4	0.100539
PMID: 30220602	all	3	0	0.0993421
PMID: 30220602	all	3	1	0.0485101
PMID: 30220602	all	3	2	0.119911
PMID: 30220602	all	3	3	0.0357752
PMID: 30220602	all	3	4	0.0831413
PMID: 30220602	all	4	0	0.157127
PMID: 30220602	all	4	1	0.037502
PMID: 30220602	all	4	2	0.132374
PMID: 30220602	all	4	3	0.106839
PMID: 30220602	all	4	4	0.105567
PMID: 30220602	inc	0	0	0.135293
PMID: 30220602	inc	0	1	0.113533
PMID: 30220602	inc	0	2	0.12859
PMID: 30220602	inc	0	3	0.15005
PMID: 30220602	inc	0	4	0.145976
PMID: 30220602	inc	1	0	0.127932
PMID: 30220602	inc	1	1	0.127295
PMID: 30220602	inc	1	2	0.115382
PMID: 30220602	inc	1	3	0.115245
PMID: 30220602	inc	1	4	0.108809
PMID: 30220602	inc	2	0	0.15376
PMID: 30220602	inc	2	1	0.0957264
PMID: 30220602	inc	2	2	0.0990195
PMID: 30220602	inc	2	3	0.102084
PMID: 30220602	inc	2	4	0.152222
PMID: 30220602	inc	3	0	0.155762
PMID: 30220602	inc	3	1	0.148117
PMID: 30220602	inc	3	2	0.156779
PMID: 30220602	inc	3	3	0.14938
PMID: 30220602	inc	3	4	0.150196
PMID: 30220602	inc	4	0	0.182648
PMID: 30220602	inc	4	1	0.193578
PMID: 30220602	inc	4	2	0.144566
PMID: 30220602	inc	4	3	0.134452
PMID: 30220602	inc	4	4	0.143747
PMID: 30241907	all	0	0	0.372896
PMID: 30241907	all	0	1	0.198684
PMID: 30241907	all	0	2	0.218578
PMID: 30241907	all	0	3	0.215315
PMID: 30241907	all	0	4	0.226085
PMID: 30241907	all	1	0	0.136469
PMID: 30241907	all	1	1	0.266556
PMID: 30241907	all	1	2	0.234166
PMID: 30241907	all	1	3	0.171958
PMID: 30241907	all	1	4	0.181367
PMID: 30241907	all	2	0	0.258221
PMID: 30241907	all	2	1	0.124157
PMID: 30241907	all	2	2	0.222788
PMID: 30241907	all	2	3	0.217177
PMID: 30241907	all	2	4	0.273429
PMID: 30241907	all	3	0	0.175254
PMID: 30241907	all	3	1	0.201695
PMID: 30241907	all	3	2	0.13564
PMID: 30241907	all	3	3	0.130933
PMID: 30241907	all	3	4	0.275801
PMID: 30241907	all	4	0	0.215668
PMID: 30241907	all	4	1	0.172283
PMID: 30241907	all	4	2	0.255568
PMID: 30241907	all	4	3	0.118839
PMID: 30241907	all	4	4	0.103922
PMID: 30241907	inc	0	0	0.277757
PMID: 30241907	inc	0	1	0.286184
PMID: 30241907	inc	0	2	0.301007
PMID: 30241907	inc	0	3	0.242531
PMID: 30241907	inc	0	4	0.340086
PMID: 30241907	inc	1	0	0.319481
PMID: 30241907	inc	1	1	0.330181
PMID: 30241907	inc	1	2	0.314707
PMID: 30241907	inc	1	3	0.341531
PMID: 30241907	inc	1	4	0.299731
PMID: 30241907	inc	2	0	0.285931
PMID: 30241907	inc	2	1	0.315518
PMID: 30241907	inc	2	2	0.276206
PMID: 30241907	inc	2	3	0.296151
PMID: 30241907	inc	2	4	0.273462
PMID: 30241907	inc	3	0	0.254025
PMID: 30241907	inc	3	1	0.283768
PMID: 30241907	inc	3	2	0.289693
PMID: 30241907	inc	3	3	0.298655
PMID: 30241907	inc	3	4	0.289725
PMID: 30241907	inc	4	0	0.326748
PMID: 30241907	inc	4	1	0.294837
PMID: 30241907	inc	4	2	0.306448
PMID: 30241907	inc	4	3	0.267649
PMID: 30241907	inc	4	4	0.287196
PMID: 30891140	all	0	0	0
PMID: 30891140	all	0	1	0
PMID: 30891140	all	0	2	0
PMID: 30891140	all	0	3	0
PMID: 30891140	all	0	4	0
PMID: 30891140	all	1	0	0.0404405
PMID: 30891140	all	1	1	0.0406567
PMID: 30891140	all	1	2	0.0413345
PMID: 30891140	all	1	3	0.0523757
PMID: 30891140	all	1	4	0.0520782
PMID: 30891140	all	2	0	0
PMID: 30891140	all	2	1	0
PMID: 30891140	all	2	2	0.0589558
PMID: 30891140	all	2	3	0
PMID: 30891140	all	2	4	0
PMID: 30891140	all	3	0	0
PMID: 30891140	all	3	1	0
PMID: 30891140	all	3	2	0
PMID: 30891140	all	3	3	0
PMID: 30891140	all	3	4	0
PMID: 30891140	all	4	0	0.0400214
PMID: 30891140	all	4	1	0.0408777
PMID: 30891140	all	4	2	0.0400214
PMID: 30891140	all	4	3	0.0543173
PMID: 30891140	all	4	4	0.0406567
PMID: 30891140	inc	0	0	0.132283
PMID: 30891140	inc	0	1	0.0714981
PMID: 30891140	inc	0	2	0.0681456
PMID: 30891140	inc	0	3	0.0732095
PMID: 30891140	inc	0	4	0.0707515
PMID: 30891140	inc	1	0	0.0572357
PMID: 30891140	inc	1	1	0.0688454
PMID: 30891140	inc	1	2	0.0583252
PMID: 30891140	inc	1	3	0.0631495
PMID: 30891140	inc	1	4	0.0586371
PMID: 30891140	inc	2	0	0
PMID: 30891140	inc	2	1	0
PMID: 30891140	inc	2	2	0
PMID: 30891140	inc	2	3	0
PMID: 30891140	inc	2	4	0
PMID: 30891140	inc	3	0	0
PMID: 30891140	inc	3	1	0
PMID: 30891140	inc	3	2	0
PMID: 30891140	inc	3	3	0
PMID: 30891140	inc	3	4	0
PMID: 30891140	inc	4	0	0.0520782
PMID: 30891140	inc	4	1	0.0542479
PMID: 30891140	inc	4	2	0.0533112
PMID: 30891140	inc	4	3	0.0530711
PMID: 30891140	inc	4	4	0.0987499
PMID: 34818007	all	0	0	0.153313
PMID: 34818007	all	0	1	0.133409
PMID: 34818007	all	0	2	0.159203
PMID: 34818007	all	0	3	0.141229
PMID: 34818007	all	0	4	0.151202
PMID: 34818007	all	1	0	0.19661
PMID: 34818007	all	1	1	0.197249
PMID: 34818007	all	1	2	0.148022
PMID: 34818007	all	1	3	0.13922
PMID: 34818007	all	1	4	0.193098
PMID: 34818007	all	2	0	0.132635
PMID: 34818007	all	2	1	0.129309
PMID: 34818007	all	2	2	0.187439
PMID: 34818007	all	2	3	0.138061
PMID: 34818007	all	2	4	0.144984
PMID: 34818007	all	3	0	0.14297
PMID: 34818007	all	3	1	0.144041
PMID: 34818007	all	3	2	0.151715
PMID: 34818007	all	3	3	0.140124
PMID: 34818007	all	3	4	0.12396
PMID: 34818007	all	4	0	0.148655
PMID: 34818007	all	4	1	0.134336
PMID: 34818007	all	4	2	0.154448
PMID: 34818007	all	4	3	0.137376
PMID: 34818007	all	4	4	0.151202
PMID: 34818007	inc	0	0	0.164669
PMID: 34818007	inc	0	1	0.164701
PMID: 34818007	inc	0	2	0.161267
PMID: 34818007	inc	0	3	0.15779
PMID: 34818007	inc	0	4	0.157398
PMID: 34818007	inc	1	0	0.141289
PMID: 34818007	inc	1	1	0.148135
PMID: 34818007	inc	1	2	0.136269
PMID: 34818007	inc	1	3	0.153116
PMID: 34818007	inc	1	4	0.150992
PMID: 34818007	inc	2	0	0.15159
PMID: 34818007	inc	2	1	0.166607
PMID: 34818007	inc	2	2	0.16641
PMID: 34818007	inc	2	3	0.151735
PMID: 34818007	inc	2	4	0.156563
PMID: 34818007	inc	3	0	0.13418
PMID: 34818007	inc	3	1	0.138672
PMID: 34818007	inc	3	2	0.130654
PMID: 34818007	inc	3	3	0.136083
PMID: 34818007	inc	3	4	0.145984
PMID: 34818007	inc	4	0	0.136946
PMID: 34818007	inc	4	1	0.144592
PMID: 34818007	inc	4	2	0.153626
PMID: 34818007	inc	4	3	0.153851
PMID: 34818007	inc	4	4	0.15161
PMID: 35060744	all	0	0	0.387718
PMID: 35060744	all	0	1	0.267807
PMID: 35060744	all	0	2	0.392606
PMID: 35060744	all	0	3	0.341582
PMID: 35060744	all	0	4	0.334577
PMID: 35060744	all	1	0	0.37989
PMID: 35060744	all	1	1	0.33682
PMID: 35060744	all	1	2	0.25663
PMID: 35060744	all	1	3	0.264567
PMID: 35060744	all	1	4	0.389643
PMID: 35060744	all	2	0	0.261043
PMID: 35060744	all	2	1	0.308768
PMID: 35060744	all	2	2	0.311489
PMID: 35060744	all	2	3	0.297351
PMID: 35060744	all	2	4	0.307819
PMID: 35060744	all	3	0	0.27176
PMID: 35060744	all	3	1	0.263249
PMID: 35060744	all	3	2	0.343885
PMID: 35060744	all	3	3	0.324557
PMID: 35060744	all	3	4	0.331804
PMID: 35060744	all	4	0	0.328984
PMID: 35060744	all	4	1	0.26786
PMID: 35060744	all	4	2	0.346681
PMID: 35060744	all	4	3	0.316509
PMID: 35060744	all	4	4	0.311441
PMID: 35060744	inc	0	0	0.268491
PMID: 35060744	inc	0	1	0.275052
PMID: 35060744	inc	0	2	0.336072
PMID: 35060744	inc	0	3	0.277029
PMID: 35060744	inc	0	4	0.33749
PMID: 35060744	inc	1	0	0.339392
PMID: 35060744	inc	1	1	0.332643
PMID: 35060744	inc	1	2	0.340063
PMID: 35060744	inc	1	3	0.275766
PMID: 35060744	inc	1	4	0.279287
PMID: 35060744	inc	2	0	0.343325
PMID: 35060744	inc	2	1	0.32938
PMID: 35060744	inc	2	2	0.26592
PMID: 35060744	inc	2	3	0.339413
PMID: 35060744	inc	2	4	0.331951
PMID: 35060744	inc	3	0	0.276453
PMID: 35060744	inc	3	1	0.331451
PMID: 35060744	inc	3	2	0.275161
PMID: 35060744	inc	3	3	0.273266
PMID: 35060744	inc	3	4	0.333812
PMID: 35060744	inc	4	0	0.273691
PMID: 35060744	inc	4	1	0.272109
PMID: 35060744	inc	4	2	0.326944
PMID: 35060744	inc	4	3	0.388006
PMID: 35060744	inc	4	4	0.339548
PMID: 9836621	all	0	0	0.0692593
PMID: 9836621	all	0	1	0.108289
PMID: 9836621	all	0	2	0.131727
PMID: 9836621	all	0	3	0.120083
PMID: 9836621	all	0	4	0.127453
PMID: 9836621	all	1	0	0.112159
PMID: 9836621	all	1	1	0.152224
PMID: 9836621	all	1	2	0.184918
PMID: 9836621	all	1	3	0.134336
PMID: 9836621	all	1	4	0.0919514
PMID: 9836621	all	2	0	0.134472
PMID: 9836621	all	2	1	0.0641952
PMID: 9836621	all	2	2	0.120083
PMID: 9836621	all	2	3	0.11665
PMID: 9836621	all	2	4	0.174976
PMID: 9836621	all	3	0	0.0775759
PMID: 9836621	all	3	1	0.115851
PMID: 9836621	all	3	2	0.101282
PMID: 9836621	all	3	3	0.141562
PMID: 9836621	all	3	4	0.0658634
PMID: 9836621	all	4	0	0.144345
PMID: 9836621	all	4	1	0.0456671
PMID: 9836621	all	4	2	0.104552
PMID: 9836621	all	4	3	0.103864
PMID: 9836621	all	4	4	0.0595936
PMID: 9836621	inc	0	0	0.264042
PMID: 9836621	inc	0	1	0.194124
PMID: 9836621	inc	0	2	0.269432
PMID: 9836621	inc	0	3	0.259614
PMID: 9836621	inc	0	4	0.20443
PMID: 9836621	inc	1	0	0.200425
PMID: 9836621	inc	1	1	0.195412
PMID: 9836621	inc	1	2	0.195595
PMID: 9836621	inc	1	3	0.175142
PMID: 9836621	inc	1	4	0.19062
PMID: 9836621	inc	2	0	0.193722
PMID: 9836621	inc	2	1	0.246298
PMID: 9836621	inc	2	2	0.197687
PMID: 9836621	inc	2	3	0.200352
PMID: 9836621	inc	2	4	0.20059
PMID: 9836621	inc	3	0	0.182785
PMID: 9836621	inc	3	1	0.188412
PMID: 9836621	inc	3	2	0.188207
PMID: 9836621	inc	3	3	0.250791
PMID: 9836621	inc	3	4	0.180421
PMID: 9836621	inc	4	0	0.196088
PMID: 9836621	inc	4	1	0.199089
PMID: 9836621	inc	4	2	0.255188
PMID: 9836621	inc	4	3	0.192016
PMID: 9836621	inc	4	4	0.189381
PMID: 9836622	all	0	0	0.111387
PMID: 9836622	all	0	1	0.11646
PMID: 9836622	all	0	2	0.123928
PMID: 9836622	all	0	3	0.188539
PMID: 9836622	all	0	4	0.113316
PMID: 9836622	all	1	0	0.107277
PMID: 9836622	all	1	1	0.180961
PMID: 9836622	all	1	2	0.10591
PMID: 9836622	all	1	3	0.107947
PMID: 9836622	all	1	4	0.167544
PMID: 9836622	all	2	0	0.101904
PMID: 9836622	all	2	1	0.0857451
PMID: 9836622	all	2	2	0.160498
PMID: 9836622	all	2	3	0.167671
PMID: 9836622	all	2	4	0.161311
PMID: 9836622	all	3	0	0.0796364
PMID: 9836622	all	3	1	0.0851455
PMID: 9836622	all	3	2	0.164838
PMID: 9836622	all	3	3	0.0836247
PMID: 9836622	all	3	4	0.0793965
PMID: 9836622	all	4	0	0.111572
PMID: 9836622	all	4	1	0.177854
PMID: 9836622	all	4	2	0.09653
PMID: 9836622	all	4	3	0.248711
PMID: 9836622	all	4	4	0.108496
PMID: 9836622	inc	0	0	0.111527
PMID: 9836622	inc	0	1	0.10934
PMID: 9836622	inc	0	2	0.113865
PMID: 9836622	inc	0	3	0.115452
PMID: 9836622	inc	0	4	0.109113
PMID: 9836622	inc	1	0	0.103388
PMID: 9836622	inc	1	1	0.109185
PMID: 9836622	inc	1	2	0.109414
PMID: 9836622	inc	1	3	0.106839
PMID: 9836622	inc	1	4	0.115153
PMID: 9836622	inc	2	0	0.11661
PMID: 9836622	inc	2	1	0.108622
PMID: 9836622	inc	2	2	0.113567
PMID: 9836622	inc	2	3	0.110545
PMID: 9836622	inc	2	4	0.113115
PMID: 9836622	inc	3	0	0.1061
PMID: 9836622	inc	3	1	0.112967
PMID: 9836622	inc	3	2	0.113192
PMID: 9836622	inc	3	3	0.11116
PMID: 9836622	inc	3	4	0.111411
PMID: 9836622	inc	4	0	0.107498
PMID: 9836622	inc	4	1	0.103291
PMID: 9836622	inc	4	2	0.104452
PMID: 9836622	inc	4	3	0.109139
PMID: 9836622	inc	4	4	0.103751

## Sheet: Fig. 2j
method	ID	train run	rediscovery score		method	mean Δ	CI lower	CI upper
inc 2	DOI: 10.1007/s00044-010-9428-9	0	0.118982		inc 2	0.0336	0.0099	0.0575
inc 2	DOI: 10.1007/s00044-010-9428-9	1	0.110708		inc 3	0.0172	-0.093	0.047
inc 2	DOI: 10.1007/s00044-010-9428-9	2	0.118154		inc 4	0.0441	0.0222	0.068
inc 2	DOI: 10.1007/s00044-010-9428-9	3	0.124283		inc 5	0.0177	-0.0097	0.0458
inc 2	DOI: 10.1007/s00044-010-9428-9	4	0.113572		focused 2	0.025	-0.032	0.0556
inc 2	PMID: 14695833	0	0.219553		focused 3	-0.0167	-0.0436	0.0163
inc 2	PMID: 14695833	1	0.198775		scaffolds 2	0.006	-0.0097	0.0216
inc 2	PMID: 14695833	2	0.190728		random 2	-0.0128	-0.028	0.0031
inc 2	PMID: 14695833	3	0.22254		random 3	-0.016	-0.0288	-0.0026
inc 2	PMID: 14695833	4	0.20756
inc 2	PMID: 16275080	0	0.356747
inc 2	PMID: 16275080	1	0.37194
inc 2	PMID: 16275080	2	0.367699
inc 2	PMID: 16275080	3	0.368812
inc 2	PMID: 16275080	4	0.359463
inc 2	PMID: 17274610	0	0.227928
inc 2	PMID: 17274610	1	0.252844
inc 2	PMID: 17274610	2	0.284836
inc 2	PMID: 17274610	3	0.21948
inc 2	PMID: 17274610	4	0.216961
inc 2	PMID: 17624777	0	0.163411
inc 2	PMID: 17624777	1	0.189187
inc 2	PMID: 17624777	2	0.174364
inc 2	PMID: 17624777	3	0.134931
inc 2	PMID: 17624777	4	0.163625
inc 2	PMID: 18029178	0	0.255033
inc 2	PMID: 18029178	1	0.310237
inc 2	PMID: 18029178	2	0.264632
inc 2	PMID: 18029178	3	0.210174
inc 2	PMID: 18029178	4	0.322467
inc 2	PMID: 18771917	0	0.419269
inc 2	PMID: 18771917	1	0.434525
inc 2	PMID: 18771917	2	0.430574
inc 2	PMID: 18771917	3	0.466966
inc 2	PMID: 18771917	4	0.456821
inc 2	PMID: 18826205	0	0.169449
inc 2	PMID: 18826205	1	0.1903
inc 2	PMID: 18826205	2	0.168757
inc 2	PMID: 18826205	3	0.114023
inc 2	PMID: 18826205	4	0.1746
inc 2	PMID: 18947994	0	0.156856
inc 2	PMID: 18947994	1	0.199066
inc 2	PMID: 18947994	2	0.159268
inc 2	PMID: 18947994	3	0.190061
inc 2	PMID: 18947994	4	0.173843
inc 2	PMID: 19349176	0	0.143924
inc 2	PMID: 19349176	1	0.189504
inc 2	PMID: 19349176	2	0.167621
inc 2	PMID: 19349176	3	0.162
inc 2	PMID: 19349176	4	0.149224
inc 2	PMID: 20218621	0	0.0771947
inc 2	PMID: 20218621	1	0.0709284
inc 2	PMID: 20218621	2	0.090127
inc 2	PMID: 20218621	3	0.0760853
inc 2	PMID: 20218621	4	0.110961
inc 2	PMID: 21798739	0	0.272091
inc 2	PMID: 21798739	1	0.326787
inc 2	PMID: 21798739	2	0.269408
inc 2	PMID: 21798739	3	0.263253
inc 2	PMID: 21798739	4	0.282935
inc 2	PMID: 22197396	0	0.085472
inc 2	PMID: 22197396	1	0.0483433
inc 2	PMID: 22197396	2	0.0732395
inc 2	PMID: 22197396	3	0.0689416
inc 2	PMID: 22197396	4	0.0601505
inc 2	PMID: 22209730	0	0.073783
inc 2	PMID: 22209730	1	0.10768
inc 2	PMID: 22209730	2	0.0728241
inc 2	PMID: 22209730	3	0.0767112
inc 2	PMID: 22209730	4	0.0962736
inc 2	PMID: 22503460	0	0.117519
inc 2	PMID: 22503460	1	0.0872327
inc 2	PMID: 22503460	2	0.108298
inc 2	PMID: 22503460	3	0.0975498
inc 2	PMID: 22503460	4	0.092732
inc 2	PMID: 23294830	0	0.312503
inc 2	PMID: 23294830	1	0.316659
inc 2	PMID: 23294830	2	0.327763
inc 2	PMID: 23294830	3	0.319855
inc 2	PMID: 23294830	4	0.316303
inc 2	PMID: 25583100	0	0.241565
inc 2	PMID: 25583100	1	0.2619
inc 2	PMID: 25583100	2	0.252803
inc 2	PMID: 25583100	3	0.248165
inc 2	PMID: 25583100	4	0.202577
inc 2	PMID: 26396687	0	0.116207
inc 2	PMID: 26396687	1	0.123462
inc 2	PMID: 26396687	2	0.0876457
inc 2	PMID: 26396687	3	0.10085
inc 2	PMID: 26396687	4	0.121033
inc 2	PMID: 26595749	0	0.248788
inc 2	PMID: 26595749	1	0.2532
inc 2	PMID: 26595749	2	0.247998
inc 2	PMID: 26595749	3	0.240043
inc 2	PMID: 26595749	4	0.256053
inc 2	PMID: 29446942	0	0.172528
inc 2	PMID: 29446942	1	0.160663
inc 2	PMID: 29446942	2	0.158255
inc 2	PMID: 29446942	3	0.175081
inc 2	PMID: 29446942	4	0.118648
inc 2	PMID: 30220602	0	0.0543697
inc 2	PMID: 30220602	1	0.0943229
inc 2	PMID: 30220602	2	0.0623909
inc 2	PMID: 30220602	3	0.072134
inc 2	PMID: 30220602	4	0.0906025
inc 2	PMID: 30241907	0	0.398403
inc 2	PMID: 30241907	1	0.397427
inc 2	PMID: 30241907	2	0.382939
inc 2	PMID: 30241907	3	0.408084
inc 2	PMID: 30241907	4	0.408921
inc 2	PMID: 30891140	0	0.00949011
inc 2	PMID: 30891140	1	0.0189548
inc 2	PMID: 30891140	2	0.00933322
inc 2	PMID: 30891140	3	0.0191719
inc 2	PMID: 30891140	4	0.00933322
inc 2	PMID: 34818007	0	0.130935
inc 2	PMID: 34818007	1	0.117518
inc 2	PMID: 34818007	2	0.120688
inc 2	PMID: 34818007	3	0.110869
inc 2	PMID: 34818007	4	0.116039
inc 2	PMID: 35060744	0	0.329257
inc 2	PMID: 35060744	1	0.284686
inc 2	PMID: 35060744	2	0.355184
inc 2	PMID: 35060744	3	0.361641
inc 2	PMID: 35060744	4	0.358168
inc 2	PMID: 9836621	0	0.201847
inc 2	PMID: 9836621	1	0.229105
inc 2	PMID: 9836621	2	0.218478
inc 2	PMID: 9836621	3	0.201269
inc 2	PMID: 9836621	4	0.20909
inc 2	PMID: 9836622	0	0.108171
inc 2	PMID: 9836622	1	0.127599
inc 2	PMID: 9836622	2	0.12454
inc 2	PMID: 9836622	3	0.115207
inc 2	PMID: 9836622	4	0.14133
inc 3	DOI: 10.1007/s00044-010-9428-9	0	0.0853754
inc 3	DOI: 10.1007/s00044-010-9428-9	1	0.066852
inc 3	DOI: 10.1007/s00044-010-9428-9	2	0.0409826
inc 3	DOI: 10.1007/s00044-010-9428-9	3	0.056276
inc 3	DOI: 10.1007/s00044-010-9428-9	4	0.0310965
inc 3	PMID: 14695833	0	0.18332
inc 3	PMID: 14695833	1	0.164451
inc 3	PMID: 14695833	2	0.184923
inc 3	PMID: 14695833	3	0.221347
inc 3	PMID: 14695833	4	0.169511
inc 3	PMID: 16275080	0	0.309141
inc 3	PMID: 16275080	1	0.314697
inc 3	PMID: 16275080	2	0.347587
inc 3	PMID: 16275080	3	0.335827
inc 3	PMID: 16275080	4	0.333651
inc 3	PMID: 17274610	0	0.342465
inc 3	PMID: 17274610	1	0.410496
inc 3	PMID: 17274610	2	0.335486
inc 3	PMID: 17274610	3	0.368198
inc 3	PMID: 17274610	4	0.396267
inc 3	PMID: 17624777	0	0
inc 3	PMID: 17624777	1	0.151604
inc 3	PMID: 17624777	2	0.12167
inc 3	PMID: 17624777	3	0.0926759
inc 3	PMID: 17624777	4	0.0982913
inc 3	PMID: 18029178	0	0.238862
inc 3	PMID: 18029178	1	0.257554
inc 3	PMID: 18029178	2	0.253449
inc 3	PMID: 18029178	3	0.251481
inc 3	PMID: 18029178	4	0.284061
inc 3	PMID: 18771917	0	0.415216
inc 3	PMID: 18771917	1	0.425239
inc 3	PMID: 18771917	2	0.438862
inc 3	PMID: 18771917	3	0.440638
inc 3	PMID: 18771917	4	0.393275
inc 3	PMID: 18826205	0	0.199867
inc 3	PMID: 18826205	1	0.212644
inc 3	PMID: 18826205	2	0.189787
inc 3	PMID: 18826205	3	0.215357
inc 3	PMID: 18826205	4	0.165788
inc 3	PMID: 18947994	0	0.229628
inc 3	PMID: 18947994	1	0.100529
inc 3	PMID: 18947994	2	0.187495
inc 3	PMID: 18947994	3	0.163823
inc 3	PMID: 18947994	4	0.119919
inc 3	PMID: 19349176	0	0.155001
inc 3	PMID: 19349176	1	0.184255
inc 3	PMID: 19349176	2	0.165257
inc 3	PMID: 19349176	3	0.197837
inc 3	PMID: 19349176	4	0.149862
inc 3	PMID: 20218621	0	0.110157
inc 3	PMID: 20218621	1	0.0931803
inc 3	PMID: 20218621	2	0.129032
inc 3	PMID: 20218621	3	0.0928172
inc 3	PMID: 20218621	4	0.0872759
inc 3	PMID: 21798739	0	0.251042
inc 3	PMID: 21798739	1	0.278076
inc 3	PMID: 21798739	2	0.28377
inc 3	PMID: 21798739	3	0.257496
inc 3	PMID: 21798739	4	0.21627
inc 3	PMID: 22197396	0	0.068444
inc 3	PMID: 22197396	1	0.033843
inc 3	PMID: 22197396	2	0.0139138
inc 3	PMID: 22197396	3	0.0680273
inc 3	PMID: 22197396	4	0.0112759
inc 3	PMID: 22209730	0	0.171827
inc 3	PMID: 22209730	1	0.108491
inc 3	PMID: 22209730	2	0.103308
inc 3	PMID: 22209730	3	0.0647887
inc 3	PMID: 22209730	4	0.0892321
inc 3	PMID: 22503460	0	0.147152
inc 3	PMID: 22503460	1	0.152719
inc 3	PMID: 22503460	2	0.150708
inc 3	PMID: 22503460	3	0.160884
inc 3	PMID: 22503460	4	0.167556
inc 3	PMID: 23294830	0	0.101161
inc 3	PMID: 23294830	1	0.16637
inc 3	PMID: 23294830	2	0.173646
inc 3	PMID: 23294830	3	0.168328
inc 3	PMID: 23294830	4	0.165169
inc 3	PMID: 25583100	0	0.248653
inc 3	PMID: 25583100	1	0.272161
inc 3	PMID: 25583100	2	0.289915
inc 3	PMID: 25583100	3	0.299297
inc 3	PMID: 25583100	4	0.265269
inc 3	PMID: 26396687	0	0.108298
inc 3	PMID: 26396687	1	0.120316
inc 3	PMID: 26396687	2	0.146139
inc 3	PMID: 26396687	3	0.127318
inc 3	PMID: 26396687	4	0.1096
inc 3	PMID: 26595749	0	0.179715
inc 3	PMID: 26595749	1	0.175
inc 3	PMID: 26595749	2	0.174022
inc 3	PMID: 26595749	3	0.186449
inc 3	PMID: 26595749	4	0.191665
inc 3	PMID: 29446942	0	0.134568
inc 3	PMID: 29446942	1	0.163044
inc 3	PMID: 29446942	2	0.167045
inc 3	PMID: 29446942	3	0.165167
inc 3	PMID: 29446942	4	0.142203
inc 3	PMID: 30220602	0	0.128396
inc 3	PMID: 30220602	1	0.0922773
inc 3	PMID: 30220602	2	0.0962799
inc 3	PMID: 30220602	3	0.120528
inc 3	PMID: 30220602	4	0.06209
inc 3	PMID: 30241907	0	0.264894
inc 3	PMID: 30241907	1	0.215291
inc 3	PMID: 30241907	2	0.25386
inc 3	PMID: 30241907	3	0.177748
inc 3	PMID: 30241907	4	0.192356
inc 3	PMID: 30891140	0	0.00918622
inc 3	PMID: 30891140	1	0.0124356
inc 3	PMID: 30891140	2	0.0255488
inc 3	PMID: 30891140	3	0
inc 3	PMID: 30891140	4	0.0167744
inc 3	PMID: 34818007	0	0
inc 3	PMID: 34818007	1	0.148126
inc 3	PMID: 34818007	2	0.148625
inc 3	PMID: 34818007	3	0.150853
inc 3	PMID: 34818007	4	0.149794
inc 3	PMID: 35060744	0	0.271904
inc 3	PMID: 35060744	1	0.287895
inc 3	PMID: 35060744	2	0.295061
inc 3	PMID: 35060744	3	0.288014
inc 3	PMID: 35060744	4	0.327489
inc 3	PMID: 9836621	0	0.207329
inc 3	PMID: 9836621	1	0.224016
inc 3	PMID: 9836621	2	0.181973
inc 3	PMID: 9836621	3	0.203043
inc 3	PMID: 9836621	4	0.200391
inc 3	PMID: 9836622	0	0.110092
inc 3	PMID: 9836622	1	0.102782
inc 3	PMID: 9836622	2	0.112036
inc 3	PMID: 9836622	3	0.106518
inc 3	PMID: 9836622	4	0.108314
inc 4	DOI: 10.1007/s00044-010-9428-9	0	0.13889
inc 4	DOI: 10.1007/s00044-010-9428-9	1	0.185178
inc 4	DOI: 10.1007/s00044-010-9428-9	2	0.17202
inc 4	DOI: 10.1007/s00044-010-9428-9	3	0.172645
inc 4	DOI: 10.1007/s00044-010-9428-9	4	0.198525
inc 4	PMID: 14695833	0	0.340871
inc 4	PMID: 14695833	1	0.318382
inc 4	PMID: 14695833	2	0.303624
inc 4	PMID: 14695833	3	0.334699
inc 4	PMID: 14695833	4	0.322624
inc 4	PMID: 16275080	0	0.309723
inc 4	PMID: 16275080	1	0.319965
inc 4	PMID: 16275080	2	0.293284
inc 4	PMID: 16275080	3	0.291985
inc 4	PMID: 16275080	4	0.2825
inc 4	PMID: 17274610	0	0.369686
inc 4	PMID: 17274610	1	0.351291
inc 4	PMID: 17274610	2	0.316493
inc 4	PMID: 17274610	3	0.306615
inc 4	PMID: 17274610	4	0.31666
inc 4	PMID: 17624777	0	0.0976036
inc 4	PMID: 17624777	1	0.109713
inc 4	PMID: 17624777	2	0.108285
inc 4	PMID: 17624777	3	0.116257
inc 4	PMID: 17624777	4	0.0734293
inc 4	PMID: 18029178	0	0.225432
inc 4	PMID: 18029178	1	0.268574
inc 4	PMID: 18029178	2	0.236082
inc 4	PMID: 18029178	3	0.246667
inc 4	PMID: 18029178	4	0.239631
inc 4	PMID: 18771917	0	0.320187
inc 4	PMID: 18771917	1	0.364764
inc 4	PMID: 18771917	2	0.384573
inc 4	PMID: 18771917	3	0.358896
inc 4	PMID: 18771917	4	0.358146
inc 4	PMID: 18826205	0	0.153402
inc 4	PMID: 18826205	1	0.172588
inc 4	PMID: 18826205	2	0.136492
inc 4	PMID: 18826205	3	0.119744
inc 4	PMID: 18826205	4	0.14175
inc 4	PMID: 18947994	0	0.270624
inc 4	PMID: 18947994	1	0.230494
inc 4	PMID: 18947994	2	0.202088
inc 4	PMID: 18947994	3	0.213744
inc 4	PMID: 18947994	4	0.243555
inc 4	PMID: 19349176	0	0.0793919
inc 4	PMID: 19349176	1	0.0816189
inc 4	PMID: 19349176	2	0.0825193
inc 4	PMID: 19349176	3	0.0758669
inc 4	PMID: 19349176	4	0.0796357
inc 4	PMID: 20218621	0	0.0387198
inc 4	PMID: 20218621	1	0.0675654
inc 4	PMID: 20218621	2	0.0541687
inc 4	PMID: 20218621	3	0.0477526
inc 4	PMID: 20218621	4	0.069452
inc 4	PMID: 21798739	0	0.312234
inc 4	PMID: 21798739	1	0.303658
inc 4	PMID: 21798739	2	0.311313
inc 4	PMID: 21798739	3	0.298464
inc 4	PMID: 21798739	4	0.319397
inc 4	PMID: 22197396	0	0.166532
inc 4	PMID: 22197396	1	0.166096
inc 4	PMID: 22197396	2	0.193563
inc 4	PMID: 22197396	3	0.201501
inc 4	PMID: 22197396	4	0.182612
inc 4	PMID: 22209730	0	0.182579
inc 4	PMID: 22209730	1	0.208042
inc 4	PMID: 22209730	2	0.214107
inc 4	PMID: 22209730	3	0.218241
inc 4	PMID: 22209730	4	0.207452
inc 4	PMID: 22503460	0	0.162367
inc 4	PMID: 22503460	1	0.14768
inc 4	PMID: 22503460	2	0.169061
inc 4	PMID: 22503460	3	0.169366
inc 4	PMID: 22503460	4	0.177338
inc 4	PMID: 23294830	0	0.260707
inc 4	PMID: 23294830	1	0.332426
inc 4	PMID: 23294830	2	0.325599
inc 4	PMID: 23294830	3	0.202447
inc 4	PMID: 23294830	4	0.326607
inc 4	PMID: 25583100	0	0.249652
inc 4	PMID: 25583100	1	0.261815
inc 4	PMID: 25583100	2	0.280226
inc 4	PMID: 25583100	3	0.275288
inc 4	PMID: 25583100	4	0.289418
inc 4	PMID: 26396687	0	0.108861
inc 4	PMID: 26396687	1	0.103135
inc 4	PMID: 26396687	2	0.126254
inc 4	PMID: 26396687	3	0.0848167
inc 4	PMID: 26396687	4	0.0777711
inc 4	PMID: 26595749	0	0.301641
inc 4	PMID: 26595749	1	0.225264
inc 4	PMID: 26595749	2	0.290068
inc 4	PMID: 26595749	3	0.308356
inc 4	PMID: 26595749	4	0.302911
inc 4	PMID: 29446942	0	0.170463
inc 4	PMID: 29446942	1	0.180766
inc 4	PMID: 29446942	2	0.186421
inc 4	PMID: 29446942	3	0.175007
inc 4	PMID: 29446942	4	0.185655
inc 4	PMID: 30220602	0	0.134688
inc 4	PMID: 30220602	1	0.118933
inc 4	PMID: 30220602	2	0.120562
inc 4	PMID: 30220602	3	0.152047
inc 4	PMID: 30220602	4	0.159798
inc 4	PMID: 30241907	0	0.289513
inc 4	PMID: 30241907	1	0.321126
inc 4	PMID: 30241907	2	0.289453
inc 4	PMID: 30241907	3	0.283173
inc 4	PMID: 30241907	4	0.296575
inc 4	PMID: 30891140	0	0.0831776
inc 4	PMID: 30891140	1	0.0612386
inc 4	PMID: 30891140	2	0
inc 4	PMID: 30891140	3	0
inc 4	PMID: 30891140	4	0.0622916
inc 4	PMID: 34818007	0	0.161165
inc 4	PMID: 34818007	1	0.14596
inc 4	PMID: 34818007	2	0.158581
inc 4	PMID: 34818007	3	0.137114
inc 4	PMID: 34818007	4	0.148125
inc 4	PMID: 35060744	0	0.298827
inc 4	PMID: 35060744	1	0.31343
inc 4	PMID: 35060744	2	0.321998
inc 4	PMID: 35060744	3	0.298029
inc 4	PMID: 35060744	4	0.32006
inc 4	PMID: 9836621	0	0.238328
inc 4	PMID: 9836621	1	0.191439
inc 4	PMID: 9836621	2	0.20773
inc 4	PMID: 9836621	3	0.198123
inc 4	PMID: 9836621	4	0.206352
inc 4	PMID: 9836622	0	0.111859
inc 4	PMID: 9836622	1	0.108796
inc 4	PMID: 9836622	2	0.112492
inc 4	PMID: 9836622	3	0.110966
inc 4	PMID: 9836622	4	0.105626
inc 5	DOI: 10.1007/s00044-010-9428-9	0	0.175399
inc 5	DOI: 10.1007/s00044-010-9428-9	1	0.141944
inc 5	DOI: 10.1007/s00044-010-9428-9	2	0.138292
inc 5	DOI: 10.1007/s00044-010-9428-9	3	0.132536
inc 5	DOI: 10.1007/s00044-010-9428-9	4	0.137535
inc 5	PMID: 14695833	0	0.291057
inc 5	PMID: 14695833	1	0.325326
inc 5	PMID: 14695833	2	0.283125
inc 5	PMID: 14695833	3	0.314378
inc 5	PMID: 14695833	4	0.262686
inc 5	PMID: 16275080	0	0.320758
inc 5	PMID: 16275080	1	0.309948
inc 5	PMID: 16275080	2	0.301134
inc 5	PMID: 16275080	3	0.318046
inc 5	PMID: 16275080	4	0.280052
inc 5	PMID: 17274610	0	0.284363
inc 5	PMID: 17274610	1	0.236836
inc 5	PMID: 17274610	2	0.234518
inc 5	PMID: 17274610	3	0.192936
inc 5	PMID: 17274610	4	0.258257
inc 5	PMID: 17624777	0	0.133817
inc 5	PMID: 17624777	1	0.132966
inc 5	PMID: 17624777	2	0.146157
inc 5	PMID: 17624777	3	0.13774
inc 5	PMID: 17624777	4	0.113341
inc 5	PMID: 18029178	0	0.208166
inc 5	PMID: 18029178	1	0.203415
inc 5	PMID: 18029178	2	0.200496
inc 5	PMID: 18029178	3	0.237525
inc 5	PMID: 18029178	4	0.200577
inc 5	PMID: 18771917	0	0.252557
inc 5	PMID: 18771917	1	0.29975
inc 5	PMID: 18771917	2	0.279938
inc 5	PMID: 18771917	3	0.295312
inc 5	PMID: 18771917	4	0.292206
inc 5	PMID: 18826205	0	0.159451
inc 5	PMID: 18826205	1	0.131419
inc 5	PMID: 18826205	2	0.125922
inc 5	PMID: 18826205	3	0.151505
inc 5	PMID: 18826205	4	0.1572
inc 5	PMID: 18947994	0	0.212019
inc 5	PMID: 18947994	1	0.2063
inc 5	PMID: 18947994	2	0.188919
inc 5	PMID: 18947994	3	0.198704
inc 5	PMID: 18947994	4	0.180616
inc 5	PMID: 19349176	0	0
inc 5	PMID: 19349176	1	0
inc 5	PMID: 19349176	2	0
inc 5	PMID: 19349176	3	0
inc 5	PMID: 19349176	4	0
inc 5	PMID: 20218621	0	0.0228499
inc 5	PMID: 20218621	1	0.0226045
inc 5	PMID: 20218621	2	0.00872129
inc 5	PMID: 20218621	3	0.0196606
inc 5	PMID: 20218621	4	0.0069394
inc 5	PMID: 21798739	0	0.370427
inc 5	PMID: 21798739	1	0.35753
inc 5	PMID: 21798739	2	0.362239
inc 5	PMID: 21798739	3	0.334433
inc 5	PMID: 21798739	4	0.363425
inc 5	PMID: 22197396	0	0.0547044
inc 5	PMID: 22197396	1	0.0424925
inc 5	PMID: 22197396	2	0.0474206
inc 5	PMID: 22197396	3	0.0801615
inc 5	PMID: 22197396	4	0.0567843
inc 5	PMID: 22209730	0	0.230397
inc 5	PMID: 22209730	1	0.242174
inc 5	PMID: 22209730	2	0.251294
inc 5	PMID: 22209730	3	0.257614
inc 5	PMID: 22209730	4	0.258101
inc 5	PMID: 22503460	0	0.125028
inc 5	PMID: 22503460	1	0.132791
inc 5	PMID: 22503460	2	0.124015
inc 5	PMID: 22503460	3	0.0926374
inc 5	PMID: 22503460	4	0.121497
inc 5	PMID: 23294830	0	0.205382
inc 5	PMID: 23294830	1	0.198136
inc 5	PMID: 23294830	2	0.197735
inc 5	PMID: 23294830	3	0.200529
inc 5	PMID: 23294830	4	0.207869
inc 5	PMID: 25583100	0	0.268018
inc 5	PMID: 25583100	1	0.289129
inc 5	PMID: 25583100	2	0.340602
inc 5	PMID: 25583100	3	0.288781
inc 5	PMID: 25583100	4	0.29148
inc 5	PMID: 26396687	0	0.113926
inc 5	PMID: 26396687	1	0.0965827
inc 5	PMID: 26396687	2	0.0790845
inc 5	PMID: 26396687	3	0.088982
inc 5	PMID: 26396687	4	0.0871542
inc 5	PMID: 26595749	0	0.260084
inc 5	PMID: 26595749	1	0.23547
inc 5	PMID: 26595749	2	0.258653
inc 5	PMID: 26595749	3	0.250475
inc 5	PMID: 26595749	4	0.258921
inc 5	PMID: 29446942	0	0.201088
inc 5	PMID: 29446942	1	0.170632
inc 5	PMID: 29446942	2	0.169494
inc 5	PMID: 29446942	3	0.161801
inc 5	PMID: 29446942	4	0.18759
inc 5	PMID: 30220602	0	0.170437
inc 5	PMID: 30220602	1	0.117994
inc 5	PMID: 30220602	2	0.12349
inc 5	PMID: 30220602	3	0.187877
inc 5	PMID: 30220602	4	0.160197
inc 5	PMID: 30241907	0	0.159074
inc 5	PMID: 30241907	1	0.150954
inc 5	PMID: 30241907	2	0.16831
inc 5	PMID: 30241907	3	0.185596
inc 5	PMID: 30241907	4	0.185376
inc 5	PMID: 30891140	0	0.0890989
inc 5	PMID: 30891140	1	0.105176
inc 5	PMID: 30891140	2	0.0676711
inc 5	PMID: 30891140	3	0.0762015
inc 5	PMID: 30891140	4	0.0873948
inc 5	PMID: 34818007	0	0.0982115
inc 5	PMID: 34818007	1	0.106619
inc 5	PMID: 34818007	2	0.122421
inc 5	PMID: 34818007	3	0.113593
inc 5	PMID: 34818007	4	0.137045
inc 5	PMID: 35060744	0	0.269189
inc 5	PMID: 35060744	1	0.255996
inc 5	PMID: 35060744	2	0.281243
inc 5	PMID: 35060744	3	0.271523
inc 5	PMID: 35060744	4	0.27922
inc 5	PMID: 9836621	0	0.188954
inc 5	PMID: 9836621	1	0.198625
inc 5	PMID: 9836621	2	0.184226
inc 5	PMID: 9836621	3	0.185295
inc 5	PMID: 9836621	4	0.197698
inc 5	PMID: 9836622	0	0.12443
inc 5	PMID: 9836622	1	0.128278
inc 5	PMID: 9836622	2	0.132848
inc 5	PMID: 9836622	3	0.119429
inc 5	PMID: 9836622	4	0.124913
all	DOI: 10.1007/s00044-010-9428-9	0	0.0883903
all	DOI: 10.1007/s00044-010-9428-9	1	0.0802363
all	DOI: 10.1007/s00044-010-9428-9	2	0.088892
all	DOI: 10.1007/s00044-010-9428-9	3	0.0919391
all	DOI: 10.1007/s00044-010-9428-9	4	0.0861715
all	PMID: 14695833	0	0.193755
all	PMID: 14695833	1	0.212965
all	PMID: 14695833	2	0.242129
all	PMID: 14695833	3	0.219852
all	PMID: 14695833	4	0.200762
all	PMID: 16275080	0	0.317598
all	PMID: 16275080	1	0.353458
all	PMID: 16275080	2	0.341943
all	PMID: 16275080	3	0.296135
all	PMID: 16275080	4	0.341397
all	PMID: 17274610	0	0.110556
all	PMID: 17274610	1	0.128338
all	PMID: 17274610	2	0.118867
all	PMID: 17274610	3	0.103142
all	PMID: 17274610	4	0.133404
all	PMID: 17624777	0	0.0930678
all	PMID: 17624777	1	0.0944155
all	PMID: 17624777	2	0.0877662
all	PMID: 17624777	3	0.0866096
all	PMID: 17624777	4	0.0919294
all	PMID: 18029178	0	0.223148
all	PMID: 18029178	1	0.210815
all	PMID: 18029178	2	0.183002
all	PMID: 18029178	3	0.175645
all	PMID: 18029178	4	0.212309
all	PMID: 18771917	0	0.364926
all	PMID: 18771917	1	0.358065
all	PMID: 18771917	2	0.400199
all	PMID: 18771917	3	0.373265
all	PMID: 18771917	4	0.356487
all	PMID: 18826205	0	0.0935558
all	PMID: 18826205	1	0.020422
all	PMID: 18826205	2	0.119475
all	PMID: 18826205	3	0.0943839
all	PMID: 18826205	4	0.100378
all	PMID: 18947994	0	0.253107
all	PMID: 18947994	1	0.260475
all	PMID: 18947994	2	0.309343
all	PMID: 18947994	3	0.317806
all	PMID: 18947994	4	0.287313
all	PMID: 19349176	0	0.127869
all	PMID: 19349176	1	0.0879138
all	PMID: 19349176	2	0.111074
all	PMID: 19349176	3	0.0492519
all	PMID: 19349176	4	0.0847859
all	PMID: 20218621	0	0.0838513
all	PMID: 20218621	1	0.0840952
all	PMID: 20218621	2	0.0641058
all	PMID: 20218621	3	0.0914789
all	PMID: 20218621	4	0.0576561
all	PMID: 21798739	0	0.167115
all	PMID: 21798739	1	0.160118
all	PMID: 21798739	2	0.167473
all	PMID: 21798739	3	0.151199
all	PMID: 21798739	4	0.170154
all	PMID: 22197396	0	0.120892
all	PMID: 22197396	1	0.13736
all	PMID: 22197396	2	0.120307
all	PMID: 22197396	3	0.129329
all	PMID: 22197396	4	0.146735
all	PMID: 22209730	0	0.131567
all	PMID: 22209730	1	0.114297
all	PMID: 22209730	2	0.140901
all	PMID: 22209730	3	0.121958
all	PMID: 22209730	4	0.107036
all	PMID: 22503460	0	0.144959
all	PMID: 22503460	1	0.133327
all	PMID: 22503460	2	0.12
all	PMID: 22503460	3	0.13518
all	PMID: 22503460	4	0.172465
all	PMID: 23294830	0	0.289383
all	PMID: 23294830	1	0.223693
all	PMID: 23294830	2	0.245195
all	PMID: 23294830	3	0.233352
all	PMID: 23294830	4	0.2028
all	PMID: 25583100	0	0.152288
all	PMID: 25583100	1	0.213033
all	PMID: 25583100	2	0.207435
all	PMID: 25583100	3	0.163129
all	PMID: 25583100	4	0.184362
all	PMID: 26396687	0	0.10981
all	PMID: 26396687	1	0.141793
all	PMID: 26396687	2	0.127761
all	PMID: 26396687	3	0.10804
all	PMID: 26396687	4	0.121524
all	PMID: 26595749	0	0.192883
all	PMID: 26595749	1	0.194579
all	PMID: 26595749	2	0.189833
all	PMID: 26595749	3	0.192585
all	PMID: 26595749	4	0.192044
all	PMID: 29446942	0	0.115993
all	PMID: 29446942	1	0.135626
all	PMID: 29446942	2	0.1142
all	PMID: 29446942	3	0.128957
all	PMID: 29446942	4	0.115423
all	PMID: 30220602	0	0.0625594
all	PMID: 30220602	1	0.0767845
all	PMID: 30220602	2	0.0849471
all	PMID: 30220602	3	0.0773358
all	PMID: 30220602	4	0.107882
all	PMID: 30241907	0	0.246312
all	PMID: 30241907	1	0.198103
all	PMID: 30241907	2	0.219154
all	PMID: 30241907	3	0.183865
all	PMID: 30241907	4	0.173256
all	PMID: 30891140	0	0
all	PMID: 30891140	1	0.0453771
all	PMID: 30891140	2	0.0117912
all	PMID: 30891140	3	0
all	PMID: 30891140	4	0.0431789
all	PMID: 34818007	0	0.147671
all	PMID: 34818007	1	0.17484
all	PMID: 34818007	2	0.146486
all	PMID: 34818007	3	0.140562
all	PMID: 34818007	4	0.145203
all	PMID: 35060744	0	0.344858
all	PMID: 35060744	1	0.32551
all	PMID: 35060744	2	0.297294
all	PMID: 35060744	3	0.307051
all	PMID: 35060744	4	0.314295
all	PMID: 9836621	0	0.111362
all	PMID: 9836621	1	0.135118
all	PMID: 9836621	2	0.122075
all	PMID: 9836621	3	0.100427
all	PMID: 9836621	4	0.0916043
all	PMID: 9836622	0	0.130726
all	PMID: 9836622	1	0.133928
all	PMID: 9836622	2	0.135426
all	PMID: 9836622	3	0.0985282
all	PMID: 9836622	4	0.148633
focused 2	DOI: 10.1007/s00044-010-9428-9	0	0.105407
focused 2	DOI: 10.1007/s00044-010-9428-9	1	0.103106
focused 2	DOI: 10.1007/s00044-010-9428-9	2	0.0961809
focused 2	DOI: 10.1007/s00044-010-9428-9	3	0.0732862
focused 2	DOI: 10.1007/s00044-010-9428-9	4	0.0758341
focused 2	PMID: 14695833	0	0.169931
focused 2	PMID: 14695833	1	0.169514
focused 2	PMID: 14695833	2	0.187073
focused 2	PMID: 14695833	3	0.183148
focused 2	PMID: 14695833	4	0.152173
focused 2	PMID: 16275080	0	0.356756
focused 2	PMID: 16275080	1	0.339757
focused 2	PMID: 16275080	2	0.329964
focused 2	PMID: 16275080	3	0.358431
focused 2	PMID: 16275080	4	0.359618
focused 2	PMID: 17274610	0	0.304044
focused 2	PMID: 17274610	1	0.343402
focused 2	PMID: 17274610	2	0.367732
focused 2	PMID: 17274610	3	0.26936
focused 2	PMID: 17274610	4	0.354105
focused 2	PMID: 17624777	0	0.0528471
focused 2	PMID: 17624777	1	0.0951561
focused 2	PMID: 17624777	2	0.0823252
focused 2	PMID: 17624777	3	0.0861162
focused 2	PMID: 17624777	4	0.0942434
focused 2	PMID: 18029178	0	0.264193
focused 2	PMID: 18029178	1	0.227311
focused 2	PMID: 18029178	2	0.246825
focused 2	PMID: 18029178	3	0.243806
focused 2	PMID: 18029178	4	0.276473
focused 2	PMID: 18771917	0	0.418207
focused 2	PMID: 18771917	1	0.419769
focused 2	PMID: 18771917	2	0.427092
focused 2	PMID: 18771917	3	0.376597
focused 2	PMID: 18771917	4	0.376425
focused 2	PMID: 18826205	0	0.260201
focused 2	PMID: 18826205	1	0.244873
focused 2	PMID: 18826205	2	0.243685
focused 2	PMID: 18826205	3	0.227191
focused 2	PMID: 18826205	4	0.192063
focused 2	PMID: 18947994	0	0.170789
focused 2	PMID: 18947994	1	0.161649
focused 2	PMID: 18947994	2	0.165797
focused 2	PMID: 18947994	3	0.143398
focused 2	PMID: 18947994	4	0.163278
focused 2	PMID: 19349176	0	0.135381
focused 2	PMID: 19349176	1	0.144312
focused 2	PMID: 19349176	2	0.150702
focused 2	PMID: 19349176	3	0.160973
focused 2	PMID: 19349176	4	0.142271
focused 2	PMID: 20218621	0	0.0780757
focused 2	PMID: 20218621	1	0.065924
focused 2	PMID: 20218621	2	0.0589865
focused 2	PMID: 20218621	3	0.0569464
focused 2	PMID: 20218621	4	0.105143
focused 2	PMID: 21798739	0	0.317364
focused 2	PMID: 21798739	1	0.308377
focused 2	PMID: 21798739	2	0.326496
focused 2	PMID: 21798739	3	0.337334
focused 2	PMID: 21798739	4	0.341634
focused 2	PMID: 22197396	0	0.0341995
focused 2	PMID: 22197396	1	0.0370064
focused 2	PMID: 22197396	2	0.0142068
focused 2	PMID: 22197396	3	0.0569992
focused 2	PMID: 22197396	4	0.0574641
focused 2	PMID: 22209730	0	0.109442
focused 2	PMID: 22209730	1	0.0486155
focused 2	PMID: 22209730	2	0.0974361
focused 2	PMID: 22209730	3	0.088511
focused 2	PMID: 22209730	4	0.110465
focused 2	PMID: 22503460	0	0.117815
focused 2	PMID: 22503460	1	0.0980995
focused 2	PMID: 22503460	2	0.0991929
focused 2	PMID: 22503460	3	0.0796957
focused 2	PMID: 22503460	4	0.108287
focused 2	PMID: 23294830	0	0.299898
focused 2	PMID: 23294830	1	0.28092
focused 2	PMID: 23294830	2	0.287619
focused 2	PMID: 23294830	3	0.26919
focused 2	PMID: 23294830	4	0.304272
focused 2	PMID: 25583100	0	0.27144
focused 2	PMID: 25583100	1	0.250512
focused 2	PMID: 25583100	2	0.28445
focused 2	PMID: 25583100	3	0.292864
focused 2	PMID: 25583100	4	0.296642
focused 2	PMID: 26396687	0	0.0881437
focused 2	PMID: 26396687	1	0.05874
focused 2	PMID: 26396687	2	0.0897674
focused 2	PMID: 26396687	3	0.0584814
focused 2	PMID: 26396687	4	0.122028
focused 2	PMID: 26595749	0	0.270452
focused 2	PMID: 26595749	1	0.266596
focused 2	PMID: 26595749	2	0.268961
focused 2	PMID: 26595749	3	0.266042
focused 2	PMID: 26595749	4	0.274289
focused 2	PMID: 29446942	0	0.156613
focused 2	PMID: 29446942	1	0.144071
focused 2	PMID: 29446942	2	0.13044
focused 2	PMID: 29446942	3	0.14495
focused 2	PMID: 29446942	4	0.153579
focused 2	PMID: 30220602	0	0.144264
focused 2	PMID: 30220602	1	0.161256
focused 2	PMID: 30220602	2	0.18452
focused 2	PMID: 30220602	3	0.172141
focused 2	PMID: 30220602	4	0.18027
focused 2	PMID: 30241907	0	0.197341
focused 2	PMID: 30241907	1	0.230333
focused 2	PMID: 30241907	2	0.249559
focused 2	PMID: 30241907	3	0.196518
focused 2	PMID: 30241907	4	0.247006
focused 2	PMID: 30891140	0	0.00817554
focused 2	PMID: 30891140	1	0.0404047
focused 2	PMID: 30891140	2	0.0328588
focused 2	PMID: 30891140	3	0.0348997
focused 2	PMID: 30891140	4	0.0397093
focused 2	PMID: 34818007	0	0.131896
focused 2	PMID: 34818007	1	0.153278
focused 2	PMID: 34818007	2	0.14187
focused 2	PMID: 34818007	3	0.157358
focused 2	PMID: 34818007	4	0.144173
focused 2	PMID: 35060744	0	0.263073
focused 2	PMID: 35060744	1	0.264931
focused 2	PMID: 35060744	2	0.27552
focused 2	PMID: 35060744	3	0.243496
focused 2	PMID: 35060744	4	0.265588
focused 2	PMID: 9836621	0	0.220118
focused 2	PMID: 9836621	1	0.210067
focused 2	PMID: 9836621	2	0.21282
focused 2	PMID: 9836621	3	0.221888
focused 2	PMID: 9836621	4	0.223567
focused 2	PMID: 9836622	0	0.133076
focused 2	PMID: 9836622	1	0.117318
focused 2	PMID: 9836622	2	0.115816
focused 2	PMID: 9836622	3	0.11636
focused 2	PMID: 9836622	4	0.103159
focused 3	DOI: 10.1007/s00044-010-9428-9	0	0.0282905
focused 3	DOI: 10.1007/s00044-010-9428-9	1	0.0167194
focused 3	DOI: 10.1007/s00044-010-9428-9	2	0.0175302
focused 3	DOI: 10.1007/s00044-010-9428-9	3	0.027957
focused 3	DOI: 10.1007/s00044-010-9428-9	4	0.025908
focused 3	PMID: 14695833	0	0.10914
focused 3	PMID: 14695833	1	0.154487
focused 3	PMID: 14695833	2	0.119557
focused 3	PMID: 14695833	3	0.167575
focused 3	PMID: 14695833	4	0.120465
focused 3	PMID: 16275080	0	0.264642
focused 3	PMID: 16275080	1	0.208551
focused 3	PMID: 16275080	2	0.247493
focused 3	PMID: 16275080	3	0.280017
focused 3	PMID: 16275080	4	0.221209
focused 3	PMID: 17274610	0	0.337681
focused 3	PMID: 17274610	1	0.340408
focused 3	PMID: 17274610	2	0.311463
focused 3	PMID: 17274610	3	0.248769
focused 3	PMID: 17274610	4	0.298379
focused 3	PMID: 17624777	0	0.137049
focused 3	PMID: 17624777	1	0.145514
focused 3	PMID: 17624777	2	0.102051
focused 3	PMID: 17624777	3	0.101714
focused 3	PMID: 17624777	4	0.0964335
focused 3	PMID: 18029178	0	0.163852
focused 3	PMID: 18029178	1	0.139888
focused 3	PMID: 18029178	2	0.148849
focused 3	PMID: 18029178	3	0.191271
focused 3	PMID: 18029178	4	0.152368
focused 3	PMID: 18771917	0	0.2764
focused 3	PMID: 18771917	1	0.240638
focused 3	PMID: 18771917	2	0.230825
focused 3	PMID: 18771917	3	0.29806
focused 3	PMID: 18771917	4	0.26967
focused 3	PMID: 18826205	0	0.141373
focused 3	PMID: 18826205	1	0.175391
focused 3	PMID: 18826205	2	0.155679
focused 3	PMID: 18826205	3	0.179295
focused 3	PMID: 18826205	4	0.137519
focused 3	PMID: 19349176	0	0
focused 3	PMID: 19349176	1	0
focused 3	PMID: 19349176	2	0
focused 3	PMID: 19349176	3	0
focused 3	PMID: 19349176	4	0
focused 3	PMID: 20218621	0	0.00708439
focused 3	PMID: 20218621	1	0.0171046
focused 3	PMID: 20218621	2	0.0158982
focused 3	PMID: 20218621	3	0.0253911
focused 3	PMID: 20218621	4	0.0152126
focused 3	PMID: 21798739	0	0.309008
focused 3	PMID: 21798739	1	0.327722
focused 3	PMID: 21798739	2	0.337099
focused 3	PMID: 21798739	3	0.353138
focused 3	PMID: 21798739	4	0.329799
focused 3	PMID: 22197396	0	0.0312509
focused 3	PMID: 22197396	1	0.0468338
focused 3	PMID: 22197396	2	0.0229046
focused 3	PMID: 22197396	3	0.0549167
focused 3	PMID: 22197396	4	0.0444378
focused 3	PMID: 22209730	0	0.0611442
focused 3	PMID: 22209730	1	0.0961205
focused 3	PMID: 22209730	2	0.0996041
focused 3	PMID: 22209730	3	0.0604062
focused 3	PMID: 22209730	4	0.0790542
focused 3	PMID: 22503460	0	0.0883888
focused 3	PMID: 22503460	1	0.107094
focused 3	PMID: 22503460	2	0.0921406
focused 3	PMID: 22503460	3	0.104575
focused 3	PMID: 22503460	4	0.0840509
focused 3	PMID: 23294830	0	0.217247
focused 3	PMID: 23294830	1	0.217517
focused 3	PMID: 23294830	2	0.204386
focused 3	PMID: 23294830	3	0.224359
focused 3	PMID: 23294830	4	0.219324
focused 3	PMID: 25583100	0	0.179752
focused 3	PMID: 25583100	1	0.15484
focused 3	PMID: 25583100	2	0.169039
focused 3	PMID: 25583100	3	0.195996
focused 3	PMID: 25583100	4	0.195071
focused 3	PMID: 26396687	0	0.07997
focused 3	PMID: 26396687	1	0.0603267
focused 3	PMID: 26396687	2	0.057939
focused 3	PMID: 26396687	3	0.0499683
focused 3	PMID: 26396687	4	0.0877347
focused 3	PMID: 26595749	0	0.141805
focused 3	PMID: 26595749	1	0.147675
focused 3	PMID: 26595749	2	0.138187
focused 3	PMID: 26595749	3	0.146817
focused 3	PMID: 26595749	4	0.11397
focused 3	PMID: 29446942	0	0.135338
focused 3	PMID: 29446942	1	0.136325
focused 3	PMID: 29446942	2	0.156046
focused 3	PMID: 29446942	3	0.133658
focused 3	PMID: 29446942	4	0.13507
focused 3	PMID: 30220602	0	0.0738579
focused 3	PMID: 30220602	1	0.083019
focused 3	PMID: 30220602	2	0.071737
focused 3	PMID: 30220602	3	0.0650693
focused 3	PMID: 30220602	4	0.0769457
focused 3	PMID: 30241907	0	0.1514
focused 3	PMID: 30241907	1	0.119332
focused 3	PMID: 30241907	2	0.173036
focused 3	PMID: 30241907	3	0.119207
focused 3	PMID: 30241907	4	0.120005
focused 3	PMID: 30891140	0	0.0926658
focused 3	PMID: 30891140	1	0.0617327
focused 3	PMID: 30891140	2	0.0798763
focused 3	PMID: 30891140	3	0.0573145
focused 3	PMID: 30891140	4	0.0982384
focused 3	PMID: 34818007	0	0.143878
focused 3	PMID: 34818007	1	0.156726
focused 3	PMID: 34818007	2	0.124353
focused 3	PMID: 34818007	3	0.125772
focused 3	PMID: 34818007	4	0.157122
focused 3	PMID: 35060744	0	0.23168
focused 3	PMID: 35060744	1	0.20558
focused 3	PMID: 35060744	2	0.240774
focused 3	PMID: 35060744	3	0.252479
focused 3	PMID: 35060744	4	0.239337
focused 3	PMID: 9836621	0	0.191324
focused 3	PMID: 9836621	1	0.171255
focused 3	PMID: 9836621	2	0.17532
focused 3	PMID: 9836621	3	0.168119
focused 3	PMID: 9836621	4	0.188563
focused 3	PMID: 9836622	0	0.112383
focused 3	PMID: 9836622	1	0.114295
focused 3	PMID: 9836622	2	0.101035
focused 3	PMID: 9836622	3	0.108445
focused 3	PMID: 9836622	4	0.100945
random 2	DOI: 10.1007/s00044-010-9428-9	0	0.0500316
random 2	DOI: 10.1007/s00044-010-9428-9	1	0.0387231
random 2	DOI: 10.1007/s00044-010-9428-9	2	0.041474
random 2	DOI: 10.1007/s00044-010-9428-9	3	0.0341002
random 2	DOI: 10.1007/s00044-010-9428-9	4	0.0310893
random 2	PMID: 14695833	0	0.275673
random 2	PMID: 14695833	1	0.254724
random 2	PMID: 14695833	2	0.280968
random 2	PMID: 14695833	3	0.269709
random 2	PMID: 14695833	4	0.268516
random 2	PMID: 16275080	0	0.294644
random 2	PMID: 16275080	1	0.258892
random 2	PMID: 16275080	2	0.297235
random 2	PMID: 16275080	3	0.245858
random 2	PMID: 16275080	4	0.289199
random 2	PMID: 17274610	0	0.178066
random 2	PMID: 17274610	1	0.183268
random 2	PMID: 17274610	2	0.205817
random 2	PMID: 17274610	3	0.191686
random 2	PMID: 17274610	4	0.169542
random 2	PMID: 17624777	0	0.0945845
random 2	PMID: 17624777	1	0.0994161
random 2	PMID: 17624777	2	0.108987
random 2	PMID: 17624777	3	0.109724
random 2	PMID: 17624777	4	0.0951872
random 2	PMID: 18029178	0	0.250706
random 2	PMID: 18029178	1	0.262675
random 2	PMID: 18029178	2	0.252288
random 2	PMID: 18029178	3	0.253522
random 2	PMID: 18029178	4	0.25286
random 2	PMID: 18771917	0	0.298719
random 2	PMID: 18771917	1	0.318551
random 2	PMID: 18771917	2	0.313544
random 2	PMID: 18771917	3	0.31879
random 2	PMID: 18771917	4	0.323958
random 2	PMID: 18826205	0	0.0250607
random 2	PMID: 18826205	1	0.0112413
random 2	PMID: 18826205	2	0.0230031
random 2	PMID: 18826205	3	0.0202479
random 2	PMID: 18826205	4	0.0385292
random 2	PMID: 18947994	0	0.202541
random 2	PMID: 18947994	1	0.227102
random 2	PMID: 18947994	2	0.216849
random 2	PMID: 18947994	3	0.215786
random 2	PMID: 18947994	4	0.21091
random 2	PMID: 19349176	0	0.113954
random 2	PMID: 19349176	1	0.123764
random 2	PMID: 19349176	2	0.114894
random 2	PMID: 19349176	3	0.11278
random 2	PMID: 19349176	4	0.108615
random 2	PMID: 20218621	0	0.0635456
random 2	PMID: 20218621	1	0.0711962
random 2	PMID: 20218621	2	0.0647763
random 2	PMID: 20218621	3	0.0801583
random 2	PMID: 20218621	4	0.0582053
random 2	PMID: 21798739	0	0.139678
random 2	PMID: 21798739	1	0.145908
random 2	PMID: 21798739	2	0.127014
random 2	PMID: 21798739	3	0.13519
random 2	PMID: 21798739	4	0.145382
random 2	PMID: 22197396	0	0.0749163
random 2	PMID: 22197396	1	0.0783124
random 2	PMID: 22197396	2	0.0745133
random 2	PMID: 22197396	3	0.0675377
random 2	PMID: 22197396	4	0.0852318
random 2	PMID: 22209730	0	0.0694938
random 2	PMID: 22209730	1	0.0706071
random 2	PMID: 22209730	2	0.0484613
random 2	PMID: 22209730	3	0.0501392
random 2	PMID: 22209730	4	0.0539139
random 2	PMID: 22503460	0	0.0903195
random 2	PMID: 22503460	1	0.0692223
random 2	PMID: 22503460	2	0.0907088
random 2	PMID: 22503460	3	0.0653662
random 2	PMID: 22503460	4	0.0714541
random 2	PMID: 23294830	0	0.272238
random 2	PMID: 23294830	1	0.265335
random 2	PMID: 23294830	2	0.256437
random 2	PMID: 23294830	3	0.247023
random 2	PMID: 23294830	4	0.268054
random 2	PMID: 25583100	0	0.19067
random 2	PMID: 25583100	1	0.187456
random 2	PMID: 25583100	2	0.1679
random 2	PMID: 25583100	3	0.178169
random 2	PMID: 25583100	4	0.188157
random 2	PMID: 26396687	0	0.1137
random 2	PMID: 26396687	1	0.100209
random 2	PMID: 26396687	2	0.105424
random 2	PMID: 26396687	3	0.12823
random 2	PMID: 26396687	4	0.107115
random 2	PMID: 26595749	0	0.174897
random 2	PMID: 26595749	1	0.154329
random 2	PMID: 26595749	2	0.170555
random 2	PMID: 26595749	3	0.161643
random 2	PMID: 26595749	4	0.16004
random 2	PMID: 29446942	0	0.134014
random 2	PMID: 29446942	1	0.148245
random 2	PMID: 29446942	2	0.137642
random 2	PMID: 29446942	3	0.154461
random 2	PMID: 29446942	4	0.139007
random 2	PMID: 30220602	0	0.074989
random 2	PMID: 30220602	1	0.0778735
random 2	PMID: 30220602	2	0.0756624
random 2	PMID: 30220602	3	0.066518
random 2	PMID: 30220602	4	0.0677943
random 2	PMID: 30241907	0	0.175631
random 2	PMID: 30241907	1	0.174959
random 2	PMID: 30241907	2	0.168971
random 2	PMID: 30241907	3	0.170982
random 2	PMID: 30241907	4	0.164078
random 2	PMID: 30891140	0	0.0169309
random 2	PMID: 30891140	1	0.0249822
random 2	PMID: 30891140	2	0.0239805
random 2	PMID: 30891140	3	0.0205654
random 2	PMID: 30891140	4	0.0211093
random 2	PMID: 34818007	0	0.131709
random 2	PMID: 34818007	1	0.13349
random 2	PMID: 34818007	2	0.108429
random 2	PMID: 34818007	3	0.123848
random 2	PMID: 34818007	4	0.112992
random 2	PMID: 35060744	0	0.281107
random 2	PMID: 35060744	1	0.303108
random 2	PMID: 35060744	2	0.304014
random 2	PMID: 35060744	3	0.260684
random 2	PMID: 35060744	4	0.315728
random 2	PMID: 9836621	0	0.175097
random 2	PMID: 9836621	1	0.175586
random 2	PMID: 9836621	2	0.17501
random 2	PMID: 9836621	3	0.188296
random 2	PMID: 9836621	4	0.176451
random 2	PMID: 9836622	0	0.11171
random 2	PMID: 9836622	1	0.124984
random 2	PMID: 9836622	2	0.104104
random 2	PMID: 9836622	3	0.119817
random 2	PMID: 9836622	4	0.121024
random 3	DOI: 10.1007/s00044-010-9428-9	0	0.0433566
random 3	DOI: 10.1007/s00044-010-9428-9	1	0.0520105
random 3	DOI: 10.1007/s00044-010-9428-9	2	0.0496396
random 3	DOI: 10.1007/s00044-010-9428-9	3	0.0645422
random 3	DOI: 10.1007/s00044-010-9428-9	4	0.0436777
random 3	PMID: 14695833	0	0.216882
random 3	PMID: 14695833	1	0.19939
random 3	PMID: 14695833	2	0.211088
random 3	PMID: 14695833	3	0.22372
random 3	PMID: 14695833	4	0.206175
random 3	PMID: 16275080	0	0.299255
random 3	PMID: 16275080	1	0.321894
random 3	PMID: 16275080	2	0.289327
random 3	PMID: 16275080	3	0.323377
random 3	PMID: 16275080	4	0.283491
random 3	PMID: 17274610	0	0.11614
random 3	PMID: 17274610	1	0.123278
random 3	PMID: 17274610	2	0.122735
random 3	PMID: 17274610	3	0.112699
random 3	PMID: 17274610	4	0.118847
random 3	PMID: 17624777	0	0
random 3	PMID: 17624777	1	0.132869
random 3	PMID: 17624777	2	0.123812
random 3	PMID: 17624777	3	0.137526
random 3	PMID: 17624777	4	0.123648
random 3	PMID: 18029178	0	0.148993
random 3	PMID: 18029178	1	0.155584
random 3	PMID: 18029178	2	0.133907
random 3	PMID: 18029178	3	0.151063
random 3	PMID: 18029178	4	0.153656
random 3	PMID: 18771917	0	0.322313
random 3	PMID: 18771917	1	0.342749
random 3	PMID: 18771917	2	0.327652
random 3	PMID: 18771917	3	0.318099
random 3	PMID: 18771917	4	0.335465
random 3	PMID: 18826205	0	0.0117448
random 3	PMID: 18826205	1	0.0122947
random 3	PMID: 18826205	2	0.0111204
random 3	PMID: 18826205	3	0.013391
random 3	PMID: 18826205	4	0.0164165
random 3	PMID: 18947994	0	0.22104
random 3	PMID: 18947994	1	0.186886
random 3	PMID: 18947994	2	0.197936
random 3	PMID: 18947994	3	0.211532
random 3	PMID: 18947994	4	0.205686
random 3	PMID: 19349176	0	0.130717
random 3	PMID: 19349176	1	0.116564
random 3	PMID: 19349176	2	0.12578
random 3	PMID: 19349176	3	0.120485
random 3	PMID: 19349176	4	0.119915
random 3	PMID: 20218621	0	0.0664896
random 3	PMID: 20218621	1	0.0594289
random 3	PMID: 20218621	2	0.06323
random 3	PMID: 20218621	3	0.0809704
random 3	PMID: 20218621	4	0.0575441
random 3	PMID: 21798739	0	0.19021
random 3	PMID: 21798739	1	0.215739
random 3	PMID: 21798739	2	0.205558
random 3	PMID: 21798739	3	0.209971
random 3	PMID: 21798739	4	0.207706
random 3	PMID: 22197396	0	0.102594
random 3	PMID: 22197396	1	0.102278
random 3	PMID: 22197396	2	0.103815
random 3	PMID: 22197396	3	0.0912167
random 3	PMID: 22197396	4	0.109265
random 3	PMID: 22209730	0	0.0643415
random 3	PMID: 22209730	1	0.0750383
random 3	PMID: 22209730	2	0.0986156
random 3	PMID: 22209730	3	0.0632127
random 3	PMID: 22209730	4	0.0529971
random 3	PMID: 22503460	0	0.0982839
random 3	PMID: 22503460	1	0.0863094
random 3	PMID: 22503460	2	0.0825356
random 3	PMID: 22503460	3	0.0953562
random 3	PMID: 22503460	4	0.100978
random 3	PMID: 23294830	0	0.206657
random 3	PMID: 23294830	1	0.23983
random 3	PMID: 23294830	2	0.235709
random 3	PMID: 23294830	3	0.226828
random 3	PMID: 23294830	4	0.248226
random 3	PMID: 25583100	0	0.162779
random 3	PMID: 25583100	1	0.152251
random 3	PMID: 25583100	2	0.149311
random 3	PMID: 25583100	3	0.171021
random 3	PMID: 25583100	4	0.157325
random 3	PMID: 26396687	0	0.0774497
random 3	PMID: 26396687	1	0.0998624
random 3	PMID: 26396687	2	0.0695054
random 3	PMID: 26396687	3	0.0868708
random 3	PMID: 26396687	4	0.0784043
random 3	PMID: 26595749	0	0.184044
random 3	PMID: 26595749	1	0.180893
random 3	PMID: 26595749	2	0.183588
random 3	PMID: 26595749	3	0.193057
random 3	PMID: 26595749	4	0.175592
random 3	PMID: 29446942	0	0.140003
random 3	PMID: 29446942	1	0.129406
random 3	PMID: 29446942	2	0.156219
random 3	PMID: 29446942	3	0.134909
random 3	PMID: 29446942	4	0.146757
random 3	PMID: 30220602	0	0.0717234
random 3	PMID: 30220602	1	0.0610983
random 3	PMID: 30220602	2	0.0655037
random 3	PMID: 30220602	3	0.0976423
random 3	PMID: 30220602	4	0.0695914
random 3	PMID: 30241907	0	0.192495
random 3	PMID: 30241907	1	0.172729
random 3	PMID: 30241907	2	0.178344
random 3	PMID: 30241907	3	0.164305
random 3	PMID: 30241907	4	0.197629
random 3	PMID: 30891140	0	0.0524708
random 3	PMID: 30891140	1	0.0499212
random 3	PMID: 30891140	2	0.0554374
random 3	PMID: 30891140	3	0.0490355
random 3	PMID: 30891140	4	0.0422986
random 3	PMID: 34818007	0	0.00577555
random 3	PMID: 34818007	1	0.128859
random 3	PMID: 34818007	2	0.135215
random 3	PMID: 34818007	3	0.127911
random 3	PMID: 34818007	4	0.133787
random 3	PMID: 35060744	0	0.296718
random 3	PMID: 35060744	1	0.299022
random 3	PMID: 35060744	2	0.316522
random 3	PMID: 35060744	3	0.337256
random 3	PMID: 35060744	4	0.309871
random 3	PMID: 9836621	0	0.173478
random 3	PMID: 9836621	1	0.185369
random 3	PMID: 9836621	2	0.170197
random 3	PMID: 9836621	3	0.182178
random 3	PMID: 9836621	4	0.17696
random 3	PMID: 9836622	0	0.10592
random 3	PMID: 9836622	1	0.116585
random 3	PMID: 9836622	2	0.114845
random 3	PMID: 9836622	3	0.10656
random 3	PMID: 9836622	4	0.108381
scaffolds 2	DOI: 10.1007/s00044-010-9428-9	0	0.0791054
scaffolds 2	DOI: 10.1007/s00044-010-9428-9	1	0.0848273
scaffolds 2	DOI: 10.1007/s00044-010-9428-9	2	0.0536656
scaffolds 2	DOI: 10.1007/s00044-010-9428-9	3	0.0743384
scaffolds 2	DOI: 10.1007/s00044-010-9428-9	4	0.0779862
scaffolds 2	PMID: 14695833	0	0.270841
scaffolds 2	PMID: 14695833	1	0.243507
scaffolds 2	PMID: 14695833	2	0.242981
scaffolds 2	PMID: 14695833	3	0.254946
scaffolds 2	PMID: 14695833	4	0.253235
scaffolds 2	PMID: 16275080	0	0.399562
scaffolds 2	PMID: 16275080	1	0.42899
scaffolds 2	PMID: 16275080	2	0.417054
scaffolds 2	PMID: 16275080	3	0.373117
scaffolds 2	PMID: 16275080	4	0.398943
scaffolds 2	PMID: 17274610	0	0.11785
scaffolds 2	PMID: 17274610	1	0.134641
scaffolds 2	PMID: 17274610	2	0.14084
scaffolds 2	PMID: 17274610	3	0.1503
scaffolds 2	PMID: 17274610	4	0.144177
scaffolds 2	PMID: 17624777	0	0.157258
scaffolds 2	PMID: 17624777	1	0.151745
scaffolds 2	PMID: 17624777	2	0.156956
scaffolds 2	PMID: 17624777	3	0.150536
scaffolds 2	PMID: 17624777	4	0.16787
scaffolds 2	PMID: 18029178	0	0.223072
scaffolds 2	PMID: 18029178	1	0.227354
scaffolds 2	PMID: 18029178	2	0.179931
scaffolds 2	PMID: 18029178	3	0.194789
scaffolds 2	PMID: 18029178	4	0.219676
scaffolds 2	PMID: 18771917	0	0.421732
scaffolds 2	PMID: 18771917	1	0.397569
scaffolds 2	PMID: 18771917	2	0.421925
scaffolds 2	PMID: 18771917	3	0.408577
scaffolds 2	PMID: 18771917	4	0.404291
scaffolds 2	PMID: 18826205	0	0.011665
scaffolds 2	PMID: 18826205	1	0
scaffolds 2	PMID: 18826205	2	0
scaffolds 2	PMID: 18826205	3	0
scaffolds 2	PMID: 18826205	4	0.0139847
scaffolds 2	PMID: 18947994	0	0.189759
scaffolds 2	PMID: 18947994	1	0.168027
scaffolds 2	PMID: 18947994	2	0.169249
scaffolds 2	PMID: 18947994	3	0.16508
scaffolds 2	PMID: 18947994	4	0.181156
scaffolds 2	PMID: 19349176	0	0.0908828
scaffolds 2	PMID: 19349176	1	0.121994
scaffolds 2	PMID: 19349176	2	0.0695091
scaffolds 2	PMID: 19349176	3	0.081782
scaffolds 2	PMID: 19349176	4	0.0955625
scaffolds 2	PMID: 20218621	0	0.0930294
scaffolds 2	PMID: 20218621	1	0.0929442
scaffolds 2	PMID: 20218621	2	0.0999375
scaffolds 2	PMID: 20218621	3	0.0503267
scaffolds 2	PMID: 20218621	4	0.0741235
scaffolds 2	PMID: 21798739	0	0.105764
scaffolds 2	PMID: 21798739	1	0.138645
scaffolds 2	PMID: 21798739	2	0.119039
scaffolds 2	PMID: 21798739	3	0.1556
scaffolds 2	PMID: 21798739	4	0.0866048
scaffolds 2	PMID: 22197396	0	0.11505
scaffolds 2	PMID: 22197396	1	0.110491
scaffolds 2	PMID: 22197396	2	0.133894
scaffolds 2	PMID: 22197396	3	0.130356
scaffolds 2	PMID: 22197396	4	0.107244
scaffolds 2	PMID: 22209730	0	0.117314
scaffolds 2	PMID: 22209730	1	0.107699
scaffolds 2	PMID: 22209730	2	0.139776
scaffolds 2	PMID: 22209730	3	0.137838
scaffolds 2	PMID: 22209730	4	0.0943393
scaffolds 2	PMID: 22503460	0	0.145563
scaffolds 2	PMID: 22503460	1	0.128367
scaffolds 2	PMID: 22503460	2	0.15424
scaffolds 2	PMID: 22503460	3	0.155267
scaffolds 2	PMID: 22503460	4	0.146448
scaffolds 2	PMID: 23294830	0	0.258614
scaffolds 2	PMID: 23294830	1	0.237566
scaffolds 2	PMID: 23294830	2	0.250148
scaffolds 2	PMID: 23294830	3	0.311113
scaffolds 2	PMID: 23294830	4	0.273198
scaffolds 2	PMID: 25583100	0	0.22048
scaffolds 2	PMID: 25583100	1	0.206073
scaffolds 2	PMID: 25583100	2	0.210678
scaffolds 2	PMID: 25583100	3	0.218231
scaffolds 2	PMID: 25583100	4	0.194061
scaffolds 2	PMID: 26396687	0	0.173869
scaffolds 2	PMID: 26396687	1	0.116521
scaffolds 2	PMID: 26396687	2	0.114432
scaffolds 2	PMID: 26396687	3	0.129876
scaffolds 2	PMID: 26396687	4	0.121459
scaffolds 2	PMID: 26595749	0	0.193991
scaffolds 2	PMID: 26595749	1	0.207205
scaffolds 2	PMID: 26595749	2	0.185836
scaffolds 2	PMID: 26595749	3	0.183934
scaffolds 2	PMID: 26595749	4	0.212344
scaffolds 2	PMID: 29446942	0	0.129744
scaffolds 2	PMID: 29446942	1	0.134112
scaffolds 2	PMID: 29446942	2	0.152871
scaffolds 2	PMID: 29446942	3	0.178627
scaffolds 2	PMID: 29446942	4	0.177632
scaffolds 2	PMID: 30220602	0	0.0488485
scaffolds 2	PMID: 30220602	1	0.058894
scaffolds 2	PMID: 30220602	2	0.0756425
scaffolds 2	PMID: 30220602	3	0.0478577
scaffolds 2	PMID: 30220602	4	0.0403837
scaffolds 2	PMID: 30241907	0	0.219266
scaffolds 2	PMID: 30241907	1	0.242832
scaffolds 2	PMID: 30241907	2	0.240909
scaffolds 2	PMID: 30241907	3	0.205984
scaffolds 2	PMID: 30241907	4	0.235396
scaffolds 2	PMID: 30891140	0	0.0201639
scaffolds 2	PMID: 30891140	1	0.0256092
scaffolds 2	PMID: 30891140	2	0.0211433
scaffolds 2	PMID: 30891140	3	0.00800427
scaffolds 2	PMID: 30891140	4	0.0103574
scaffolds 2	PMID: 34818007	0	0.134695
scaffolds 2	PMID: 34818007	1	0.143426
scaffolds 2	PMID: 34818007	2	0.096892
scaffolds 2	PMID: 34818007	3	0.158132
scaffolds 2	PMID: 34818007	4	0.144848
scaffolds 2	PMID: 35060744	0	0.37232
scaffolds 2	PMID: 35060744	1	0.342931
scaffolds 2	PMID: 35060744	2	0.381338
scaffolds 2	PMID: 35060744	3	0.333088
scaffolds 2	PMID: 35060744	4	0.338626
scaffolds 2	PMID: 9836621	0	0.174094
scaffolds 2	PMID: 9836621	1	0.171725
scaffolds 2	PMID: 9836621	2	0.17144
scaffolds 2	PMID: 9836621	3	0.167502
scaffolds 2	PMID: 9836621	4	0.151978
scaffolds 2	PMID: 9836622	0	0.125024
scaffolds 2	PMID: 9836622	1	0.128677
scaffolds 2	PMID: 9836622	2	0.141909
scaffolds 2	PMID: 9836622	3	0.126577
scaffolds 2	PMID: 9836622	4	0.126019

## Sheet: Fig. 2k
method	ID	train run	rediscovery score		method	mean Δ	CI lower	CI upper
augmented	DOI: 10.1007/s00044-010-9428-9	0	0.0184262		canonical	-0.001	-0.0041	0.04
augmented	DOI: 10.1007/s00044-010-9428-9	1	0.0274492		augmented	0.0319	0.0001	0.0661
augmented	DOI: 10.1007/s00044-010-9428-9	2	0.0365772		randomized	0.0834	0.0553	0.1108
augmented	DOI: 10.1007/s00044-010-9428-9	3	0.0110434
augmented	DOI: 10.1007/s00044-010-9428-9	4	0.0288874
augmented	PMID: 14695833	0	0.21425
augmented	PMID: 14695833	1	0.234239
augmented	PMID: 14695833	2	0.232181
augmented	PMID: 14695833	3	0.208123
augmented	PMID: 14695833	4	0.243296
augmented	PMID: 16275080	0	0.328706
augmented	PMID: 16275080	1	0.311832
augmented	PMID: 16275080	2	0.355795
augmented	PMID: 16275080	3	0.269278
augmented	PMID: 16275080	4	0.315773
augmented	PMID: 17274610	0	0.0238635
augmented	PMID: 17274610	1	0.0241962
augmented	PMID: 17274610	2	0.0447835
augmented	PMID: 17274610	3	0.0106506
augmented	PMID: 17274610	4	0.00626778
augmented	PMID: 17624777	0	0.0113998
augmented	PMID: 17624777	1	0.0535614
augmented	PMID: 17624777	2	0.013776
augmented	PMID: 17624777	3	0.0250356
augmented	PMID: 17624777	4	0
augmented	PMID: 18029178	0	0.226241
augmented	PMID: 18029178	1	0.219892
augmented	PMID: 18029178	2	0.16733
augmented	PMID: 18029178	3	0.292403
augmented	PMID: 18029178	4	0.216624
augmented	PMID: 18771917	0	0.366209
augmented	PMID: 18771917	1	0.358193
augmented	PMID: 18771917	2	0.305159
augmented	PMID: 18771917	3	0.319602
augmented	PMID: 18771917	4	0.389336
augmented	PMID: 18826205	0	0
augmented	PMID: 18826205	1	0
augmented	PMID: 18826205	2	0
augmented	PMID: 18826205	3	0
augmented	PMID: 18826205	4	0
augmented	PMID: 18947994	0	0.0790445
augmented	PMID: 18947994	1	0.096581
augmented	PMID: 18947994	2	0.131041
augmented	PMID: 18947994	3	0.107704
augmented	PMID: 18947994	4	0.178578
augmented	PMID: 19349176	0	0.0358046
augmented	PMID: 19349176	1	0.021905
augmented	PMID: 19349176	2	0.0440793
augmented	PMID: 19349176	3	0.0765781
augmented	PMID: 19349176	4	0.0408313
augmented	PMID: 20218621	0	0.0682638
augmented	PMID: 20218621	1	0.0890248
augmented	PMID: 20218621	2	0.0521329
augmented	PMID: 20218621	3	0.0744868
augmented	PMID: 20218621	4	0.0836851
augmented	PMID: 21798739	0	0.123166
augmented	PMID: 21798739	1	0.0812662
augmented	PMID: 21798739	2	0.107312
augmented	PMID: 21798739	3	0.0420919
augmented	PMID: 21798739	4	0.111546
augmented	PMID: 22197396	0	0.0722975
augmented	PMID: 22197396	1	0
augmented	PMID: 22197396	2	0.0587813
augmented	PMID: 22197396	3	0.0528501
augmented	PMID: 22197396	4	0.0668332
augmented	PMID: 22209730	0	0.0350352
augmented	PMID: 22209730	1	0.0107112
augmented	PMID: 22209730	2	0.0565753
augmented	PMID: 22209730	3	0.0712384
augmented	PMID: 22209730	4	0.0505035
augmented	PMID: 22503460	0	0.0370059
augmented	PMID: 22503460	1	0.0576121
augmented	PMID: 22503460	2	0.0690299
augmented	PMID: 22503460	3	0.037541
augmented	PMID: 22503460	4	0.0428591
augmented	PMID: 23294830	0	0.239538
augmented	PMID: 23294830	1	0.227205
augmented	PMID: 23294830	2	0.172799
augmented	PMID: 23294830	3	0.181
augmented	PMID: 23294830	4	0.202795
augmented	PMID: 25583100	0	0.14329
augmented	PMID: 25583100	1	0.11325
augmented	PMID: 25583100	2	0.119227
augmented	PMID: 25583100	3	0.143775
augmented	PMID: 25583100	4	0.166745
augmented	PMID: 26396687	0	0.0918299
augmented	PMID: 26396687	1	0.0796328
augmented	PMID: 26396687	2	0.0888318
augmented	PMID: 26396687	3	0.134565
augmented	PMID: 26396687	4	0.177902
augmented	PMID: 26595749	0	0.116094
augmented	PMID: 26595749	1	0.127965
augmented	PMID: 26595749	2	0.084618
augmented	PMID: 26595749	3	0.0684603
augmented	PMID: 26595749	4	0.0922336
augmented	PMID: 29446942	0	0.0226758
augmented	PMID: 29446942	1	0.0226758
augmented	PMID: 29446942	2	0.0341995
augmented	PMID: 29446942	3	0.0340756
augmented	PMID: 29446942	4	0.0224432
augmented	PMID: 30220602	0	0.00974673
augmented	PMID: 30220602	1	0.00974673
augmented	PMID: 30220602	2	0.0298144
augmented	PMID: 30220602	3	0.0329199
augmented	PMID: 30220602	4	0.0102449
augmented	PMID: 30241907	0	0.0983657
augmented	PMID: 30241907	1	0.165331
augmented	PMID: 30241907	2	0.154818
augmented	PMID: 30241907	3	0.125526
augmented	PMID: 30241907	4	0.124663
augmented	PMID: 30891140	0	0
augmented	PMID: 30891140	1	0
augmented	PMID: 30891140	2	0
augmented	PMID: 30891140	3	0
augmented	PMID: 30891140	4	0
augmented	PMID: 34818007	0	0.0120257
augmented	PMID: 34818007	1	0
augmented	PMID: 34818007	2	0.0414844
augmented	PMID: 34818007	3	0.0301324
augmented	PMID: 34818007	4	0.0295664
augmented	PMID: 35060744	0	0.29742
augmented	PMID: 35060744	1	0.323137
augmented	PMID: 35060744	2	0.317743
augmented	PMID: 35060744	3	0.320094
augmented	PMID: 35060744	4	0.306791
augmented	PMID: 9836621	0	0.166693
augmented	PMID: 9836621	1	0.167968
augmented	PMID: 9836621	2	0.155777
augmented	PMID: 9836621	3	0.175748
augmented	PMID: 9836621	4	0.181172
augmented	PMID: 9836622	0	0.115226
augmented	PMID: 9836622	1	0.112916
augmented	PMID: 9836622	2	0.116023
augmented	PMID: 9836622	3	0.117402
augmented	PMID: 9836622	4	0.116119
canonical	DOI: 10.1007/s00044-010-9428-9	0	0
canonical	DOI: 10.1007/s00044-010-9428-9	1	0.0181392
canonical	DOI: 10.1007/s00044-010-9428-9	2	0.0177882
canonical	DOI: 10.1007/s00044-010-9428-9	3	0
canonical	DOI: 10.1007/s00044-010-9428-9	4	0.00931433
canonical	PMID: 14695833	0	0.159579
canonical	PMID: 14695833	1	0.107245
canonical	PMID: 14695833	2	0.107752
canonical	PMID: 14695833	3	0.122913
canonical	PMID: 14695833	4	0.145609
canonical	PMID: 16275080	0	0.16694
canonical	PMID: 16275080	1	0.149239
canonical	PMID: 16275080	2	0.117407
canonical	PMID: 16275080	3	0.167279
canonical	PMID: 16275080	4	0.180164
canonical	PMID: 17274610	0	0.0235056
canonical	PMID: 17274610	1	0.0230686
canonical	PMID: 17274610	2	0.0144274
canonical	PMID: 17274610	3	0.0300349
canonical	PMID: 17274610	4	0.0302457
canonical	PMID: 17624777	0	0.251309
canonical	PMID: 17624777	1	0.251198
canonical	PMID: 17624777	2	0.254458
canonical	PMID: 17624777	3	0.262402
canonical	PMID: 17624777	4	0.248637
canonical	PMID: 18029178	0	0.140086
canonical	PMID: 18029178	1	0.16592
canonical	PMID: 18029178	2	0.173711
canonical	PMID: 18029178	3	0.1642
canonical	PMID: 18029178	4	0.163145
canonical	PMID: 18771917	0	0.167058
canonical	PMID: 18771917	1	0.135353
canonical	PMID: 18771917	2	0.162736
canonical	PMID: 18771917	3	0.130849
canonical	PMID: 18771917	4	0.137336
canonical	PMID: 18826205	0	0.0734382
canonical	PMID: 18826205	1	0.0780196
canonical	PMID: 18826205	2	0.0337091
canonical	PMID: 18826205	3	0.0225518
canonical	PMID: 18826205	4	0.0616921
canonical	PMID: 18947994	0	0.132221
canonical	PMID: 18947994	1	0.060712
canonical	PMID: 18947994	2	0.0978396
canonical	PMID: 18947994	3	0.110809
canonical	PMID: 18947994	4	0.0966589
canonical	PMID: 19349176	0	0.0223144
canonical	PMID: 19349176	1	0.0509231
canonical	PMID: 19349176	2	0.0638667
canonical	PMID: 19349176	3	0.0507072
canonical	PMID: 19349176	4	0.0366143
canonical	PMID: 20218621	0	0.0224331
canonical	PMID: 20218621	1	0
canonical	PMID: 20218621	2	0.0113998
canonical	PMID: 20218621	3	0.0110434
canonical	PMID: 20218621	4	0.0220036
canonical	PMID: 21798739	0	0.0771068
canonical	PMID: 21798739	1	0.0222591
canonical	PMID: 21798739	2	0.0287489
canonical	PMID: 21798739	3	0.0423041
canonical	PMID: 21798739	4	0.063991
canonical	PMID: 22197396	0	0.0674456
canonical	PMID: 22197396	1	0.0300547
canonical	PMID: 22197396	2	0.0508263
canonical	PMID: 22197396	3	0.0859583
canonical	PMID: 22197396	4	0.0763883
canonical	PMID: 22209730	0	0.044627
canonical	PMID: 22209730	1	0.0657322
canonical	PMID: 22209730	2	0.0405743
canonical	PMID: 22209730	3	0.0622281
canonical	PMID: 22209730	4	0.0648703
canonical	PMID: 22503460	0	0.050409
canonical	PMID: 22503460	1	0.0295564
canonical	PMID: 22503460	2	0.0429125
canonical	PMID: 22503460	3	0.0536457
canonical	PMID: 22503460	4	0.0488475
canonical	PMID: 23294830	0	0.0433752
canonical	PMID: 23294830	1	0.018586
canonical	PMID: 23294830	2	0.0477572
canonical	PMID: 23294830	3	0.0369681
canonical	PMID: 23294830	4	0.0550413
canonical	PMID: 25583100	0	0.0378861
canonical	PMID: 25583100	1	0.0125163
canonical	PMID: 25583100	2	0.0209071
canonical	PMID: 25583100	3	0
canonical	PMID: 25583100	4	0.0206498
canonical	PMID: 26396687	0	0.109305
canonical	PMID: 26396687	1	0.0739444
canonical	PMID: 26396687	2	0.0692185
canonical	PMID: 26396687	3	0.0808149
canonical	PMID: 26396687	4	0.0578474
canonical	PMID: 26595749	0	0.0605459
canonical	PMID: 26595749	1	0.115623
canonical	PMID: 26595749	2	0.0680853
canonical	PMID: 26595749	3	0.104069
canonical	PMID: 26595749	4	0.0771091
canonical	PMID: 29446942	0	0.042719
canonical	PMID: 29446942	1	0.0837274
canonical	PMID: 29446942	2	0.0656758
canonical	PMID: 29446942	3	0.101533
canonical	PMID: 29446942	4	0.0613674
canonical	PMID: 30220602	0	0
canonical	PMID: 30220602	1	0.0563147
canonical	PMID: 30220602	2	0.0556693
canonical	PMID: 30220602	3	0.0198722
canonical	PMID: 30220602	4	0.010137
canonical	PMID: 30241907	0	0.10796
canonical	PMID: 30241907	1	0.128742
canonical	PMID: 30241907	2	0.117726
canonical	PMID: 30241907	3	0.0880032
canonical	PMID: 30241907	4	0.185589
canonical	PMID: 30891140	0	0
canonical	PMID: 30891140	1	0
canonical	PMID: 30891140	2	0
canonical	PMID: 30891140	3	0
canonical	PMID: 30891140	4	0
canonical	PMID: 34818007	0	0.037269
canonical	PMID: 34818007	1	0.0762024
canonical	PMID: 34818007	2	0.0510651
canonical	PMID: 34818007	3	0.0440641
canonical	PMID: 34818007	4	0.0544462
canonical	PMID: 35060744	0	0.167848
canonical	PMID: 35060744	1	0.153614
canonical	PMID: 35060744	2	0.143165
canonical	PMID: 35060744	3	0.111521
canonical	PMID: 35060744	4	0.140419
canonical	PMID: 9836621	0	0.0963646
canonical	PMID: 9836621	1	0.110081
canonical	PMID: 9836621	2	0.150757
canonical	PMID: 9836621	3	0.116197
canonical	PMID: 9836621	4	0.110167
canonical	PMID: 9836622	0	0.0754306
canonical	PMID: 9836622	1	0.0778934
canonical	PMID: 9836622	2	0.0742016
canonical	PMID: 9836622	3	0.0811037
canonical	PMID: 9836622	4	0.0788076
randomized	DOI: 10.1007/s00044-010-9428-9	0	0.0883903
randomized	DOI: 10.1007/s00044-010-9428-9	1	0.0802363
randomized	DOI: 10.1007/s00044-010-9428-9	2	0.088892
randomized	DOI: 10.1007/s00044-010-9428-9	3	0.0919391
randomized	DOI: 10.1007/s00044-010-9428-9	4	0.0861715
randomized	PMID: 14695833	0	0.193755
randomized	PMID: 14695833	1	0.212965
randomized	PMID: 14695833	2	0.242129
randomized	PMID: 14695833	3	0.219852
randomized	PMID: 14695833	4	0.200762
randomized	PMID: 16275080	0	0.317598
randomized	PMID: 16275080	1	0.353458
randomized	PMID: 16275080	2	0.341943
randomized	PMID: 16275080	3	0.296135
randomized	PMID: 16275080	4	0.341397
randomized	PMID: 17274610	0	0.110556
randomized	PMID: 17274610	1	0.128338
randomized	PMID: 17274610	2	0.118867
randomized	PMID: 17274610	3	0.103142
randomized	PMID: 17274610	4	0.133404
randomized	PMID: 17624777	0	0.0930678
randomized	PMID: 17624777	1	0.0944155
randomized	PMID: 17624777	2	0.0877662
randomized	PMID: 17624777	3	0.0866096
randomized	PMID: 17624777	4	0.0919294
randomized	PMID: 18029178	0	0.223148
randomized	PMID: 18029178	1	0.210815
randomized	PMID: 18029178	2	0.183002
randomized	PMID: 18029178	3	0.175645
randomized	PMID: 18029178	4	0.212309
randomized	PMID: 18771917	0	0.364926
randomized	PMID: 18771917	1	0.358065
randomized	PMID: 18771917	2	0.400199
randomized	PMID: 18771917	3	0.373265
randomized	PMID: 18771917	4	0.356487
randomized	PMID: 18826205	0	0.0935558
randomized	PMID: 18826205	1	0.020422
randomized	PMID: 18826205	2	0.119475
randomized	PMID: 18826205	3	0.0943839
randomized	PMID: 18826205	4	0.100378
randomized	PMID: 18947994	0	0.253107
randomized	PMID: 18947994	1	0.260475
randomized	PMID: 18947994	2	0.309343
randomized	PMID: 18947994	3	0.317806
randomized	PMID: 18947994	4	0.287313
randomized	PMID: 19349176	0	0.127869
randomized	PMID: 19349176	1	0.0879138
randomized	PMID: 19349176	2	0.111074
randomized	PMID: 19349176	3	0.0492519
randomized	PMID: 19349176	4	0.0847859
randomized	PMID: 20218621	0	0.0838513
randomized	PMID: 20218621	1	0.0840952
randomized	PMID: 20218621	2	0.0641058
randomized	PMID: 20218621	3	0.0914789
randomized	PMID: 20218621	4	0.0576561
randomized	PMID: 21798739	0	0.167115
randomized	PMID: 21798739	1	0.160118
randomized	PMID: 21798739	2	0.167473
randomized	PMID: 21798739	3	0.151199
randomized	PMID: 21798739	4	0.170154
randomized	PMID: 22197396	0	0.120892
randomized	PMID: 22197396	1	0.13736
randomized	PMID: 22197396	2	0.120307
randomized	PMID: 22197396	3	0.129329
randomized	PMID: 22197396	4	0.146735
randomized	PMID: 22209730	0	0.131567
randomized	PMID: 22209730	1	0.114297
randomized	PMID: 22209730	2	0.140901
randomized	PMID: 22209730	3	0.121958
randomized	PMID: 22209730	4	0.107036
randomized	PMID: 22503460	0	0.144959
randomized	PMID: 22503460	1	0.133327
randomized	PMID: 22503460	2	0.12
randomized	PMID: 22503460	3	0.13518
randomized	PMID: 22503460	4	0.172465
randomized	PMID: 23294830	0	0.289383
randomized	PMID: 23294830	1	0.223693
randomized	PMID: 23294830	2	0.245195
randomized	PMID: 23294830	3	0.233352
randomized	PMID: 23294830	4	0.2028
randomized	PMID: 25583100	0	0.152288
randomized	PMID: 25583100	1	0.213033
randomized	PMID: 25583100	2	0.207435
randomized	PMID: 25583100	3	0.163129
randomized	PMID: 25583100	4	0.184362
randomized	PMID: 26396687	0	0.10981
randomized	PMID: 26396687	1	0.141793
randomized	PMID: 26396687	2	0.127761
randomized	PMID: 26396687	3	0.10804
randomized	PMID: 26396687	4	0.121524
randomized	PMID: 26595749	0	0.192883
randomized	PMID: 26595749	1	0.194579
randomized	PMID: 26595749	2	0.189833
randomized	PMID: 26595749	3	0.192585
randomized	PMID: 26595749	4	0.192044
randomized	PMID: 29446942	0	0.115993
randomized	PMID: 29446942	1	0.135626
randomized	PMID: 29446942	2	0.1142
randomized	PMID: 29446942	3	0.128957
randomized	PMID: 29446942	4	0.115423
randomized	PMID: 30220602	0	0.0625594
randomized	PMID: 30220602	1	0.0767845
randomized	PMID: 30220602	2	0.0849471
randomized	PMID: 30220602	3	0.0773358
randomized	PMID: 30220602	4	0.107882
randomized	PMID: 30241907	0	0.246312
randomized	PMID: 30241907	1	0.198103
randomized	PMID: 30241907	2	0.219154
randomized	PMID: 30241907	3	0.183865
randomized	PMID: 30241907	4	0.173256
randomized	PMID: 30891140	0	0
randomized	PMID: 30891140	1	0.0453771
randomized	PMID: 30891140	2	0.0117912
randomized	PMID: 30891140	3	0
randomized	PMID: 30891140	4	0.0431789
randomized	PMID: 34818007	0	0.147671
randomized	PMID: 34818007	1	0.17484
randomized	PMID: 34818007	2	0.146486
randomized	PMID: 34818007	3	0.140562
randomized	PMID: 34818007	4	0.145203
randomized	PMID: 35060744	0	0.344858
randomized	PMID: 35060744	1	0.32551
randomized	PMID: 35060744	2	0.297294
randomized	PMID: 35060744	3	0.307051
randomized	PMID: 35060744	4	0.314295
randomized	PMID: 9836621	0	0.111362
randomized	PMID: 9836621	1	0.135118
randomized	PMID: 9836621	2	0.122075
randomized	PMID: 9836621	3	0.100427
randomized	PMID: 9836621	4	0.0916043
randomized	PMID: 9836622	0	0.130726
randomized	PMID: 9836622	1	0.133928
randomized	PMID: 9836622	2	0.135426
randomized	PMID: 9836622	3	0.0985282
randomized	PMID: 9836622	4	0.148633

## Sheet: Fig. 2l
method	SMILES	similarity
all	CCCCCCN1C(=O)C(CCOc2ccccc2CC(=O)O)Oc2ccccc21	0.832334
all	CCCCCCCCCN1C(=O)C(CCOc2ccccc2CC(=O)O)Oc2ccccc21	0.819788
all	CC(C)CCCCN1C(=O)C(CCOc2ccccc2CC(=O)O)Oc2ccccc21	0.807117
all	O=C(O)Cc1ccccc1OCCC1Oc2ccccc2N(CCCCC(F)(F)F)C1=O	0.789648
all	O=C(O)Cc1ccccc1OCCC1Oc2ccccc2N(CCCCC2CCCC2)C1=O	0.731419
all	O=C(O)Cc1ccccc1OCCC1Oc2ccccc2N(CCCCO)C1=O	0.816087
all	CC(C)CCCCCN1C(=O)C(CCOc2ccccc2CC(=O)O)Oc2ccccc21	0.801064
all	O=C(O)CCCCN1C(=O)C(CCOc2ccccc2CC(=O)O)Oc2ccccc21	0.80556
all	O=C(O)Cc1ccccc1OCCC1Oc2ccccc2N(CCCC2CCCCC2)C1=O	0.698617
all	O=C(O)Cc1ccccc1OCCC1Oc2ccccc2N(CCCCCc2ccccc2)C1=O	0.744289
all	O=C(O)Cc1ccccc1OCCC1Oc2ccccc2N(CC2CCCCC2)C1=O	0.608003
all	O=C(O)Cc1ccccc1OCCC1Oc2ccccc2N(CCCc2ccccc2)C1=O	0.719451
all	O=C(O)Cc1ccccc1OCCC1Oc2ccccc2N(Cc2ccccc2)C1=O	0.637436
all	O=C(O)Cc1ccccc1OCCC1Oc2ccccc2N(CCCCC2CCCCC2)C1=O	0.7163
all	O=C(O)CCCCCCN1C(=O)C(CCOc2ccccc2CC(=O)O)Oc2ccccc21	0.803021
all	CCCCCCCCCCCCCCCN1C(=O)C(CCOc2ccccc2CC(=O)O)Oc2ccccc21	0.819788
all	O=C(O)Cc1ccccc1OCCC1Oc2ccccc2NC1=O	0.468773
all	CCCCN1C(=O)C(CCOc2ccccc2CC(=O)O)Oc2ccccc21	0.793758
all	O=C(O)Cc1ccccc1OCCC1Oc2ccccc2N(CCCCCCCCO)C1=O	0.82029
all	COCCCCCN1C(=O)C(CCOc2ccccc2CC(=O)O)Oc2ccccc21	0.790422
all	CC(F)(F)CCCCN1C(=O)C(CCOc2ccccc2CC(=O)O)Oc2ccccc21	0.804768
all	O=C(O)Cc1ccccc1OCCC1Oc2ccccc2N(CCCCCCCCCCCO)C1=O	0.82029
all	O=C(O)Cc1ccccc1OCCC1Oc2ccccc2N(CCCCCC2CCCC2)C1=O	0.742438
all	O=C(O)Cc1ccccc1OCCC1Oc2ccccc2N(CCCCCCC(F)(F)F)C1=O	0.786837
all	O=C(O)Cc1ccccc1OCCC1Oc2ccccc2N(CCCCOCc2ccccc2)C1=O	0.703159
all	CC(C)(F)CCCCN1C(=O)C(CCOc2ccccc2CC(=O)O)Oc2ccccc21	0.780399
all	O=C(O)CCCN1C(=O)C(CCOc2ccccc2CC(=O)O)Oc2ccccc21	0.775783
all	CC(C)CCN1C(=O)C(CCOc2ccccc2CC(=O)O)Oc2ccccc21	0.731694
all	COc1ccccc1CN1C(=O)C(CCOc2ccccc2CC(=O)O)Oc2ccccc21	0.62887
all	CC(C)(O)CCCCCCCN1C(=O)C(CCOc2ccccc2CC(=O)O)Oc2ccccc21	0.770713
all	O=C(O)Cc1ccccc1OCCC1Oc2ccccc2N(CCOc2ccccc2CC(=O)O)C1=O	0.743119
all	NCCCCCCN1C(=O)C(CCOc2ccccc2CC(=O)O)Oc2ccccc21	0.796761
all	CCCCCCCCN1C(=O)C(CCOc2ccccc2CCC(=O)O)Oc2ccccc21	0.660028
all	CCCN1C(=O)C(CCOc2ccccc2CC(=O)O)Oc2ccccc21	0.755101
all	O=C(O)Cc1ccccc1OCCCN1C(=O)C(CCOc2ccccc2CC(=O)O)Oc2ccccc21	0.787097
all	O=C(O)Cc1ccccc1OCCC1Oc2ccccc2N(CCCCCCF)C1=O	0.823546
all	COCCN1C(=O)C(CCOc2ccccc2CC(=O)O)Oc2ccccc21	0.730976
all	O=C(O)Cc1ccccc1OCCCCCCCCN1C(=O)C(CCOc2ccccc2CC(=O)O)Oc2ccccc21	0.805881
all	COc1ccccc1OCCC1Oc2ccccc2N(CCCC2CCCC2)C1=O	0.477948
all	CC(C)(O)CCCCN1C(=O)C(CCOc2ccccc2CCC(=O)O)Oc2ccccc21	0.626855
all	CC(C)(C)c1ccccc1OCCC1Oc2ccccc2N(CCCCCO)C1=O	0.54774
all	O=C(O)Cc1ccccc1OCCC1Oc2ccccc2N(CCCCCC2CCCO2)C1=O	0.709494
all	O=C(O)CCCCCCCN1C(=O)C(CCOc2ccccc2CC(=O)O)Oc2ccccc21	0.797553
all	O=C(O)Cc1ccccc1OCCC1Oc2ccccc2N(CC2CCCO2)C1=O	0.595918
all	O=C(O)Cc1ccccc1OCCC1Oc2ccccc2N(CCCCC2CC2)C1=O	0.7604
all	O=C(O)Cc1ccccc1OCCC1Oc2ccccc2N(CCCCCOCCCO)C1=O	0.754242
all	O=C(O)Cc1cccc(OCCC2Oc3ccccc3N(CCCCCO)C2=O)c1	0.507725
all	O=C(O)Cc1ccccc1OCCC1Oc2ccccc2N(CCCCn2cccn2)C1=O	0.720902
all	O=C1C(CCOc2ccccc2)Oc2ccccc2N1CCCCCCO	0.538363
all	O=C(O)Cc1ccccc1OCCC1Oc2ccccc2N(CC(=O)NCCCOc2cccc3c2C(=O)N(C2CCC(=O)NC2=O)C3=O)C1=O	0.441583
all	CCOC(=O)CN1C(=O)C(CCOc2ccccc2CC(=O)O)Oc2ccccc21	0.631825
all	O=C(O)Cc1ccccc1OCCC1Oc2ccccc2N(CCCCCCC(=O)NC2CCCCC2)C1=O	0.666666
all	O=C(O)Cc1ccccc1OCCC1Oc2ccccc2N(CCCCN2CCCCC2=O)C1=O	0.689109
all	O=C(O)Cc1ccccc1OCCC1Oc2ccccc2N(CCCCOCCO)C1=O	0.747408
all	CCS(=O)(=O)CCN1C(=O)C(CCOc2ccccc2CC(=O)O)Oc2ccccc21	0.695032
all	CCC(C)(C#N)CCCCN1C(=O)C(CCOc2ccccc2CC(=O)O)Oc2ccccc21	0.71828
all	O=C(O)Cc1ccccc1OCCC1Oc2ccccc2N(CCCOc2ccccc2)C1=O	0.727263
all	CN1C(=O)C(CCOc2ccccc2CC(=O)O)Oc2ccccc21	0.618314
all	O=C(O)Cc1ccccc1OCCC1Oc2ccccc2N(CC2CCCC2)C1=O	0.62055
all	CC(=O)CCCCN1C(=O)C(CCOc2ccccc2C(=O)O)Oc2ccccc21	0.548799
all	CC(C)(O)CCCCN1C(=O)C(CCOc2ccccc2C(=O)O)Oc2ccccc21	0.541193
all	O=C(O)Cc1ccc(OCCC2Oc3ccccc3N(CCC3CCCCC3)C2=O)cc1	0.431097
all	CC(O)CCCCN1C(=O)C(CCOc2ccc(CC(=O)O)cc2)Oc2ccccc21	0.541368
all	O=C(O)Cc1ccccc1OCCC1Oc2ccccc2N(CCc2ccccn2)C1=O	0.658923
all	O=C(O)Cc1ccc(F)cc1OCCC1Oc2ccccc2N(CCC2CCCCC2)C1=O	0.510773
all	CCCCCc1ccccc1OCCCCCCN1C(=O)C(CCOc2ccccc2CC(=O)O)Oc2ccccc21	0.717824
all	O=C(O)CCc1ccccc1OCCC1Oc2ccccc2N(CCC2CCCCC2)C1=O	0.54241
all	CC1(CCN2C(=O)C(CCOc3ccccc3CC(=O)O)Oc3ccccc32)CCCC1	0.663455
all	CS(=O)(=O)N1C(=O)C(CCOc2ccccc2CC(=O)O)Oc2ccccc21	0.57261
all	CC(=O)CCCCN1C(=O)C(CCOc2c(F)cccc2CC(=O)O)Oc2ccccc21	0.534489
all	C=CCCCCN1C(=O)C(CCOc2ccc(C(=O)O)cc2)Oc2ccccc21	0.466085
all	O=C(O)c1ccccc1OCCC1Oc2ccccc2N(CCCCCC(F)(F)F)C1=O	0.548948
all	O=C(O)Cc1ccccc1OCCC1Oc2ccccc2N(CCOCc2ccccc2)C1=O	0.652205
all	CC(C)(C)CSCCN1C(=O)C(CCOc2ccccc2CC(=O)O)Oc2ccccc21	0.676195
all	CCCCCCN1C(=O)C(CCOc2ccccc2)Oc2ccccc21	0.533018
all	CC(C)(CCCCN1C(=O)C(CCOc2ccccc2C(=O)O)Oc2ccccc21)C(=O)O	0.535964
all	O=C(O)Cc1ccccc1OCCOc1ccccc1CC(=O)O	0.372946
all	O=C(O)Cc1ccccc1OCCC1Oc2ccccc2N(CCC2CCSCC2)C1=O	0.661763
all	COCCCCN1C(=O)C(CCOc2ccccc2CCC(=O)O)Oc2ccccc21	0.631789
all	O=C(O)Cc1ccccc1OCCC1Oc2ccccc2N(C2CCOCC2)C1=O	0.538529
all	CCCCCCCCN1C(=O)C(CCOc2ccccc2CC(=O)O)Oc2c(F)cccc21	0.557055
all	CC(C)(CO)CCN1C(=O)C(CCOc2ccccc2CC(=O)O)Oc2ccccc21	0.699728
all	CCCCCCCCCN1C(=O)C(CCOc2ccccc2OC)Oc2ccccc21	0.552137
all	CCCCCCCN1C(=O)C(CCOc2ccccc2)Oc2ccccc21	0.529707
all	CC(=O)SCCN1C(=O)C(CCOc2ccccc2CC(=O)O)Oc2ccccc21	0.709978
all	O=C(O)CCN1C(=O)C(CCOc2ccccc2CC(=O)O)Oc2ccccc21	0.741218
all	COCCCCN1C(=O)C(CCOc2ccccc2CC(=O)O)Oc2ccc(Cl)cc21	0.576648
all	CCCCCCCCN1CC(CCOc2ccccc2CC(=O)O)Oc2ccccc21	0.472504
all	O=C(O)CCc1ccccc1OCCC1Oc2ccccc2N(CCCCCO)C1=O	0.659893
all	Cc1cccc2c1OC(CCOc1ccccc1CC(=O)O)C(=O)N2CCCCCCO	0.565278
all	COc1cccc(OC)c1CCCN1C(=O)C(CCOc2ccccc2CC(=O)O)Oc2ccccc21	0.701434
all	CC(=O)CCCCN1C(=O)C(CCOc2ccccc2OCCCC(=O)O)Oc2ccccc21	0.567014
all	O=C(O)Cc1ccccc1OCCC1Oc2ccccc2CN(CCC2CCN(Cc3ccccc3)CC2)C1=O	0.41134
all	O=C(O)Cc1ccccc1OCCC1Oc2ccccc2N(CCCCOCCOCCO)C1=O	0.731625
all	O=C(O)Cc1ccccc1OCCC1Oc2ccccc2N(CCCCCOCCCCN2C(=O)CCC2=O)C1=O	0.695612
all	CCOc1ccc2c(c1)OC(CCOc1ccccc1CC(=O)O)C(=O)N2CCC1CCCCC1	0.501679
all	Cc1cccc2c1N(CCCCC(C)(C)C(=O)O)C(=O)C(CCOc1ccccc1CC(=O)O)O2	0.520092
all	CC(=O)CCCCCN1C(=O)C(CCOc2ccccc2CCC(=O)O)Oc2ccccc21	0.641225
all	CCCCCCCCCCCCCN1C(=O)C(CCOc2ccccc2)Oc2ccccc21	0.52692
all	O=C(O)Cc1ccccc1OCCC1Oc2ccc(Cl)cc2N(CCCC2CCCC2)C1=O	0.524522
best	CCCCCCN1C(=O)C(CCOc2ccccc2CC(=O)O)Oc2ccccc21	0.832334
best	O=C(O)Cc1ccccc1OCCC1Oc2ccccc2N(Cc2ccccc2)C1=O	0.637436
best	O=C(O)CCCCN1C(=O)C(CCOc2ccccc2CC(=O)O)Oc2ccccc21	0.80556
best	CCC(=O)CCCCN1C(=O)C(CCOc2ccccc2CC(=O)O)Oc2ccccc21	0.766043
best	CCCCCN1C(=O)C(CCOc2cccc(CC(=O)O)c2)Oc2ccccc21	0.504713
best	CC(C)CCCCN1C(=O)C(CCOc2ccccc2CC(=O)O)Oc2ccccc21	0.807117
best	O=C(O)Cc1ccccc1OCCC1Oc2ccccc2N(CCCc2ccccc2)C1=O	0.719451
best	O=C(O)CCCCCN1C(=O)C(CCOc2ccccc2CC(=O)O)Oc2ccccc21	0.805079
best	CC(C)CCN1C(=O)C(CCOc2ccccc2CC(=O)O)Oc2ccccc21	0.731694
best	O=C(O)Cc1ccccc1OCCC1Oc2ccccc2N(CCCCCCCCO)C1=O	0.82029
best	CC(C)(C)CCN1C(=O)C(CCOc2ccccc2CC(=O)O)Oc2ccccc21	0.72455
best	O=C(O)Cc1ccccc1OCCC1Oc2ccccc2N(CCc2ccccc2)C1=O	0.687236
best	O=C(O)Cc1ccccc1OCCC1Oc2ccccc2N(CCCCCOCc2ccccc2)C1=O	0.706688
best	COc1ccc(CN2C(=O)C(CCOc3ccccc3CC(=O)O)Oc3ccccc32)cc1	0.603825
best	O=C(O)Cc1ccccc1OCCCCCCN1C(=O)C(CCOc2ccccc2CC(=O)O)Oc2ccccc21	0.811483
best	CCCCCN1C(=O)C(CCOc2ccc(F)cc2CC(=O)O)Oc2ccccc21	0.620698
best	CCCC(=O)CCCCN1C(=O)C(CCOc2ccccc2CC(=O)O)Oc2ccccc21	0.753005
best	CCCCCN1C(=O)C(CCOc2ccccc2CCC(=O)O)Oc2ccccc21	0.657502
best	CCCCCN1C(=O)C(COc2ccccc2CC(=O)O)Oc2ccccc21	0.601947
best	O=C(O)Cc1ccccc1OCCC1Oc2ccc(F)cc2N(CCCCCCO)C1=O	0.610049
best	CCCCCN1C(=O)C(CCOc2c(Cl)cccc2CC(=O)O)Oc2ccccc21	0.538179
best	CC(=O)CCCCN1C(=O)C(CCOc2ccc(CC(=O)O)cc2)Oc2ccccc21	0.513677
best	CCCCCN1C(=O)C(CCOc2ccc(CC(=O)O)cc2OC)Oc2ccccc21	0.53539
best	CCCCCCCN1C(=O)C(CCOc2ccccc2C(=O)O)Oc2ccccc21	0.574126
best	O=C(O)Cc1ccccc1OCCCCCN1C(=O)C(CCOc2ccccc2CC(=O)O)Oc2ccccc21	0.813556
best	CC(=O)N1CCC(CN2C(=O)C(CCOc3ccccc3CC(=O)O)Oc3ccccc32)CC1	0.594536
best	O=C(O)Cc1ccccc1OCCC1Oc2ccccc2N(CCC(F)(F)F)C1=O	0.72643
best	Cc1cccc(CC(=O)O)c1OCCC1Oc2ccccc2N(CCCCCCO)C1=O	0.553375
best	CCc1ccccc1OCCC1Oc2ccccc2N(CCCCCN2C(=O)C(CCOc3ccccc3CC(=O)O)Oc3ccccc32)C1=O	0.803036
best	COc1ccccc1OCCC1Oc2ccccc2N(CCCCCCO)C1=O	0.56826
best	CCc1ccccc1OCCCCN1C(=O)C(CCOc2ccccc2CC(=O)O)Oc2ccccc21	0.765041
best	CCCCCN1C(=O)C(CCOc2ccccc2C(=O)O)Oc2ccccc21	0.566557
best	Cc1cccc(OCCC2Oc3ccccc3N(CCCCCCO)C2=O)c1CC(=O)O	0.56833
best	CCc1ccccc1OCCCN1C(=O)C(CCOc2ccccc2CC(=O)O)Oc2ccccc21	0.743132
best	O=C(O)Cc1ccccc1OCCC1OC(=O)N(CCc2ccccc2)C1=O	0.47938
best	CCCCCCCN1C(=O)C(CCOc2ccccc2OCC)Oc2ccccc21	0.563686
best	O=C(O)Cc1ccccc1OCCC1Oc2cc(F)ccc2N(CCCCCCO)C1=O	0.619921
best	CCN(Cc1ccccc1)C(=O)CN1C(=O)C(CCOc2ccccc2CC(=O)O)Oc2ccccc21	0.569487
best	CCCCCN1C(=O)C(CCOc2cc(O)ccc2CC(=O)O)Oc2ccccc21	0.605306
best	O=C(O)Cc1ccccc1OCCC1Oc2ccccc2N(CC2CC2)C1=O	0.644284
best	O=C(O)Cc1ccccc1OCCC1Oc2ccccc2CN(Cc2ccccc2)C1=O	0.444918
best	CC(C)CCCCCCN1C(=O)C(CCOc2ccccc2CC(=O)O)Oc2ccccc21	0.798828
best	CCCCCN1C(=O)C(CCOc2ccccc2C(C)=O)Oc2ccccc21	0.553172
best	CC(C)CC(=O)N1C(=O)C(CCOc2ccccc2CC(=O)O)Oc2ccccc21	0.579395
best	O=C(O)Cc1ccccc1OCCCCOc1ccccc1CC(=O)O	0.380398
best	CC(=O)CCCCN1C(=O)C(CCOc2ccccc2C(C)C)Oc2ccccc21	0.533429
best	O=C(O)Cc1ccccc1OCCC1Oc2ccccc2N(CCCCOc2cccc3ccccc23)C1=O	0.671784
best	Cc1ccc(CN2C(=O)C(CCOc3ccccc3CC(=O)O)Oc3ccccc32)cc1	0.616093
best	CCCCCCN1C(=O)C(CCOc2c(C)cccc2CC(=O)O)Oc2ccccc21	0.55393
best	CC1(C)NC(=O)N(CCCCN2C(=O)C(CCOc3ccccc3CC(=O)O)Oc3ccccc32)C1=O	0.722166
best	CCCCCN1C(=O)C(CCOc2ccccc2C(=O)OC)Oc2ccccc21	0.534417
best	CCCCCN1C(=O)C(CCOc2ccc(C(C)=O)cc2)Oc2ccccc21	0.49245
best	COc1ccc(CC(=O)O)c(OCCC2Oc3ccccc3N(CCCCC(C)=O)C2=O)c1	0.575554
best	CCCCCN1C(=O)C(CCOc2ccc(C(C)C(=O)O)cc2)Oc2ccccc21	0.481061
best	O=C(O)Cc1ccccc1OCCCC(=O)N1C(=O)C(CCOc2ccccc2CC(=O)O)Oc2ccccc21	0.575936
best	O=C(O)Cc1ccc(C(F)(F)F)cc1OCCC1Oc2ccccc2N(CCCCCCO)C1=O	0.591676
best	CCCCCN1C(=O)C(CCOc2ccc(F)cc2)Oc2ccccc21	0.48993
best	O=C(O)Cc1ccccc1OCCC1Oc2ccccc2N(Cc2ccc(C(=O)C(F)(F)F)cc2)C1=O	0.586487
best	O=C1Nc2ccccc2C1CCN1CCC(c2ccccc2C(F)(F)F)CC1	0.106175
best	CCCCCN1C(=O)C(CCOc2ccccc2CC(=O)OC)Oc2ccccc21	0.679529
best	CCCCCN1C(=O)C(CCOc2ccccc2CC(C)C(=O)O)Oc2ccccc21	0.620808
best	CCCCCCN1C(=O)C(CCOc2ccccc2C(C)Oc2ccccc2CC(=O)O)Oc2ccccc21	0.621392
best	O=C(O)Cc1ccccc1OCCC1Oc2ccccc2N(CC=Cc2ccccc2)C1=O	0.593297
best	CC(=O)CCCCCCCN1C(=O)C(CCOc2cccc(CC(=O)O)c2)Oc2ccccc21	0.490586
best	CCCCCN1C(=O)CC(CCOc2ccccc2CC(=O)O)Oc2ccccc21	0.524097
best	CCCCCN1C(=O)C(Cc2ccccc2)Oc2ccccc21	0.388643
best	O=C(O)Cc1ccccc1OCCC1Oc2ccccc2N(CCCCN2CCCc3ccccc32)C1=O	0.656323
best	CC(=O)CCCCN1C(=O)C(CCOc2ccccc2OC(C)C)Oc2ccccc21	0.533429
best	O=C(O)Cc1ccccc1OCCC1Oc2ccccc2N(CCCCC2CCN(CCC(=O)c3ccccc3)CC2)C1=O	0.625643
best	COC(=O)c1ccc(OCCC2Oc3ccccc3N(CCCCC(C)=O)C2=O)c(CCC(=O)O)c1	0.523974
best	CCCCCN1C(=O)C(CCOc2ccccc2CC(=O)O)Cc2ccccc21	0.458207
best	O=C(C=Cc1ccccc1)NC1CCC(CCN2CCc3ccccc3C2=O)CC1	0.125795
best	O=C(O)Cc1ccccc1OCCC1C(=O)N(CCCCC2CCN(Cc3ccccc3)CC2)N(c2ccccc2)C1=O	0.321802
best	CCCCCCCN1C(=O)C(CCc2ccc(C(=O)O)cc2)Oc2ccccc21	0.440576
best	O=C(O)CCc1ccc(OCCC2Oc3ccccc3N(CCCCCCO)C2=O)cc1	0.496493
best	CN1CCC(CCOc2ccc(S(=O)(=O)NC(Cc3ccccc3)C(=O)O)cc2)CC1	0.143796
best	O=C(O)CC1Oc2ccccc2N(CCCCCCO)C1=O	0.453786
best	O=C(O)Cc1ccccc1OCCC1Oc2ccccc2N(CCCCCCC(O)CO)C1=O	0.755347
best	CCCCCN1C(=O)C(COc2ccccc2OCC(=O)O)Oc2ccccc21	0.435345
best	O=C(O)Cc1ccccc1OCCC1Oc2ccccc2N(Cc2cccs2)C1=O	0.611442
best	O=C(O)Cc1ccccc1C1CCN(C(=O)C(Cc2ccccc2)NC(=O)C2CC2c2ccccc2)CC1	0.139611
best	O=C(O)Cc1ccccc1OCCCOc1ccccc1CC(=O)O	0.380398
best	O=C(O)Cc1ccccc1OCCC1Oc2ccccc2CN(CCOc2ccccc2CC(=O)O)C1=O	0.475597
best	O=C(O)Cc1ccccc1OCCc1ccccc1	0.33288
best	COCCOCCOCCOCCOCCOCCOCCOCCOCCOCCOc1ccc(Cc2cc(C3OC(CO)C(O)C3O)ccc2Cl)cc1	0.107773
best	NC(N)=NC(=NS(=O)(=O)c1ccccc1)N1CC(c2ccccc2)C(c2ccccc2)=N1	0.0873596
best	O=C(O)Cc1ccccc1OCCC1Oc2ccc(F)cc2N(CCCCO)C1=O	0.599732
best	NC(CCc1ccccc1)P(=O)(O)CC(Cc1ccccc1)C(=O)O	0.107169
best	O=C1CCC(N2C(=O)c3cccc(OCCCNC(=O)c4cccnc4OCCC4Oc5ccccc5N(CCCCCCO)C4=O)c3C2=O)C(=O)N1	0.345318
best	CCCCCN1C(=O)C(CCOc2ccc(C=CC(=O)O)cc2OCC(=O)O)Oc2ccccc21	0.471787
best	CC(=O)CCCCN1C(=O)C(CCOc2cc(CC(=O)O)ccc2OCC(C)(C)C)Oc2ccccc21	0.497152
best	CCCCCCCN1C(=O)C(CCOc2cccc(OCC(=O)O)c2CC(=O)O)Oc2ccccc21	0.571176
best	CC(=O)CCCCN1C(=O)C(CCOc2ccccc2OC(Cc2ccccc2OCC(=O)O)C(=O)O)Oc2ccccc21	0.524845
best	CC(C)Oc1ccccc1N1CCN(CCCCNC(=O)c2ccc(OCCO)cc2)CC1	0.187987
best	COc1ccccc1N1CCN(C(=O)CCCCCOc2ccccc2CC(=O)O)CC1	0.327074
best	CCCCCCN1C(=O)C(CCOc2ccccc2CC(=O)O)Oc2ccc(C(C)=O)cc21	0.606321
best	O=C(O)Cc1ccccc1COc1ccccc1CC(=O)O	0.300666
best	CCCCCN1C(=O)C(CCOc2cccc(C3(OC)CCOCC3)c2)Oc2ccccc21	0.395527
best	CCCCCCN1C(=O)C(Cc2ccc(-c3ccccc3)cc2)Oc2ccccc21	0.370663
best	CCCCCCCN1C(=O)C(CCOc2cccc(CC(=O)O)c2OCC(=O)O)Oc2ccccc21	0.588096
step 1	CCCCCCCCCN1C(=O)C(CCOc2ccccc2CC(=O)O)Oc2ccccc21	0.819788
step 1	CCCCCCCCN1C(=O)C(CCOc2ccccc2CC(=O)O)Oc2ccccc21	0.819788
step 1	CCCCCCCCCCCN1C(=O)C(CCOc2ccccc2CC(=O)O)Oc2ccccc21	0.819788
step 1	CCCCCCCCCCCCN1C(=O)C(CCOc2ccccc2CC(=O)O)Oc2ccccc21	0.819788
step 1	O=C(O)Cc1ccccc1OCCC1Oc2ccccc2N(CCCCC2CCCC2)C1=O	0.731419
step 1	CCCCCCCCCCCCCN1C(=O)C(CCOc2ccccc2CC(=O)O)Oc2ccccc21	0.819788
step 1	CC(C)(C)CCCN1C(=O)C(CCOc2ccccc2CC(=O)O)Oc2ccccc21	0.766424
step 1	O=C(O)Cc1ccccc1OCCC1Oc2ccccc2N(CCC2CCCC2)C1=O	0.685912
step 1	CCCCCCCCCCCCCCCCCN1C(=O)C(CCOc2ccccc2CC(=O)O)Oc2ccccc21	0.819788
step 1	O=C(O)Cc1ccccc1OCCC1Oc2ccccc2N(CCCCCCCCCCCCCOc2cccc3c2C(=O)N(C2CCC(=O)NC2=O)C3=O)C1=O	0.561675
step 1	CCCCCCCCCCN1C(=O)C(CCOc2ccc(CC(=O)O)cc2)Oc2ccccc21	0.534945
step 1	O=C(O)Cc1ccccc1OCCC1Oc2ccccc2N(CCCc2ccccc2)C1=O	0.719451
step 1	O=C(O)Cc1ccccc1OCCC1Oc2ccccc2N(CCc2ccccc2)C1=O	0.687236
step 1	CCCCCCCCCCN1C(=O)C(CCOc2cccc(CC(=O)O)c2)Oc2ccccc21	0.510098
step 1	O=C(O)Cc1ccccc1OCCC1Oc2ccccc2N(CCCCCN2C(=O)c3ccccc3C2=O)C1=O	0.744289
step 1	O=C(O)Cc1ccccc1OCCC1Oc2ccccc2N(CCCCCCN2C(=O)c3ccccc3C2=O)C1=O	0.750779
step 1	CC(C)CCN1C(=O)C(CCOc2ccccc2CC(=O)O)Oc2ccccc21	0.731694
step 1	O=C(O)Cc1ccccc1OCCCCN1C(=O)C(CCOc2ccccc2CC(=O)O)Oc2ccccc21	0.810592
step 1	O=C(O)Cc1ccccc1OCCC1Oc2ccccc2N(Cc2ccccc2)C1=O	0.637436
step 1	O=C(O)CCc1ccccc1OCCC1Oc2ccccc2N(CCCC2CCCC2)C1=O	0.573662
step 1	CCCCCN1C(=O)C(CCOc2ccccc2CC(=O)O)Oc2ccccc21	0.820997
step 1	CCCCCCCCCCN1C(=O)C(CCOc2ccccc2OCC(=O)O)Oc2ccccc21	0.586946
step 1	CC(C)(C)CCCCN1C(=O)C(CCOc2ccc(CC(=O)O)cc2)Oc2ccccc21	0.511716
step 1	CC(C)(C)CCCCN1C(=O)C(CCOc2cccc(C(=O)O)c2)Oc2ccccc21	0.465229
step 1	O=C(O)c1cccc(OCCC2Oc3ccccc3N(CCCC3CCCC3)C2=O)c1	0.418047
step 1	O=C(O)CCCCCN1C(=O)C(CCOc2ccccc2CC(=O)O)Oc2ccccc21	0.805079
step 1	Cc1cccc2c1OC(CCOc1ccccc1CC(=O)O)C(=O)N2CCCCC(C)(C)C(=O)O	0.527357
step 1	CC(C)(C)CCCCN1C(=O)C(CCOc2ccccc2CC(=O)O)Oc2cc(Br)ccc21	0.582615
step 1	O=C(O)Cc1ccccc1OCCC1Oc2ccccc2N(CCCC2(CC(=O)O)CCC2)C1=O	0.68981
step 1	CCCCN1C(=O)C(CCOc2ccccc2CC(=O)O)Oc2ccccc21	0.793758
step 1	CC(C)(C)CCCCN1C(=O)C(CCOc2ccccc2C(=O)O)Oc2ccccc21	0.546525
step 1	O=C(O)Cc1ccccc1OCCC1Oc2ccccc2N(CCOc2ccccc2CC(=O)O)C1=O	0.743119
step 1	CCCCCCCCCCN1C(=O)C(CCOc2cc(Cl)ccc2CC(=O)O)Oc2ccccc21	0.605614
step 1	CC(C)(C)CCCCN1C(=O)C(CCOc2ccccc2-c2ccccc2C(=O)O)Oc2ccccc21	0.515718
step 1	COc1ccccc1CN1C(=O)C(CCOc2ccccc2CC(=O)O)Oc2ccccc21	0.62887
step 1	Cc1cccc2c1OC(CCOc1ccccc1CC(=O)O)C(=O)N2CCCCC(C)(C)C	0.537188
step 1	O=C(O)Cc1ccccc1OCCC1Oc2ccccc2N(c2ccccc2)C1=O	0.558631
step 1	CC(C)(CCCCN1C(=O)C(COc2ccccc2CC(=O)O)Oc2ccccc21)C(=O)O	0.568649
step 1	O=C(O)Cc1ccc(CN2C(=O)C(CCOc3ccccc3CC(=O)O)Oc3ccccc32)cc1	0.61774
step 1	COc1cccc(OC)c1OCCC1Oc2ccccc2N(CCCCC(C)(C)C)C1=O	0.478054
step 1	CC(CCCCN1C(=O)C(CCOc2ccccc2CC(=O)O)Oc2ccccc21)C(=O)O	0.761951
step 1	O=C(O)Cc1ccccc1OCCC1Oc2ccccc2N(CC(=O)NC(Cc2ccccc2)C(=O)O)C1=O	0.549567
step 1	O=C(O)Cc1ccccc1OCCC1Oc2ccccc2N(C2CC2)C1=O	0.561752
step 1	O=C(O)c1ccccc1OCCC1Oc2ccccc2N(CCCC2CCCC2)C1=O	0.492394
step 1	O=C(O)Cc1ccccc1OCCC1Oc2ccccc2N(C(=O)CCCCc2ccccc2)C1=O	0.524796
step 1	CCC1(CCCCN2CCN(c3ccccc3OC)CC2)c2ccccc2Oc2ccccc21	0.171539
step 1	CCCOc1ccccc1OCCC1Oc2ccccc2N(CCCCC(C)(C)C(=O)O)C1=O	0.551797
step 1	CC(C)c1ccccc1OCCC1Oc2ccccc2N(CCCCC(C)(C)C)C1=O	0.511911
step 1	O=C(O)Cc1ccccc1OCCC1Oc2ccccc2N(Cc2cccc3ccccc23)C1=O	0.570716
step 1	O=C(O)Cc1cccc(OCCC2Oc3ccccc3N(CCc3ccccc3)C2=O)c1	0.426758
step 1	CC(C)(C(=O)O)c1ccc(OCCC2Oc3ccccc3N(CCCC3CCCC3)C2=O)cc1	0.424753
step 1	O=C(O)Cc1ccccc1OCCOc1ccccc1CC(=O)O	0.372946
step 1	CC(C)(C)CCCCN1C(=O)C(CCOc2ccc(C(=O)c3ccccc3)cc2)Oc2ccccc21	0.46098
step 1	CC(C)(CCCCN1C(=O)C(CCOc2ccccc2CC(=O)O)Oc2ccccc2-c2ccccc21)C(=O)O	0.58492
step 1	O=C(O)Cc1ccccc1OCCC1Oc2ccccc2N(CCCCC(=O)NCC2CCCCC2)C1=O	0.65416
step 1	CC(C)(C)CCCC1Oc2ccccc2N(CCCCC(C)(C)C(=O)O)C1=O	0.43269
step 1	COc1ccc(CN2C(=O)C(CCOc3ccccc3CC(=O)O)Oc3ccccc32)cc1OC	0.58888
step 1	O=C(O)Cc1ccccc1OCCC1Oc2ccccc2N(CCc2cccc(F)c2)C1=O	0.632024
step 1	O=C1C(CCCc2ccccc2)Oc2ccccc2N1CCCC1CCCC1	0.351211
step 1	Cc1cccc(CC(=O)O)c1OCCC1Oc2ccccc2N(CCCC2CCCC2)C1=O	0.479499
step 1	O=C1C(COCc2ccccc2)Oc2ccccc2N1CCCC1CCCC1	0.318438
step 1	O=C(O)Cc1ccccc1OCCCCCCCCN1C(=O)C(CCOc2ccccc2CC(=O)O)Oc2ccccc21	0.805881
step 1	CCCCCCCCCCN1C(=O)C(CC(=O)O)Oc2ccccc21	0.453835
step 1	CC(C)(C)CCCCN1C(=O)C(CCOc2ccccc2CC(C)(C)C)Oc2ccccc21	0.602402
step 1	O=C(O)Cc1ccccc1OCCC1Oc2ccccc2N(C(C(=O)NCc2ccccc2)c2ccccc2)C1=O	0.488541
step 1	CC(C)(CCCCN1C(=O)C(CCOc2ccccc2CC(=O)O)Oc2ncccc21)C(=O)O	0.539454
step 1	O=C(O)CCCCCCCCCN1C(=O)C(CCOc2ccccc2CC(=O)O)Oc2ccccc21	0.797553
step 1	CC(C)(C)Cc1ccc(OCCC2Oc3ccccc3N(CCCC3CCCC3)C2=O)cc1	0.398391
step 1	O=C(O)Cc1ccccc1OCCC1Oc2ccccc2N(Cc2ccncc2)C1=O	0.611442
step 1	O=C(O)Cc1ccccc1OCCC1Oc2ccccc2N(CCc2ccc(F)cc2)C1=O	0.664687
step 1	O=C(NO)c1ccc(OCCC2Oc3ccccc3N(CCCC3CCCC3)C2=O)cc1	0.409246
step 1	CCCCCCCCCCCN1CCc2cc(OCCC3Oc4ccccc4N(CCCCCCCCCC)C3=O)c(OC)cc21	0.445111
step 1	O=C(O)CCCCCCCCCCCN1C(=O)C(CCOc2ccccc2CC(=O)O)Oc2ccccc21	0.797553
step 1	O=C1C(CCOc2ccccc2OCCC2CCCC2)Oc2ccccc2N1CCCC1CCCC1	0.482361
step 1	O=C(O)Cc1ccncc1OCCC1Oc2ccccc2N(CCCC2CCCC2)C1=O	0.524522
step 1	CCCCCCCCCCN1C(=O)C(CCOc2ccc(Cc3cccc(C4OC(CO)C(O)C(O)C4O)c3)cc2)Oc2ccccc21	0.370361
step 1	O=C1C(CCOc2cccc3ccccc23)Oc2ccccc2N1CCCC1CCCC1	0.426847
step 1	CCCCCCCCCCN1C(=O)C(CCOc2ccccc2CCCC(=O)O)Oc2ccccc21	0.640281
step 1	CC(C)(C)c1ccccc1N1CCC(COc2ccccc2CC(=O)O)CC1	0.307853
step 1	CCCCCCCCCCN1C(=O)C(CCOc2ccccc2CC(=O)O)OC(Cc2ccccc2CCC(=O)O)C1=O	0.440783
step 1	c1ccc(CN2CCN(CCCC3c4ccccc4Cc4ccccc43)CC2)cc1	0.101885
step 1	COC(=O)c1ccccc1OCCC1Oc2ccccc2N(CCCC2CCCC2)C1=O	0.47012
step 1	COc1cc(C(=O)O)ccc1OCCC1Oc2ccccc2N(CCCC2CCCC2)C1=O	0.451089
step 1	CC(C)(CCCCN1C(=O)C(CCOc2ccccc2CC(=O)O)Oc2c1ccc(F)c2F)C(=O)O	0.511144
step 1	O=C(CCCCCCC(=O)Nc1cccc(Oc2ccccc2)c1)NO	0.142283
step 1	O=C(O)Cc1ccccc1OCCC1Oc2ccccc2N(CCCCC2CCc3ccccc32)C1=O	0.646524
step 1	CC(C)CC1OC(=O)C(C)(C)CNC(=O)C(Cc2ccccc2)NC(=O)C=CCC(CC(=O)O)OC1=O	0.132115
step 1	CCCCCCCCCCN1C(=O)C(O)(CCCCCN2C(=O)C(CCOc3ccccc3CC(=O)O)Oc3ccccc32)c2ccccc21	0.643595
step 1	O=C1C(CCCN2CCC3(CCc4ccccc43)CC2)Oc2ccccc2N1CCCC1CCCC1	0.287078
step 1	O=C1c2ccccc2C(=O)N1CCc1cc2ccccc2n1-c1ccccc1	0.105574
step 1	O=C(O)Cc1ccccc1OCCCCCCOCCC1Oc2ccccc2N(CCCC2CCCC2)C1=O	0.60323
step 1	CCCCCCCCN1C(=O)N(CC(O)COc2ccccc2CC(=O)O)C(=O)C1(C)C	0.309353
step 1	O=C(O)Cc1ccccc1OCCC12CC3CC(CC(C3)C1)C2	0.321837
step 1	CCCC(C)CCN1C(=O)C(CCOc2ccccc2CC(=O)O)Oc2ccccc21	0.68548
step 1	O=C(O)Cc1ccccc1OCCC1Oc2ccccc2N(CCCCCCCN2c3ccccc3Oc3ccccc32)C1=O	0.762259
step 1	CC(C)(C)CCCCN1C(=O)C(CCOc2ccccc2-c2ccsc2)Oc2ccccc21	0.47063
step 1	Cc1c(CC(=O)O)cccc1OCCC1Oc2ccccc2N(CCCCC(C)(C)C)C1=O	0.584222
step 1	CC(C)(C)CCCCN1C(=O)C(CCOc2cccc(C(F)(F)F)c2CC(=O)O)Oc2ccccc21	0.532228
step 1	O=C(O)Cc1ccccc1OCCC1Oc2ccccc2CN(CCc2ccccc2F)C1=O	0.440582
step 1	CC(C)(C)CCCCN1C(=O)C(CCOc2cccc(Br)c2CC(=O)O)Oc2ccccc21	0.537046
step 2	CCCCCN1C(=O)C(CCOc2ccccc2CC(=O)O)Oc2ccccc21	0.820997
step 2	O=C(O)Cc1ccccc1OCCC1Oc2ccccc2N(CCCCCCO)C1=O	0.825596
step 2	CCCCCCCN1C(=O)C(CCOc2ccccc2CC(=O)O)Oc2ccccc21	0.82565
step 2	CCCCCCN1C(=O)C(CCOc2ccccc2CC(=O)O)Oc2ccccc21	0.832334
step 2	O=C(O)Cc1ccccc1OCCC1Oc2ccccc2N(CCCCCCF)C1=O	0.823546
step 2	CCCCCCCCN1C(=O)C(CCOc2ccccc2CC(=O)O)Oc2ccccc21	0.819788
step 2	O=C(O)Cc1ccccc1OCCC1Oc2ccccc2N(CCCCCCCCF)C1=O	0.817703
step 2	O=C(O)Cc1ccccc1OCCCCN1C(=O)C(CCOc2ccccc2CC(=O)O)Oc2ccccc21	0.810592
step 2	O=C(O)CCCCN1C(=O)C(CCOc2ccccc2CC(=O)O)Oc2ccccc21	0.80556
step 2	O=C(O)Cc1ccccc1OCCC1Oc2ccccc2N(CCC2CCCC2)C1=O	0.685912
step 2	CCCCCCCCCN1C(=O)C(CCOc2ccccc2CC(=O)O)Oc2ccccc21	0.819788
step 2	O=C(O)Cc1ccccc1OCCC1Oc2ccccc2N(Cc2ccccc2)C1=O	0.637436
step 2	O=C(O)Cc1ccccc1OCCC1Oc2ccccc2N(CCCCC(F)(F)F)C1=O	0.789648
step 2	O=C(O)Cc1ccccc1OCCC1Oc2ccccc2N(CCCCO)C1=O	0.816087
step 2	O=C(O)Cc1ccccc1OCCC1Oc2ccccc2N(CCSc2ccccc2)C1=O	0.672782
step 2	O=C(O)Cc1ccccc1OCCC1Oc2ccccc2N(CCCCCc2ccccc2)C1=O	0.744289
step 2	O=C(O)Cc1ccccc1OCCC1Oc2ccccc2N(CCCCCN2CCOCC2)C1=O	0.713901
step 2	O=C(O)Cc1ccccc1OCCC1Oc2ccccc2N(CCCCCF)C1=O	0.821185
step 2	O=C(O)Cc1ccccc1OCCC1Oc2ccccc2N(CCCCc2ccccc2)C1=O	0.740927
step 2	CCCCN1C(=O)C(CCOc2ccccc2CC(=O)O)Oc2ccccc21	0.793758
step 2	CC(C)(C)CCN1C(=O)C(CCOc2ccccc2CC(=O)O)Oc2ccccc21	0.72455
step 2	O=C(O)Cc1ccccc1OCCC1Oc2ccccc2N(CCCc2ccccc2)C1=O	0.719451
step 2	O=C(O)Cc1ccccc1OCCC1Oc2ccccc2N(CCN2CCCCC2)C1=O	0.661763
step 2	COc1ccccc1N1CCN(CCCCN2C(=O)C(CCOc3ccccc3CC(=O)O)Oc3ccccc32)CC1	0.660524
step 2	COCCCCCN1C(=O)C(CCOc2ccccc2CC(=O)O)Oc2ccccc21	0.790422
step 2	CCOCCCCCN1C(=O)C(CCOc2ccccc2CC(=O)O)Oc2ccccc21	0.768167
step 2	CC(C)(O)CCCCN1C(=O)C(CCOc2ccc(CC(=O)O)cc2)Oc2ccccc21	0.506866
step 2	O=C(O)Cc1ccccc1OCCC1Oc2ccccc2N(CCCCCN2C(=O)c3ccccc3C2=O)C1=O	0.744289
step 2	O=C(O)Cc1ccccc1OCCC1Oc2ccccc2N(CCCCCCCO)C1=O	0.82029
step 2	O=C(O)CCCN1C(=O)C(CCOc2ccccc2CC(=O)O)Oc2ccccc21	0.775783
step 2	O=C(O)Cc1ccccc1OCCC1Oc2ccccc2N(CC(=O)O)C1=O	0.680856
step 2	O=C(O)Cc1ccccc1OCCC1Oc2ccccc2N(CCN2Cc3ccccc3C2)C1=O	0.658923
step 2	CCCCCCCCCCCN1C(=O)C(CCOc2ccccc2CC(=O)O)Oc2ccccc21	0.819788
step 2	CC(C)(O)CCCCN1C(=O)C(CCOc2ccccc2CCC(=O)O)Oc2ccccc21	0.626855
step 2	CC(C)(O)CCCN1C(=O)C(CCOc2ccccc2CC(=O)O)Oc2ccccc21	0.749561
step 2	O=C(O)Cc1cccc(OCCC2Oc3ccccc3N(CCCCCO)C2=O)c1	0.507725
step 2	CCOC(=O)CCCCCN1C(=O)C(CCOc2ccccc2CC(=O)O)Oc2ccccc21	0.741904
step 2	O=C(O)Cc1ccccc1OCCC1Oc2ccccc2N(CCSCc2ccccc2)C1=O	0.652205
step 2	CCCSCCCN1C(=O)C(CCOc2ccccc2CC(=O)O)Oc2ccccc21	0.730499
step 2	CC(C)CCN1C(=O)C(CCOc2ccccc2CC(=O)O)Oc2ccccc21	0.731694
step 2	CCCSCCN1C(=O)C(CCOc2ccc(CC(=O)O)cc2)Oc2ccccc21	0.453336
step 2	CCCSCCCCCN1C(=O)C(CCOc2ccccc2CC(=O)O)Oc2ccccc21	0.755237
step 2	O=C(O)Cc1ccccc1OCCC1Oc2ccccc2N(CCCCCCCCCC(F)(F)F)C1=O	0.781614
step 2	O=C(O)Cc1ccccc1OCCC1Oc2ccccc2N(CCCCC(=O)NO)C1=O	0.758213
step 2	O=C(O)Cc1ccccc1OCCC1Oc2ccccc2N(CCCSc2ccccc2)C1=O	0.704318
step 2	CC(C)CCCCN1C(=O)C(CCOc2ccccc2CC(=O)O)Oc2ccccc21	0.807117
step 2	CCCCCCCCCCCCN1C(=O)C(CCOc2ccccc2CC(=O)O)Oc2ccccc21	0.819788
step 2	O=C(O)Cc1ccccc1OCCCCCN1C(=O)C(CCOc2ccccc2CC(=O)O)Oc2ccccc21	0.813556
step 2	O=C(O)Cc1ccccc1OCCC1Oc2ccccc2N(CCSCCCO)C1=O	0.701932
step 2	CCCCCCCCCCCCCN1C(=O)C(CCOc2ccccc2CC(=O)O)Oc2ccccc21	0.819788
step 2	CC(C)(C)OC(=O)CCCN1C(=O)C(CCOc2ccccc2CC(=O)O)Oc2ccccc21	0.71023
step 2	O=C(O)Cc1ccccc1OCCCN1C(=O)C(CCOc2ccccc2CC(=O)O)Oc2ccccc21	0.787097
step 2	O=C(O)Cc1ccccc1OCCC1Oc2ccccc2N(CCCCC(=O)NCc2ccccc2)C1=O	0.679769
step 2	O=C(O)Cc1ccccc1OCCC1Oc2ccccc2N(CCCCCOCCc2ccccc2)C1=O	0.695458
step 2	O=C(O)CCCCCCN1C(=O)C(CCOc2ccccc2CC(=O)O)Oc2ccccc21	0.803021
step 2	COCCCN1C(=O)C(CCOc2ccccc2CC(=O)O)Oc2ccccc21	0.764888
step 2	CCC(C)(O)CCCCN1C(=O)C(CCOc2ccccc2CC(=O)O)Oc2ccccc21	0.748743
step 2	O=C(O)CCCCCN1C(=O)C(CCOc2ccccc2CC(=O)O)Oc2ccccc21	0.805079
step 2	CC(CCCCN1C(=O)C(CCOc2ccccc2CC(=O)O)Oc2ccccc21)C(=O)O	0.761951
step 2	CC(C)(O)CCCCCCN1C(=O)C(CCOc2ccccc2CC(=O)O)Oc2ccccc21	0.775762
step 2	CC(C)(O)CCCCN1C(=O)C(CCOc2ccccc2C(=O)O)Oc2ccccc21	0.541193
step 2	O=C(O)c1ccccc1OCCC1Oc2ccccc2N(CCCCCCCF)C1=O	0.569345
step 2	O=C(O)Cc1ccccc1OCCC1Oc2ccccc2N(CCOCCF)C1=O	0.695337
step 2	O=C(O)Cc1ccccc1OCCC1Oc2ccccc2N(CCO)C1=O	0.750159
step 2	CC(C)(CCCCN1C(=O)C(CCOc2ccccc2CC(=O)O)Oc2ccccc21)NS(=O)(=O)C(C)(C)C	0.69415
step 2	CC(C)(O)CCCCN1C(=O)C(CCOc2ccc(F)cc2CC(=O)O)Oc2ccccc21	0.593464
step 2	CC(C)(O)CCCCN1C(=O)C(CCOc2cc(F)ccc2CC(=O)O)Oc2ccccc21	0.590196
step 2	CCCSCCCCN1C(=O)C(CCOc2ccccc2CC(=O)O)Oc2ccccc21	0.75198
step 2	O=C(O)Cc1ccccc1OCCC1Oc2ccccc2N(CCC2CCCCC2)C1=O	0.678673
step 2	COc1ccccc1OCCC1Oc2ccccc2N(CCCCCCCF)C1=O	0.554814
step 2	CC(C)(O)CCOCCN1C(=O)C(CCOc2ccccc2CC(=O)O)Oc2ccccc21	0.665343
step 2	O=C(O)Cc1ccccc1OCCCCCCN1C(=O)C(CCOc2ccccc2CC(=O)O)Oc2ccccc21	0.811483
step 2	O=C(O)Cc1ccccc1OCCC1Oc2ccccc2N(CCOCC(F)(F)F)C1=O	0.677576
step 2	CC(C)(O)c1ccccc1OCCC1Oc2ccccc2N(CCCCCO)C1=O	0.542316
step 2	CC(C)(O)CCCCN1C(=O)C(CCOc2ccccc2)Oc2ccccc21	0.507315
step 2	O=C(O)Cc1ccccc1OCCC1Oc2ccccc2N(CCCCCCCCCCCCF)C1=O	0.817703
step 2	CCCSCCN1C(=O)C(CCOc2ccc(F)cc2CC(=O)O)Oc2ccccc21	0.527668
step 2	O=C(O)Cc1ccccc1OCCC1Oc2ccccc2N(CCCCOCCCO)C1=O	0.750758
step 2	O=C(O)CCc1ccccc1OCCC1Oc2ccccc2N(CCCCCCCF)C1=O	0.657769
step 2	O=C(O)CCc1ccccc1OCCC1Oc2ccccc2N(CCCCCO)C1=O	0.659893
step 2	O=C(O)Cc1ccccc1OCCC1Oc2ccccc2N(CCCCF)C1=O	0.813936
step 2	O=C(O)Cc1ccccc1OCCC1Oc2ccccc2N(CC2CCOCC2)C1=O	0.599225
step 2	CC(C)(O)CCN1C(=O)C(CCOc2ccccc2CC(=O)O)Oc2ccccc21	0.716579
step 2	O=C(O)CCCCCCCN1C(=O)C(CCOc2ccccc2CC(=O)O)Oc2ccccc21	0.797553
step 2	O=C(O)c1ccccc1OCCC1Oc2ccccc2N(CCCCCO)C1=O	0.569597
step 2	CCCSCCN1C(=O)C(CCOc2ccccc2C(=O)O)Oc2ccccc21	0.485312
step 2	CCCCCCCCOCCN1C(=O)C(CCOc2ccccc2CC(=O)O)Oc2ccccc21	0.673343
step 2	CC(C)(O)CC(O)CCCCN1C(=O)C(CCOc2ccccc2CC(=O)O)Oc2ccccc21	0.725518
step 2	CCCCCCSSCCN1C(=O)C(CCOc2ccccc2CC(=O)O)Oc2ccccc21	0.677337
step 2	O=C(O)Cc1ccccc1OCCC1Oc2ccccc2N(CCCCCC(=O)N2CCCC2)C1=O	0.704983
step 2	COc1ccccc1OCCC1Oc2ccccc2N(CCCCCO)C1=O	0.565289
step 2	CC(C)(O)CCCCN1C(=O)C(Cc2ccccc2)Oc2ccccc21	0.381539
step 2	CCCCSCCCN1C(=O)C(CCOc2ccccc2CC(=O)O)Oc2ccccc21	0.72897
step 2	CCCCCCCC(=O)N1C(=O)C(CCOc2ccccc2CC(=O)O)Oc2ccccc21	0.570936
step 2	CCCCCCNCCN1C(=O)C(CCOc2ccccc2CC(=O)O)Oc2ccccc21	0.682927
step 2	O=C(O)Cc1ccccc1OCCC1Oc2ccccc2N(CCCCCCC(=O)NCc2ccccc2)C1=O	0.679641
step 2	Cc1cccc2c1N(CCCCCO)C(=O)C(CCOc1ccccc1CC(=O)O)O2	0.545392
step 2	CCCSCCN1C(=O)C(CCCOc2ccccc2CC(=O)O)Oc2ccccc21	0.609458
step 2	CCc1ccccc1CN1C(=O)C(CCOc2ccccc2CC(=O)O)Oc2ccccc21	0.65584
step 2	COc1ccc(CC(=O)O)c(OCCC2Oc3ccccc3N(CCCCC(C)(C)O)C2=O)c1	0.567765
step 3	CCCCCCCN1C(=O)C(CCOc2ccccc2CC(=O)O)Oc2ccccc21	0.82565
step 3	CCCCCCN1C(=O)C(CCOc2ccccc2CC(=O)O)Oc2ccccc21	0.832334
step 3	CCCCCN1C(=O)C(CCOc2ccccc2CC(=O)O)Oc2ccccc21	0.820997
step 3	CCCCCCCCCN1C(=O)C(CCOc2ccccc2CC(=O)O)Oc2ccccc21	0.819788
step 3	O=C(O)Cc1ccccc1OCCC1Oc2ccccc2N(CCCCC2CCCCC2)C1=O	0.7163
step 3	CC(=O)CCCCCCN1C(=O)C(CCOc2ccccc2CC(=O)O)Oc2ccccc21	0.789111
step 3	O=C(O)Cc1ccccc1OCCC1Oc2ccccc2N(CCCCCCN2C(=O)C(CCOc3ccccc3CC(=O)O)Oc3ccccc32)C1=O	0.861229
step 3	CC(=O)CCCCN1C(=O)C(CCOc2ccccc2CC(=O)O)Oc2ccccc21	0.791819
step 3	CCCCCCCCCCCN1C(=O)C(CCOc2ccccc2CC(=O)O)Oc2ccccc21	0.819788
step 3	CCC(=O)CCCCCN1C(=O)C(CCOc2ccccc2CC(=O)O)Oc2ccccc21	0.765871
step 3	O=C(O)Cc1ccccc1OCCC1Oc2ccccc2N(CCCCCc2ccccc2)C1=O	0.744289
step 3	O=C(O)Cc1ccccc1OCCC1Oc2ccccc2N(CCOc2ccccc2CC(=O)O)C1=O	0.743119
step 3	O=C(O)Cc1ccccc1OCCC1Oc2ccccc2N(CCc2ccccc2)C1=O	0.687236
step 3	O=C(O)CCCCCN1C(=O)C(CCOc2ccccc2CC(=O)O)Oc2ccccc21	0.805079
step 3	O=C(O)Cc1ccccc1OCCC1Oc2ccccc2N(CCCC2CCCCC2)C1=O	0.698617
step 3	CC(C)(C#N)CCCCCN1C(=O)C(CCOc2ccccc2CC(=O)O)Oc2ccccc21	0.737439
step 3	CC(C)CCN1C(=O)C(CCOc2ccccc2CC(=O)O)Oc2ccccc21	0.731694
step 3	O=C(O)Cc1ccccc1OCCC1Oc2ccccc2N(CCCCCN2C(=O)C(CCOc3ccccc3CC(=O)O)Oc3ccccc32)C1=O	0.853265
step 3	CC(C)(C)CCCN1C(=O)C(CCOc2ccccc2CC(=O)O)Oc2ccccc21	0.766424
step 3	O=C(O)Cc1ccccc1OCCC1Oc2ccccc2N(CCCCCCc2ccccc2)C1=O	0.742841
step 3	O=C(O)Cc1ccccc1OCCC1Oc2ccccc2N(CCC2CCCC2)C1=O	0.685912
step 3	CC(C)(C)CCN1C(=O)C(CCOc2ccccc2CC(=O)O)Oc2ccccc21	0.72455
step 3	O=C(O)Cc1ccccc1OCCC1Oc2ccccc2N(Cc2ccccc2)C1=O	0.637436
step 3	CC(C)CCCCN1C(=O)C(CCOc2ccccc2CC(=O)O)Oc2ccccc21	0.807117
step 3	O=C(O)Cc1ccc(OCCC2Oc3ccccc3N(CCC3CCCCC3)C2=O)cc1	0.431097
step 3	O=C(O)Cc1ccccc1OCCCCN1C(=O)C(CCOc2ccccc2CC(=O)O)Oc2ccccc21	0.810592
step 3	CC(C)(C#N)CCCCCCN1C(=O)C(CCOc2ccccc2CC(=O)O)Oc2ccccc21	0.735902
step 3	O=C(O)Cc1ccccc1OCCC1Oc2ccccc2N(CCCCCC(=O)NO)C1=O	0.758212
step 3	CC(=O)CCCCCN1C(=O)C(CCOc2ccccc2CCC(=O)O)Oc2ccccc21	0.641225
step 3	O=C(O)CCc1ccccc1OCCC1Oc2ccccc2N(CCC2CCCCC2)C1=O	0.54241
step 3	O=C(O)Cc1cccc(OCCC2Oc3ccccc3N(CCC3CCCCC3)C2=O)c1	0.412315
step 3	CCCN1C(=O)C(CCOc2ccccc2CC(=O)O)Oc2ccccc21	0.755101
step 3	O=C(O)Cc1ccccc1OCCC1Oc2ccccc2N(CCC2CCNCC2)C1=O	0.660549
step 3	O=C(O)Cc1ccccc1OCCC1Oc2ccccc2N(CCC2CCN(Cc3ccccc3)CC2)C1=O	0.602422
step 3	O=C(O)Cc1ccccc1OCCC1Oc2ccccc2N(CCC2=CCCCC2)C1=O	0.629413
step 3	O=C(O)Cc1ccccc1OCCC1Oc2ccccc2N(CCCCCC(F)(F)F)C1=O	0.788735
step 3	CC(C)(C#N)CCCCN1C(=O)C(CCOc2ccccc2CCC(=O)O)Oc2ccccc21	0.597057
step 3	CC(=O)CCCCCN1C(=O)C(CCOc2cccc(CC(=O)O)c2)Oc2ccccc21	0.492589
step 3	O=C(O)CCCCN1C(=O)C(CCOc2ccccc2CC(=O)O)Oc2ccccc21	0.80556
step 3	CC(C)(C#N)CCN1C(=O)C(CCOc2ccccc2CC(=O)O)Oc2ccccc21	0.679218
step 3	O=C(O)CCCN1C(=O)C(CCOc2ccccc2CC(=O)O)Oc2ccccc21	0.775783
step 3	CCCCCCCCN1C(=O)C(CCOc2ccc(CC(=O)O)cc2)Oc2ccccc21	0.534945
step 3	CC(C)(C)CCCCCN1C(=O)C(CCOc2ccccc2CC(=O)O)Oc2ccccc21	0.786243
step 3	O=C(O)Cc1ccccc1OCCCCCN1C(=O)C(CCOc2ccccc2CC(=O)O)Oc2ccccc21	0.813556
step 3	COC(=O)CCCCCN1C(=O)C(CCOc2ccccc2CC(=O)O)Oc2ccccc21	0.7625
step 3	O=C(O)Cc1ccccc1OCCC1Oc2ccccc2N(CCCCc2ccccc2)C1=O	0.740927
step 3	O=C(O)Cc1ccccc1OCCC1Oc2ccccc2N(CCC2CCOCC2)C1=O	0.661763
step 3	O=C(O)Cc1ccccc1OCCC1Oc2ccccc2N(CCCCC2CCCC2)C1=O	0.731419
step 3	O=C(O)c1ccccc1OCCC1Oc2ccccc2N(CCC2CCCCC2)C1=O	0.461937
step 3	CC(=O)CCCCCN1C(=O)C(CCOc2ccccc2)Oc2ccccc21	0.527152
step 3	O=C(O)CCCCCCN1C(=O)C(CCOc2ccccc2CC(=O)O)Oc2ccccc21	0.803021
step 3	CCCCCCCCCCCCN1C(=O)C(CCOc2ccccc2CC(=O)O)Oc2ccccc21	0.819788
step 3	CS(=O)(=O)CCCCCN1C(=O)C(CCOc2ccccc2CC(=O)O)Oc2ccccc21	0.764741
step 3	CC(C)(C)CC(=O)CN1C(=O)C(CCOc2ccccc2CC(=O)O)Oc2ccccc21	0.634585
step 3	O=C(O)Cc1ccccc1OCCC1Oc2ccccc2N(CCN2C(=O)C(CCOc3ccccc3CC(=O)O)Oc3ccccc32)C1=O	0.769953
step 3	CC(C)(C#N)CCCCN1C(=O)C(CCOc2ccc(CC(=O)O)cc2)Oc2ccccc21	0.48393
step 3	O=C(O)Cc1ccccc1OCCC1Oc2ccccc2N(CCCN2CCCCC2)C1=O	0.692788
step 3	CCCCCCCCN1C(=O)C(CCOc2cccc(CC(=O)O)c2)Oc2ccccc21	0.510098
step 3	CC(=O)CCCCCN1C(=O)C(CCOc2ccccc2OCCC2Oc3ccccc3N(CCCCC(C)(C)C#N)C2=O)Oc2ccccc21	0.513226
step 3	O=C(O)Cc1ccccc1OCCC1Oc2ccccc2N(CCCCC(Cc2ccccc2)C(=O)O)C1=O	0.692363
step 3	O=C(O)Cc1ccccc1OCCCN1C(=O)C(CCOc2ccccc2CC(=O)O)Oc2ccccc21	0.787097
step 3	O=C(O)Cc1ccccc1OCCC1Oc2ccccc2N(CCCCCCO)C1=O	0.825596
step 3	O=C(O)Cc1ccccc1OCCC1Oc2ccccc2N(CCCCC(CC(=O)O)c2ccccc2)C1=O	0.69386
step 3	O=C(O)Cc1ccccc1OCCCCCCN1C(=O)C(CCOc2ccccc2CC(=O)O)Oc2ccccc21	0.811483
step 3	CC(C)(O)CCCCCCN1C(=O)C(CCOc2ccccc2CC(=O)O)Oc2ccccc21	0.775762
step 3	CCCCCCCCCCCCCCN1C(=O)C(CCOc2ccccc2CC(=O)O)Oc2ccccc21	0.819788
step 3	CC(=O)CCCCCN1C(=O)C(CCOc2ccccc2CCCC(=O)O)Oc2ccccc21	0.622314
step 3	O=C(O)Cc1ccccc1OCCC1Oc2ccccc2N(CCC2CCCO2)C1=O	0.648384
step 3	CCCCCCCCN1C(=O)C(CCOc2ccc3c(c2)OC(CCOc2ccccc2CC(=O)O)C(=O)N3CCCCCC(C)=O)Oc2ccccc21	0.644731
step 3	O=C(O)Cc1ccccc1OCCC1Oc2ccccc2N(CCCCCS(=O)(=O)c2ccccc2)C1=O	0.713901
step 3	CC(=O)CCCCCCCCN1C(=O)C(CCOc2ccccc2CC(=O)O)Oc2ccccc21	0.783863
step 3	O=C(O)CCCc1ccccc1OCCC1Oc2ccccc2N(CCC2CCCCC2)C1=O	0.53657
step 3	CC(C)(C#N)CCCCN1C(=O)C(CCOc2ccccc2CC(=O)O)Oc2ccc(F)cc21	0.552061
step 3	CC(=O)CCCCCN1C(=O)C(CCCOc2ccccc2CC(=O)O)Oc2ccccc21	0.672098
step 3	O=C(O)Cc1ccccc1OCC1Oc2ccccc2N(CCC2CCCCC2)C1=O	0.501662
step 3	CC(C#N)(C#N)CCCCN1C(=O)C(CCOc2ccccc2CC(=O)O)Oc2ccccc21	0.740887
step 3	CCCCCCCCN1C(=O)C(CCCN2C(=O)C(CCOc3ccccc3CC(=O)O)Oc3ccccc32)Oc2ccccc21	0.767258
step 3	CC(C)CCCN1C(=O)C(CCOc2ccccc2CC(=O)O)Oc2ccccc21	0.768871
step 3	CC(=O)CCCCCN1C(=O)C(CCOc2ccc(CC(=O)O)cc2)Oc2ccccc21	0.516061
step 3	CC(=O)CCCCCN1C(=O)C(CCOc2ccc(F)cc2CC(=O)O)Oc2ccccc21	0.603092
step 3	CC(C#N)CCCCN1C(=O)C(CCOc2ccccc2CC(=O)O)Oc2ccccc21	0.738001
step 3	CCCCCCCCN1C(=O)C(CCOc2ccccc2CCC(=O)O)Oc2ccccc21	0.660028
step 3	CNC(=O)CCCCCN1C(=O)C(CCOc2ccccc2CC(=O)O)Oc2ccccc21	0.754395
step 3	CC(C)(C#N)CCCCCCCCN1C(=O)C(CCOc2ccccc2CC(=O)O)Oc2ccccc21	0.731441
step 3	CC(=O)CCCCCCCN1C(=O)C(CCOc2ccccc2CC(=O)O)Oc2ccccc21	0.783863
step 3	O=C(O)Cc1ccccc1OCCC1Oc2ccccc2N(CCCCCCC2CCCCC2)C1=O	0.725736
step 3	CCCCCCCCN1C(=O)C(CCOc2ccccc2)Oc2ccccc21	0.52692
step 3	O=C(O)Cc1ccccc1OCCC1Oc2ccccc2N(CC(O)COc2ccccc2CC(=O)O)C1=O	0.62055
step 3	CCCCCCCCN1C(=O)C(C)(CCCCN2C(=O)C(CCOc3ccccc3CC(=O)O)Oc3ccccc32)Oc2ccccc21	0.649408
step 3	CC(C)(C#N)CCCCN1C(=O)C(CCOc2ccccc2C(=O)O)Oc2ccccc21	0.51602
step 3	CCCCN1C(=O)C(CCOc2ccccc2CC(=O)O)Oc2ccccc21	0.793758
step 3	CC(=O)CCCCCN1C(=O)C(CCOc2ccc(C(=O)O)cc2)Oc2ccccc21	0.492172
step 3	CCCCCCCCCCCCCN1C(=O)C(CCOc2ccccc2CC(=O)O)Oc2ccccc21	0.819788
step 3	CC(=O)CCCCCN1C(=O)C(COc2ccccc2CC(=O)O)Oc2ccccc21	0.584517
step 3	CCCCCCCCN1C(=O)C(CCOc2ccccc2C(=O)O)Oc2ccccc21	0.571054
step 3	CCCOCCN1C(=O)C(CCOc2ccccc2CC(=O)O)Oc2ccccc21	0.705866
step 3	CC(=O)CCCCCN1C(=O)C(CCOc2cccc3ccccc23)Oc2ccccc21	0.497111
step 3	COCCCN1C(=O)C(CCOc2ccccc2CC(=O)O)Oc2ccccc21	0.764888
step 3	CCCCCCCCN1C(=O)C(CCOc2ccccc2OCCCCC(=O)O)Oc2ccccc21	0.577346
step 3	N#CC1(CCCCN2C(=O)C(CCOc3ccccc3CC(=O)O)Oc3ccccc32)CCC1	0.689109
step 4	CCCCCCN1C(=O)C(CCOc2ccccc2CC(=O)O)Oc2ccccc21	0.832334
step 4	O=C(O)CCCCN1C(=O)C(CCOc2ccccc2CC(=O)O)Oc2ccccc21	0.80556
step 4	O=C(O)Cc1ccccc1OCCC1Oc2ccccc2N(CCCCCCN2C(=O)C(CCOc3ccccc3CC(=O)O)Oc3ccccc32)C1=O	0.861229
step 4	O=C(O)Cc1ccccc1OCCC1Oc2ccccc2N(CCCCCN2C(=O)C(CCOc3ccccc3CC(=O)O)Oc3ccccc32)C1=O	0.853265
step 4	O=C(O)Cc1ccccc1OCCC1Oc2ccccc2N(CCCCCCCO)C1=O	0.82029
step 4	O=C(O)Cc1ccccc1OCCC1Oc2ccccc2N(CCCCCc2ccccc2)C1=O	0.744289
step 4	O=C(O)Cc1ccccc1OCCC1Oc2ccccc2N(CCCCCN2C(=O)CCC2=O)C1=O	0.763825
step 4	O=C(O)Cc1ccccc1OCCC1Oc2ccccc2N(CCCCC2CCCCC2)C1=O	0.7163
step 4	CC(=O)CCCN1C(=O)C(CCOc2ccccc2CC(=O)O)Oc2ccccc21	0.762676
step 4	CC(C)CCCCN1C(=O)C(CCOc2ccccc2CC(=O)O)Oc2ccccc21	0.807117
step 4	NC(=O)CCCCN1C(=O)C(CCOc2ccccc2CC(=O)O)Oc2ccccc21	0.792816
step 4	O=C(O)Cc1ccccc1OCCCCCCN1C(=O)C(CCOc2ccccc2CC(=O)O)Oc2ccccc21	0.811483
step 4	O=C(O)CCCCCN1C(=O)C(CCOc2ccccc2CC(=O)O)Oc2ccccc21	0.805079
step 4	O=C(O)Cc1ccccc1OCCC1Oc2ccccc2N(CCCCCCc2ccccc2)C1=O	0.742841
step 4	CC(=O)CCCCCCN1C(=O)C(CCOc2ccccc2CC(=O)O)Oc2ccccc21	0.789111
step 4	CS(=O)(=O)CCCCCN1C(=O)C(CCOc2ccccc2CC(=O)O)Oc2ccccc21	0.764741
step 4	O=C(O)Cc1ccccc1OCCC1Oc2ccccc2N(CCCC2CCCCC2)C1=O	0.698617
step 4	CCCCN1C(=O)C(CCOc2ccccc2CC(=O)O)Oc2ccccc21	0.793758
step 4	O=C(O)Cc1ccccc1OCCC1Oc2ccccc2N(CCCCc2ccccc2)C1=O	0.740927
step 4	O=C(O)Cc1ccccc1OCCC1Oc2ccccc2N(CCCCCF)C1=O	0.821185
step 4	O=C(O)Cc1ccccc1OCCC1Oc2ccccc2N(CCCCCCN2C(=O)CCC2=O)C1=O	0.770601
step 4	O=C(O)Cc1ccccc1OCCC1Oc2ccccc2N(CCCCCC(=O)NO)C1=O	0.758212
step 4	CCCCCCCCCN1C(=O)C(CCOc2ccccc2CC(=O)O)Oc2ccccc21	0.819788
step 4	NCCCCCN1C(=O)C(CCOc2ccccc2CC(=O)O)Oc2ccccc21	0.798636
step 4	N#CCCCCCN1C(=O)C(CCOc2ccccc2CC(=O)O)Oc2ccccc21	0.76363
step 4	CC(C)CCN1C(=O)C(CCOc2ccccc2CC(=O)O)Oc2ccccc21	0.731694
step 4	O=C(O)Cc1ccccc1OCCC1Oc2ccccc2N(CCCCCCCN2C(=O)C(CCOc3ccccc3CC(=O)O)Oc3ccccc32)C1=O	0.854806
step 4	CCCCCN1C(=O)C(CCCCCN2C(=O)C(CCOc3ccccc3CC(=O)O)Oc3ccccc32)Oc2ccccc21	0.770501
step 4	O=C(O)CCCCCCN1C(=O)C(CCOc2ccccc2CC(=O)O)Oc2ccccc21	0.803021
step 4	O=C(O)Cc1ccccc1OCCC1Oc2ccccc2N(CCCCO)C1=O	0.816087
step 4	O=C(O)Cc1ccccc1OCCCCCN1C(=O)C(CCOc2ccccc2CC(=O)O)Oc2ccccc21	0.813556
step 4	O=C(O)Cc1ccccc1OCCCCN1C(=O)C(CCOc2ccccc2CC(=O)O)Oc2ccccc21	0.810592
step 4	O=C(O)CCCN1C(=O)C(CCOc2ccccc2CC(=O)O)Oc2ccccc21	0.775783
step 4	CC(=O)CCN1C(=O)C(CCOc2ccccc2CC(=O)O)Oc2ccccc21	0.729025
step 4	O=C(O)Cc1ccccc1OCCC1Oc2ccccc2N(CCCCC(=O)NO)C1=O	0.758213
step 4	NCCCCCCN1C(=O)C(CCOc2ccccc2CC(=O)O)Oc2ccccc21	0.796761
step 4	CCCCCCCN1C(=O)C(CCOc2cccc(CC(=O)O)c2)Oc2ccccc21	0.51247
step 4	CC(=O)CCCCN1C(=O)C(CCOc2ccccc2CCC(=O)O)Oc2ccccc21	0.640073
step 4	O=C(O)Cc1ccccc1OCCC1Oc2ccccc2N(CCCCCCCCO)C1=O	0.82029
step 4	O=CCCCCCN1C(=O)C(CCOc2ccccc2CC(=O)O)Oc2ccccc21	0.768835
step 4	CN(C)C(=O)CCCCN1C(=O)C(CCOc2ccccc2CC(=O)O)Oc2ccccc21	0.762714
step 4	CCOC(=O)CCCCCN1C(=O)C(CCOc2ccccc2CC(=O)O)Oc2ccccc21	0.741904
step 4	O=C(O)Cc1ccccc1OCCC1Oc2ccccc2N(CCCc2ccccc2)C1=O	0.719451
step 4	CCCCCCCN1C(=O)C(CCOc2ccccc2CCC(=O)O)Oc2ccccc21	0.66396
step 4	O=C(O)Cc1ccccc1OCCC1Oc2ccccc2N(CCCCN2C(=O)C(CCOc3ccccc3CC(=O)O)Oc3ccccc32)C1=O	0.850583
step 4	O=C(O)Cc1ccccc1OCCC1OC(=O)N(CCCCCCN2C(=O)C(CCOc3ccccc3CC(=O)O)Oc3ccccc32)C1=O	0.775645
step 4	O=C(O)Cc1ccccc1OCCCN1C(=O)C(CCOc2ccccc2CC(=O)O)Oc2ccccc21	0.787097
step 4	CC(C)CCCN1C(=O)C(CCOc2ccccc2CC(=O)O)Oc2ccccc21	0.768871
step 4	O=C(O)Cc1ccccc1OCCC1Oc2ccccc2N(CCCN2C(=O)C(CCOc3ccccc3CC(=O)O)Oc3ccccc32)C1=O	0.806045
step 4	CCOCCN1C(=O)C(CCOc2ccccc2CC(=O)O)Oc2ccccc21	0.710268
step 4	CC(=O)CCCCN1C(=O)C(CCOc2ccccc2)Oc2ccccc21	0.52474
step 4	O=C(O)CCc1ccccc1OCCC1Oc2ccccc2N(CCCCCCO)C1=O	0.662509
step 4	CC(C)(C)CCCN1C(=O)C(CCOc2ccccc2CC(=O)O)Oc2ccccc21	0.766424
step 4	CCCCCN1C(=O)C(CCCOc2ccccc2CC(=O)O)Oc2ccccc21	0.694211
step 4	O=C(O)Cc1ccccc1OCCC1Oc2ccccc2N(CCC2CCCC2)C1=O	0.685912
step 4	CCC(=O)CCCCCN1C(=O)C(CCOc2ccccc2CC(=O)O)Oc2ccccc21	0.765871
step 4	O=C(O)Cc1ccccc1OCCC1Oc2ccccc2N(CCN2C(=O)C(CCOc3ccccc3CC(=O)O)Oc3ccccc32)C1=O	0.769953
step 4	CCCOCCN1C(=O)C(CCOc2ccccc2CC(=O)O)Oc2ccccc21	0.705866
step 4	CC(=O)OCCCCCN1C(=O)C(CCOc2ccccc2CC(=O)O)Oc2ccccc21	0.76773
step 4	O=C(O)Cc1ccccc1OCCC1Oc2ccccc2N(CCCO)C1=O	0.788857
step 4	COCCCCCCN1C(=O)C(CCOc2ccccc2CC(=O)O)Oc2ccccc21	0.788482
step 4	CCCCCN1C(=O)C(CCOc2cccc(CC(=O)O)c2)Oc2ccccc21	0.504713
step 4	O=C(O)Cc1ccccc1CCCCCN1C(=O)C(CCOc2ccccc2CC(=O)O)Oc2ccccc21	0.744289
step 4	O=C(O)Cc1ccccc1OCCC1Oc2ccccc2N(c2ccccc2)C1=O	0.558631
step 4	O=C(O)Cc1ccccc1OCCC1Oc2ccccc2N(CCOc2ccccc2CC(=O)O)C1=O	0.743119
step 4	O=C(O)Cc1ccccc1OCCC1Oc2ccccc2N(CCCCCOCCO)C1=O	0.750851
step 4	CCN(CC)C(=O)CCCCN1C(=O)C(CCOc2ccccc2CC(=O)O)Oc2ccccc21	0.741799
step 4	CCCCCCCN1C(=O)C(CCCOc2ccccc2CC(=O)O)Oc2ccccc21	0.700318
step 4	O=C(O)Cc1ccccc1OCCC1Oc2ccccc2N(C2CCCCC2)C1=O	0.531261
step 4	O=C(O)Cc1ccccc1OCCCC1Oc2ccccc2N(CCCCCCO)C1=O	0.699476
step 4	CC(=O)OCCCCN1C(=O)C(CCOc2ccccc2CC(=O)O)Oc2ccccc21	0.764737
step 4	O=C(O)Cc1cccc(OCCC2Oc3ccccc3N(CCCCCCO)C2=O)c1	0.510704
step 4	O=C(O)Cc1ccccc1OCCC1Oc2ccccc2N(CCCN2CCCCC2)C1=O	0.692788
step 4	O=C(O)Cc1ccccc1OCCC1Oc2ccccc2N(CCCCCN2CCN(CCO)CC2)C1=O	0.72007
step 4	CCCCCN1C(=O)C(CCOc2ccccc2CCC(=O)O)Oc2ccccc21	0.657502
step 4	CC[N+](CC)(CC)CCCCCN1C(=O)C(CCOc2ccccc2CC(=O)O)Oc2ccccc21	0.762864
step 4	CCCCCCCN1C(=O)C(CCOc2ccccc2C(=O)O)Oc2ccccc21	0.574126
step 4	CCCCCN1C(=O)C(CCOc2ccc(CC(=O)O)cc2)Oc2ccccc21	0.529804
step 4	O=C(O)Cc1ccccc1OCCC1OC(=O)N(CCCN2C(=O)C(CCOc3ccccc3CC(=O)O)Oc3ccccc32)C1=O	0.727263
step 4	O=C(O)Cc1ccccc1OCCC1Oc2ccccc2N(Cc2ccccc2C(F)(F)F)C1=O	0.604012
step 4	CS(=O)(=O)NC(=O)CCCCN1C(=O)C(CCOc2ccccc2CC(=O)O)Oc2ccccc21	0.71601
step 4	O=C1C(CCOc2ccccc2)Oc2ccccc2N1CCCCCCO	0.538363
step 4	O=C(O)Cc1ccccc1OCCC1Oc2ccccc2N(CCC2CCCCCC2)C1=O	0.671586
step 4	O=C(O)Cc1ccccc1OCCOCCC1Oc2ccccc2N(CCCCCCO)C1=O	0.698358
step 4	CC(=O)CCCCN1C(=O)C(CCOc2ccc(CC(=O)O)cc2)Oc2ccccc21	0.513677
step 4	NC(=O)CCCCCN1C(=O)C(CCOc2ccccc2CC(=O)O)Oc2ccccc21	0.792402
step 4	O=C(O)Cc1ccccc1OCCC1Oc2ccccc2N(CCCCCC(=O)c2ccccc2)C1=O	0.734446
step 4	O=C(O)Cc1ccccc1OCCC1Oc2ccccc2N(CCCCCCS)C1=O	0.793158
step 4	CCOCCCN1C(=O)C(CCOc2ccccc2CC(=O)O)Oc2ccccc21	0.751368
step 4	O=C(O)Cc1ccccc1OCCC1Oc2ccccc2N(CC(=O)O)C1=O	0.680856
step 4	O=C(O)Cc1ccccc1OCCCCCCCN1C(=O)C(CCOc2ccccc2CC(=O)O)Oc2ccccc21	0.805881
step 4	O=C(O)Cc1ccccc1OCC1Oc2ccccc2N(CCCCCCO)C1=O	0.607733
step 4	CCCCCN1C(=O)C(CCOc2ccccc2)Oc2ccccc21	0.521198
step 4	O=C(O)Cc1ccccc1OCCC1Oc2ccccc2N(CCCCCCC(=O)NO)C1=O	0.75661
step 4	CC(CCCN1C(=O)C(CCOc2ccccc2CC(=O)O)Oc2ccccc21)C(=O)O	0.733573
step 4	COCCCN1C(=O)C(CCOc2ccccc2CC(=O)O)Oc2ccccc21	0.764888
step 4	COc1cccc(CC(=O)O)c1OCCC1Oc2ccccc2N(CCCCC(C)=O)C1=O	0.553732
step 4	CCCCCCOc1ccc2c(c1)N(CCCCC)C(=O)C(CCOc1ccccc1CC(=O)O)O2	0.570537
step 4	Cc1ccc2c(c1)N(CCCCCCO)C(=O)C(CCOc1ccccc1CC(=O)O)O2	0.608926
step 4	O=CCCCCN1C(=O)C(CCOc2ccccc2CC(=O)O)Oc2ccccc21	0.765601

## Sheet: Fig. 2m
dataset	SMILES
all	CCCCCCN1C(=O)C(CCOc2ccccc2CC(=O)O)Oc2ccccc21
all	CCCCCCCCCN1C(=O)C(CCOc2ccccc2CC(=O)O)Oc2ccccc21
all	CC(C)CCCCN1C(=O)C(CCOc2ccccc2CC(=O)O)Oc2ccccc21
all	O=C(O)Cc1ccccc1OCCC1Oc2ccccc2N(CCCCC(F)(F)F)C1=O
all	O=C(O)Cc1ccccc1OCCC1Oc2ccccc2N(CCCCC2CCCC2)C1=O
all	O=C(O)Cc1ccccc1OCCC1Oc2ccccc2N(CCCCO)C1=O
all	CC(C)CCCCCN1C(=O)C(CCOc2ccccc2CC(=O)O)Oc2ccccc21
all	O=C(O)CCCCN1C(=O)C(CCOc2ccccc2CC(=O)O)Oc2ccccc21
all	O=C(O)Cc1ccccc1OCCC1Oc2ccccc2N(CCCC2CCCCC2)C1=O
all	O=C(O)Cc1ccccc1OCCC1Oc2ccccc2N(CCCCCc2ccccc2)C1=O
all	O=C(O)Cc1ccccc1OCCC1Oc2ccccc2N(CC2CCCCC2)C1=O
all	O=C(O)Cc1ccccc1OCCC1Oc2ccccc2N(CCCc2ccccc2)C1=O
all	O=C(O)Cc1ccccc1OCCC1Oc2ccccc2N(Cc2ccccc2)C1=O
all	O=C(O)Cc1ccccc1OCCC1Oc2ccccc2N(CCCCC2CCCCC2)C1=O
all	O=C(O)CCCCCCN1C(=O)C(CCOc2ccccc2CC(=O)O)Oc2ccccc21
all	CCCCCCCCCCCCCCCN1C(=O)C(CCOc2ccccc2CC(=O)O)Oc2ccccc21
all	O=C(O)Cc1ccccc1OCCC1Oc2ccccc2NC1=O
all	CCCCN1C(=O)C(CCOc2ccccc2CC(=O)O)Oc2ccccc21
all	O=C(O)Cc1ccccc1OCCC1Oc2ccccc2N(CCCCCCCCO)C1=O
all	COCCCCCN1C(=O)C(CCOc2ccccc2CC(=O)O)Oc2ccccc21
all	CC(F)(F)CCCCN1C(=O)C(CCOc2ccccc2CC(=O)O)Oc2ccccc21
all	O=C(O)Cc1ccccc1OCCC1Oc2ccccc2N(CCCCCCCCCCCO)C1=O
all	O=C(O)Cc1ccccc1OCCC1Oc2ccccc2N(CCCCCC2CCCC2)C1=O
all	O=C(O)Cc1ccccc1OCCC1Oc2ccccc2N(CCCCCCC(F)(F)F)C1=O
all	O=C(O)Cc1ccccc1OCCC1Oc2ccccc2N(CCCCOCc2ccccc2)C1=O
all	CC(C)(F)CCCCN1C(=O)C(CCOc2ccccc2CC(=O)O)Oc2ccccc21
all	O=C(O)CCCN1C(=O)C(CCOc2ccccc2CC(=O)O)Oc2ccccc21
all	CC(C)CCN1C(=O)C(CCOc2ccccc2CC(=O)O)Oc2ccccc21
all	COc1ccccc1CN1C(=O)C(CCOc2ccccc2CC(=O)O)Oc2ccccc21
all	CC(C)(O)CCCCCCCN1C(=O)C(CCOc2ccccc2CC(=O)O)Oc2ccccc21
all	O=C(O)Cc1ccccc1OCCC1Oc2ccccc2N(CCOc2ccccc2CC(=O)O)C1=O
all	NCCCCCCN1C(=O)C(CCOc2ccccc2CC(=O)O)Oc2ccccc21
all	CCCCCCCCN1C(=O)C(CCOc2ccccc2CCC(=O)O)Oc2ccccc21
all	CCCN1C(=O)C(CCOc2ccccc2CC(=O)O)Oc2ccccc21
all	O=C(O)Cc1ccccc1OCCCN1C(=O)C(CCOc2ccccc2CC(=O)O)Oc2ccccc21
all	O=C(O)Cc1ccccc1OCCC1Oc2ccccc2N(CCCCCCF)C1=O
all	COCCN1C(=O)C(CCOc2ccccc2CC(=O)O)Oc2ccccc21
all	O=C(O)Cc1ccccc1OCCCCCCCCN1C(=O)C(CCOc2ccccc2CC(=O)O)Oc2ccccc21
all	COc1ccccc1OCCC1Oc2ccccc2N(CCCC2CCCC2)C1=O
all	CC(C)(O)CCCCN1C(=O)C(CCOc2ccccc2CCC(=O)O)Oc2ccccc21
all	CC(C)(C)c1ccccc1OCCC1Oc2ccccc2N(CCCCCO)C1=O
all	O=C(O)Cc1ccccc1OCCC1Oc2ccccc2N(CCCCCC2CCCO2)C1=O
all	O=C(O)CCCCCCCN1C(=O)C(CCOc2ccccc2CC(=O)O)Oc2ccccc21
all	O=C(O)Cc1ccccc1OCCC1Oc2ccccc2N(CC2CCCO2)C1=O
all	O=C(O)Cc1ccccc1OCCC1Oc2ccccc2N(CCCCC2CC2)C1=O
all	O=C(O)Cc1ccccc1OCCC1Oc2ccccc2N(CCCCCOCCCO)C1=O
all	O=C(O)Cc1cccc(OCCC2Oc3ccccc3N(CCCCCO)C2=O)c1
all	O=C(O)Cc1ccccc1OCCC1Oc2ccccc2N(CCCCn2cccn2)C1=O
all	O=C1C(CCOc2ccccc2)Oc2ccccc2N1CCCCCCO
all	O=C(O)Cc1ccccc1OCCC1Oc2ccccc2N(CC(=O)NCCCOc2cccc3c2C(=O)N(C2CCC(=O)NC2=O)C3=O)C1=O
all	CCOC(=O)CN1C(=O)C(CCOc2ccccc2CC(=O)O)Oc2ccccc21
all	O=C(O)Cc1ccccc1OCCC1Oc2ccccc2N(CCCCCCC(=O)NC2CCCCC2)C1=O
all	O=C(O)Cc1ccccc1OCCC1Oc2ccccc2N(CCCCN2CCCCC2=O)C1=O
all	O=C(O)Cc1ccccc1OCCC1Oc2ccccc2N(CCCCOCCO)C1=O
all	CCS(=O)(=O)CCN1C(=O)C(CCOc2ccccc2CC(=O)O)Oc2ccccc21
all	CCC(C)(C#N)CCCCN1C(=O)C(CCOc2ccccc2CC(=O)O)Oc2ccccc21
all	O=C(O)Cc1ccccc1OCCC1Oc2ccccc2N(CCCOc2ccccc2)C1=O
all	CN1C(=O)C(CCOc2ccccc2CC(=O)O)Oc2ccccc21
all	O=C(O)Cc1ccccc1OCCC1Oc2ccccc2N(CC2CCCC2)C1=O
all	CC(=O)CCCCN1C(=O)C(CCOc2ccccc2C(=O)O)Oc2ccccc21
all	CC(C)(O)CCCCN1C(=O)C(CCOc2ccccc2C(=O)O)Oc2ccccc21
all	O=C(O)Cc1ccc(OCCC2Oc3ccccc3N(CCC3CCCCC3)C2=O)cc1
all	CC(O)CCCCN1C(=O)C(CCOc2ccc(CC(=O)O)cc2)Oc2ccccc21
all	O=C(O)Cc1ccccc1OCCC1Oc2ccccc2N(CCc2ccccn2)C1=O
all	O=C(O)Cc1ccc(F)cc1OCCC1Oc2ccccc2N(CCC2CCCCC2)C1=O
all	CCCCCc1ccccc1OCCCCCCN1C(=O)C(CCOc2ccccc2CC(=O)O)Oc2ccccc21
all	O=C(O)CCc1ccccc1OCCC1Oc2ccccc2N(CCC2CCCCC2)C1=O
all	CC1(CCN2C(=O)C(CCOc3ccccc3CC(=O)O)Oc3ccccc32)CCCC1
all	CS(=O)(=O)N1C(=O)C(CCOc2ccccc2CC(=O)O)Oc2ccccc21
all	CC(=O)CCCCN1C(=O)C(CCOc2c(F)cccc2CC(=O)O)Oc2ccccc21
all	C=CCCCCN1C(=O)C(CCOc2ccc(C(=O)O)cc2)Oc2ccccc21
all	O=C(O)c1ccccc1OCCC1Oc2ccccc2N(CCCCCC(F)(F)F)C1=O
all	O=C(O)Cc1ccccc1OCCC1Oc2ccccc2N(CCOCc2ccccc2)C1=O
all	CC(C)(C)CSCCN1C(=O)C(CCOc2ccccc2CC(=O)O)Oc2ccccc21
all	CCCCCCN1C(=O)C(CCOc2ccccc2)Oc2ccccc21
all	CC(C)(CCCCN1C(=O)C(CCOc2ccccc2C(=O)O)Oc2ccccc21)C(=O)O
all	O=C(O)Cc1ccccc1OCCOc1ccccc1CC(=O)O
all	O=C(O)Cc1ccccc1OCCC1Oc2ccccc2N(CCC2CCSCC2)C1=O
all	COCCCCN1C(=O)C(CCOc2ccccc2CCC(=O)O)Oc2ccccc21
all	O=C(O)Cc1ccccc1OCCC1Oc2ccccc2N(C2CCOCC2)C1=O
all	CCCCCCCCN1C(=O)C(CCOc2ccccc2CC(=O)O)Oc2c(F)cccc21
all	CC(C)(CO)CCN1C(=O)C(CCOc2ccccc2CC(=O)O)Oc2ccccc21
all	CCCCCCCCCN1C(=O)C(CCOc2ccccc2OC)Oc2ccccc21
all	CCCCCCCN1C(=O)C(CCOc2ccccc2)Oc2ccccc21
all	CC(=O)SCCN1C(=O)C(CCOc2ccccc2CC(=O)O)Oc2ccccc21
all	O=C(O)CCN1C(=O)C(CCOc2ccccc2CC(=O)O)Oc2ccccc21
all	COCCCCN1C(=O)C(CCOc2ccccc2CC(=O)O)Oc2ccc(Cl)cc21
all	CCCCCCCCN1CC(CCOc2ccccc2CC(=O)O)Oc2ccccc21
all	O=C(O)CCc1ccccc1OCCC1Oc2ccccc2N(CCCCCO)C1=O
all	Cc1cccc2c1OC(CCOc1ccccc1CC(=O)O)C(=O)N2CCCCCCO
all	COc1cccc(OC)c1CCCN1C(=O)C(CCOc2ccccc2CC(=O)O)Oc2ccccc21
all	CC(=O)CCCCN1C(=O)C(CCOc2ccccc2OCCCC(=O)O)Oc2ccccc21
all	O=C(O)Cc1ccccc1OCCC1Oc2ccccc2CN(CCC2CCN(Cc3ccccc3)CC2)C1=O
all	O=C(O)Cc1ccccc1OCCC1Oc2ccccc2N(CCCCOCCOCCO)C1=O
all	O=C(O)Cc1ccccc1OCCC1Oc2ccccc2N(CCCCCOCCCCN2C(=O)CCC2=O)C1=O
all	CCOc1ccc2c(c1)OC(CCOc1ccccc1CC(=O)O)C(=O)N2CCC1CCCCC1
all	Cc1cccc2c1N(CCCCC(C)(C)C(=O)O)C(=O)C(CCOc1ccccc1CC(=O)O)O2
all	CC(=O)CCCCCN1C(=O)C(CCOc2ccccc2CCC(=O)O)Oc2ccccc21
all	CCCCCCCCCCCCCN1C(=O)C(CCOc2ccccc2)Oc2ccccc21
all	O=C(O)Cc1ccccc1OCCC1Oc2ccc(Cl)cc2N(CCCC2CCCC2)C1=O
best	CCCCCCN1C(=O)C(CCOc2ccccc2CC(=O)O)Oc2ccccc21
best	O=C(O)Cc1ccccc1OCCC1Oc2ccccc2N(Cc2ccccc2)C1=O
best	O=C(O)CCCCN1C(=O)C(CCOc2ccccc2CC(=O)O)Oc2ccccc21
best	CCC(=O)CCCCN1C(=O)C(CCOc2ccccc2CC(=O)O)Oc2ccccc21
best	CCCCCN1C(=O)C(CCOc2cccc(CC(=O)O)c2)Oc2ccccc21
best	CC(C)CCCCN1C(=O)C(CCOc2ccccc2CC(=O)O)Oc2ccccc21
best	O=C(O)Cc1ccccc1OCCC1Oc2ccccc2N(CCCc2ccccc2)C1=O
best	O=C(O)CCCCCN1C(=O)C(CCOc2ccccc2CC(=O)O)Oc2ccccc21
best	CC(C)CCN1C(=O)C(CCOc2ccccc2CC(=O)O)Oc2ccccc21
best	O=C(O)Cc1ccccc1OCCC1Oc2ccccc2N(CCCCCCCCO)C1=O
best	CC(C)(C)CCN1C(=O)C(CCOc2ccccc2CC(=O)O)Oc2ccccc21
best	O=C(O)Cc1ccccc1OCCC1Oc2ccccc2N(CCc2ccccc2)C1=O
best	O=C(O)Cc1ccccc1OCCC1Oc2ccccc2N(CCCCCOCc2ccccc2)C1=O
best	COc1ccc(CN2C(=O)C(CCOc3ccccc3CC(=O)O)Oc3ccccc32)cc1
best	O=C(O)Cc1ccccc1OCCCCCCN1C(=O)C(CCOc2ccccc2CC(=O)O)Oc2ccccc21
best	CCCCCN1C(=O)C(CCOc2ccc(F)cc2CC(=O)O)Oc2ccccc21
best	CCCC(=O)CCCCN1C(=O)C(CCOc2ccccc2CC(=O)O)Oc2ccccc21
best	CCCCCN1C(=O)C(CCOc2ccccc2CCC(=O)O)Oc2ccccc21
best	CCCCCN1C(=O)C(COc2ccccc2CC(=O)O)Oc2ccccc21
best	O=C(O)Cc1ccccc1OCCC1Oc2ccc(F)cc2N(CCCCCCO)C1=O
best	CCCCCN1C(=O)C(CCOc2c(Cl)cccc2CC(=O)O)Oc2ccccc21
best	CC(=O)CCCCN1C(=O)C(CCOc2ccc(CC(=O)O)cc2)Oc2ccccc21
best	CCCCCN1C(=O)C(CCOc2ccc(CC(=O)O)cc2OC)Oc2ccccc21
best	CCCCCCCN1C(=O)C(CCOc2ccccc2C(=O)O)Oc2ccccc21
best	O=C(O)Cc1ccccc1OCCCCCN1C(=O)C(CCOc2ccccc2CC(=O)O)Oc2ccccc21
best	CC(=O)N1CCC(CN2C(=O)C(CCOc3ccccc3CC(=O)O)Oc3ccccc32)CC1
best	O=C(O)Cc1ccccc1OCCC1Oc2ccccc2N(CCC(F)(F)F)C1=O
best	Cc1cccc(CC(=O)O)c1OCCC1Oc2ccccc2N(CCCCCCO)C1=O
best	CCc1ccccc1OCCC1Oc2ccccc2N(CCCCCN2C(=O)C(CCOc3ccccc3CC(=O)O)Oc3ccccc32)C1=O
best	COc1ccccc1OCCC1Oc2ccccc2N(CCCCCCO)C1=O
best	CCc1ccccc1OCCCCN1C(=O)C(CCOc2ccccc2CC(=O)O)Oc2ccccc21
best	CCCCCN1C(=O)C(CCOc2ccccc2C(=O)O)Oc2ccccc21
best	Cc1cccc(OCCC2Oc3ccccc3N(CCCCCCO)C2=O)c1CC(=O)O
best	CCc1ccccc1OCCCN1C(=O)C(CCOc2ccccc2CC(=O)O)Oc2ccccc21
best	O=C(O)Cc1ccccc1OCCC1OC(=O)N(CCc2ccccc2)C1=O
best	CCCCCCCN1C(=O)C(CCOc2ccccc2OCC)Oc2ccccc21
best	O=C(O)Cc1ccccc1OCCC1Oc2cc(F)ccc2N(CCCCCCO)C1=O
best	CCN(Cc1ccccc1)C(=O)CN1C(=O)C(CCOc2ccccc2CC(=O)O)Oc2ccccc21
best	CCCCCN1C(=O)C(CCOc2cc(O)ccc2CC(=O)O)Oc2ccccc21
best	O=C(O)Cc1ccccc1OCCC1Oc2ccccc2N(CC2CC2)C1=O
best	O=C(O)Cc1ccccc1OCCC1Oc2ccccc2CN(Cc2ccccc2)C1=O
best	CC(C)CCCCCCN1C(=O)C(CCOc2ccccc2CC(=O)O)Oc2ccccc21
best	CCCCCN1C(=O)C(CCOc2ccccc2C(C)=O)Oc2ccccc21
best	CC(C)CC(=O)N1C(=O)C(CCOc2ccccc2CC(=O)O)Oc2ccccc21
best	O=C(O)Cc1ccccc1OCCCCOc1ccccc1CC(=O)O
best	CC(=O)CCCCN1C(=O)C(CCOc2ccccc2C(C)C)Oc2ccccc21
best	O=C(O)Cc1ccccc1OCCC1Oc2ccccc2N(CCCCOc2cccc3ccccc23)C1=O
best	Cc1ccc(CN2C(=O)C(CCOc3ccccc3CC(=O)O)Oc3ccccc32)cc1
best	CCCCCCN1C(=O)C(CCOc2c(C)cccc2CC(=O)O)Oc2ccccc21
best	CC1(C)NC(=O)N(CCCCN2C(=O)C(CCOc3ccccc3CC(=O)O)Oc3ccccc32)C1=O
best	CCCCCN1C(=O)C(CCOc2ccccc2C(=O)OC)Oc2ccccc21
best	CCCCCN1C(=O)C(CCOc2ccc(C(C)=O)cc2)Oc2ccccc21
best	COc1ccc(CC(=O)O)c(OCCC2Oc3ccccc3N(CCCCC(C)=O)C2=O)c1
best	CCCCCN1C(=O)C(CCOc2ccc(C(C)C(=O)O)cc2)Oc2ccccc21
best	O=C(O)Cc1ccccc1OCCCC(=O)N1C(=O)C(CCOc2ccccc2CC(=O)O)Oc2ccccc21
best	O=C(O)Cc1ccc(C(F)(F)F)cc1OCCC1Oc2ccccc2N(CCCCCCO)C1=O
best	CCCCCN1C(=O)C(CCOc2ccc(F)cc2)Oc2ccccc21
best	O=C(O)Cc1ccccc1OCCC1Oc2ccccc2N(Cc2ccc(C(=O)C(F)(F)F)cc2)C1=O
best	O=C1Nc2ccccc2C1CCN1CCC(c2ccccc2C(F)(F)F)CC1
best	CCCCCN1C(=O)C(CCOc2ccccc2CC(=O)OC)Oc2ccccc21
best	CCCCCN1C(=O)C(CCOc2ccccc2CC(C)C(=O)O)Oc2ccccc21
best	CCCCCCN1C(=O)C(CCOc2ccccc2C(C)Oc2ccccc2CC(=O)O)Oc2ccccc21
best	O=C(O)Cc1ccccc1OCCC1Oc2ccccc2N(CC=Cc2ccccc2)C1=O
best	CC(=O)CCCCCCCN1C(=O)C(CCOc2cccc(CC(=O)O)c2)Oc2ccccc21
best	CCCCCN1C(=O)CC(CCOc2ccccc2CC(=O)O)Oc2ccccc21
best	CCCCCN1C(=O)C(Cc2ccccc2)Oc2ccccc21
best	O=C(O)Cc1ccccc1OCCC1Oc2ccccc2N(CCCCN2CCCc3ccccc32)C1=O
best	CC(=O)CCCCN1C(=O)C(CCOc2ccccc2OC(C)C)Oc2ccccc21
best	O=C(O)Cc1ccccc1OCCC1Oc2ccccc2N(CCCCC2CCN(CCC(=O)c3ccccc3)CC2)C1=O
best	COC(=O)c1ccc(OCCC2Oc3ccccc3N(CCCCC(C)=O)C2=O)c(CCC(=O)O)c1
best	CCCCCN1C(=O)C(CCOc2ccccc2CC(=O)O)Cc2ccccc21
best	O=C(C=Cc1ccccc1)NC1CCC(CCN2CCc3ccccc3C2=O)CC1
best	O=C(O)Cc1ccccc1OCCC1C(=O)N(CCCCC2CCN(Cc3ccccc3)CC2)N(c2ccccc2)C1=O
best	CCCCCCCN1C(=O)C(CCc2ccc(C(=O)O)cc2)Oc2ccccc21
best	O=C(O)CCc1ccc(OCCC2Oc3ccccc3N(CCCCCCO)C2=O)cc1
best	CN1CCC(CCOc2ccc(S(=O)(=O)NC(Cc3ccccc3)C(=O)O)cc2)CC1
best	O=C(O)CC1Oc2ccccc2N(CCCCCCO)C1=O
best	O=C(O)Cc1ccccc1OCCC1Oc2ccccc2N(CCCCCCC(O)CO)C1=O
best	CCCCCN1C(=O)C(COc2ccccc2OCC(=O)O)Oc2ccccc21
best	O=C(O)Cc1ccccc1OCCC1Oc2ccccc2N(Cc2cccs2)C1=O
best	O=C(O)Cc1ccccc1C1CCN(C(=O)C(Cc2ccccc2)NC(=O)C2CC2c2ccccc2)CC1
best	O=C(O)Cc1ccccc1OCCCOc1ccccc1CC(=O)O
best	O=C(O)Cc1ccccc1OCCC1Oc2ccccc2CN(CCOc2ccccc2CC(=O)O)C1=O
best	O=C(O)Cc1ccccc1OCCc1ccccc1
best	COCCOCCOCCOCCOCCOCCOCCOCCOCCOCCOc1ccc(Cc2cc(C3OC(CO)C(O)C3O)ccc2Cl)cc1
best	NC(N)=NC(=NS(=O)(=O)c1ccccc1)N1CC(c2ccccc2)C(c2ccccc2)=N1
best	O=C(O)Cc1ccccc1OCCC1Oc2ccc(F)cc2N(CCCCO)C1=O
best	NC(CCc1ccccc1)P(=O)(O)CC(Cc1ccccc1)C(=O)O
best	O=C1CCC(N2C(=O)c3cccc(OCCCNC(=O)c4cccnc4OCCC4Oc5ccccc5N(CCCCCCO)C4=O)c3C2=O)C(=O)N1
best	CCCCCN1C(=O)C(CCOc2ccc(C=CC(=O)O)cc2OCC(=O)O)Oc2ccccc21
best	CC(=O)CCCCN1C(=O)C(CCOc2cc(CC(=O)O)ccc2OCC(C)(C)C)Oc2ccccc21
best	CCCCCCCN1C(=O)C(CCOc2cccc(OCC(=O)O)c2CC(=O)O)Oc2ccccc21
best	CC(=O)CCCCN1C(=O)C(CCOc2ccccc2OC(Cc2ccccc2OCC(=O)O)C(=O)O)Oc2ccccc21
best	CC(C)Oc1ccccc1N1CCN(CCCCNC(=O)c2ccc(OCCO)cc2)CC1
best	COc1ccccc1N1CCN(C(=O)CCCCCOc2ccccc2CC(=O)O)CC1
best	CCCCCCN1C(=O)C(CCOc2ccccc2CC(=O)O)Oc2ccc(C(C)=O)cc21
best	O=C(O)Cc1ccccc1COc1ccccc1CC(=O)O
best	CCCCCN1C(=O)C(CCOc2cccc(C3(OC)CCOCC3)c2)Oc2ccccc21
best	CCCCCCN1C(=O)C(Cc2ccc(-c3ccccc3)cc2)Oc2ccccc21
best	CCCCCCCN1C(=O)C(CCOc2cccc(CC(=O)O)c2OCC(=O)O)Oc2ccccc21
step 1	CCCCCCCCCN1C(=O)C(CCOc2ccccc2CC(=O)O)Oc2ccccc21
step 1	CCCCCCCCN1C(=O)C(CCOc2ccccc2CC(=O)O)Oc2ccccc21
step 1	CCCCCCCCCCCN1C(=O)C(CCOc2ccccc2CC(=O)O)Oc2ccccc21
step 1	CCCCCCCCCCCCN1C(=O)C(CCOc2ccccc2CC(=O)O)Oc2ccccc21
step 1	O=C(O)Cc1ccccc1OCCC1Oc2ccccc2N(CCCCC2CCCC2)C1=O
step 1	CCCCCCCCCCCCCN1C(=O)C(CCOc2ccccc2CC(=O)O)Oc2ccccc21
step 1	CC(C)(C)CCCN1C(=O)C(CCOc2ccccc2CC(=O)O)Oc2ccccc21
step 1	O=C(O)Cc1ccccc1OCCC1Oc2ccccc2N(CCC2CCCC2)C1=O
step 1	CCCCCCCCCCCCCCCCCN1C(=O)C(CCOc2ccccc2CC(=O)O)Oc2ccccc21
step 1	O=C(O)Cc1ccccc1OCCC1Oc2ccccc2N(CCCCCCCCCCCCCOc2cccc3c2C(=O)N(C2CCC(=O)NC2=O)C3=O)C1=O
step 1	CCCCCCCCCCN1C(=O)C(CCOc2ccc(CC(=O)O)cc2)Oc2ccccc21
step 1	O=C(O)Cc1ccccc1OCCC1Oc2ccccc2N(CCCc2ccccc2)C1=O
step 1	O=C(O)Cc1ccccc1OCCC1Oc2ccccc2N(CCc2ccccc2)C1=O
step 1	CCCCCCCCCCN1C(=O)C(CCOc2cccc(CC(=O)O)c2)Oc2ccccc21
step 1	O=C(O)Cc1ccccc1OCCC1Oc2ccccc2N(CCCCCN2C(=O)c3ccccc3C2=O)C1=O
step 1	O=C(O)Cc1ccccc1OCCC1Oc2ccccc2N(CCCCCCN2C(=O)c3ccccc3C2=O)C1=O
step 1	CC(C)CCN1C(=O)C(CCOc2ccccc2CC(=O)O)Oc2ccccc21
step 1	O=C(O)Cc1ccccc1OCCCCN1C(=O)C(CCOc2ccccc2CC(=O)O)Oc2ccccc21
step 1	O=C(O)Cc1ccccc1OCCC1Oc2ccccc2N(Cc2ccccc2)C1=O
step 1	O=C(O)CCc1ccccc1OCCC1Oc2ccccc2N(CCCC2CCCC2)C1=O
step 1	CCCCCN1C(=O)C(CCOc2ccccc2CC(=O)O)Oc2ccccc21
step 1	CCCCCCCCCCN1C(=O)C(CCOc2ccccc2OCC(=O)O)Oc2ccccc21
step 1	CC(C)(C)CCCCN1C(=O)C(CCOc2ccc(CC(=O)O)cc2)Oc2ccccc21
step 1	CC(C)(C)CCCCN1C(=O)C(CCOc2cccc(C(=O)O)c2)Oc2ccccc21
step 1	O=C(O)c1cccc(OCCC2Oc3ccccc3N(CCCC3CCCC3)C2=O)c1
step 1	O=C(O)CCCCCN1C(=O)C(CCOc2ccccc2CC(=O)O)Oc2ccccc21
step 1	Cc1cccc2c1OC(CCOc1ccccc1CC(=O)O)C(=O)N2CCCCC(C)(C)C(=O)O
step 1	CC(C)(C)CCCCN1C(=O)C(CCOc2ccccc2CC(=O)O)Oc2cc(Br)ccc21
step 1	O=C(O)Cc1ccccc1OCCC1Oc2ccccc2N(CCCC2(CC(=O)O)CCC2)C1=O
step 1	CCCCN1C(=O)C(CCOc2ccccc2CC(=O)O)Oc2ccccc21
step 1	CC(C)(C)CCCCN1C(=O)C(CCOc2ccccc2C(=O)O)Oc2ccccc21
step 1	O=C(O)Cc1ccccc1OCCC1Oc2ccccc2N(CCOc2ccccc2CC(=O)O)C1=O
step 1	CCCCCCCCCCN1C(=O)C(CCOc2cc(Cl)ccc2CC(=O)O)Oc2ccccc21
step 1	CC(C)(C)CCCCN1C(=O)C(CCOc2ccccc2-c2ccccc2C(=O)O)Oc2ccccc21
step 1	COc1ccccc1CN1C(=O)C(CCOc2ccccc2CC(=O)O)Oc2ccccc21
step 1	Cc1cccc2c1OC(CCOc1ccccc1CC(=O)O)C(=O)N2CCCCC(C)(C)C
step 1	O=C(O)Cc1ccccc1OCCC1Oc2ccccc2N(c2ccccc2)C1=O
step 1	CC(C)(CCCCN1C(=O)C(COc2ccccc2CC(=O)O)Oc2ccccc21)C(=O)O
step 1	O=C(O)Cc1ccc(CN2C(=O)C(CCOc3ccccc3CC(=O)O)Oc3ccccc32)cc1
step 1	COc1cccc(OC)c1OCCC1Oc2ccccc2N(CCCCC(C)(C)C)C1=O
step 1	CC(CCCCN1C(=O)C(CCOc2ccccc2CC(=O)O)Oc2ccccc21)C(=O)O
step 1	O=C(O)Cc1ccccc1OCCC1Oc2ccccc2N(CC(=O)NC(Cc2ccccc2)C(=O)O)C1=O
step 1	O=C(O)Cc1ccccc1OCCC1Oc2ccccc2N(C2CC2)C1=O
step 1	O=C(O)c1ccccc1OCCC1Oc2ccccc2N(CCCC2CCCC2)C1=O
step 1	O=C(O)Cc1ccccc1OCCC1Oc2ccccc2N(C(=O)CCCCc2ccccc2)C1=O
step 1	CCC1(CCCCN2CCN(c3ccccc3OC)CC2)c2ccccc2Oc2ccccc21
step 1	CCCOc1ccccc1OCCC1Oc2ccccc2N(CCCCC(C)(C)C(=O)O)C1=O
step 1	CC(C)c1ccccc1OCCC1Oc2ccccc2N(CCCCC(C)(C)C)C1=O
step 1	O=C(O)Cc1ccccc1OCCC1Oc2ccccc2N(Cc2cccc3ccccc23)C1=O
step 1	O=C(O)Cc1cccc(OCCC2Oc3ccccc3N(CCc3ccccc3)C2=O)c1
step 1	CC(C)(C(=O)O)c1ccc(OCCC2Oc3ccccc3N(CCCC3CCCC3)C2=O)cc1
step 1	O=C(O)Cc1ccccc1OCCOc1ccccc1CC(=O)O
step 1	CC(C)(C)CCCCN1C(=O)C(CCOc2ccc(C(=O)c3ccccc3)cc2)Oc2ccccc21
step 1	CC(C)(CCCCN1C(=O)C(CCOc2ccccc2CC(=O)O)Oc2ccccc2-c2ccccc21)C(=O)O
step 1	O=C(O)Cc1ccccc1OCCC1Oc2ccccc2N(CCCCC(=O)NCC2CCCCC2)C1=O
step 1	CC(C)(C)CCCC1Oc2ccccc2N(CCCCC(C)(C)C(=O)O)C1=O
step 1	COc1ccc(CN2C(=O)C(CCOc3ccccc3CC(=O)O)Oc3ccccc32)cc1OC
step 1	O=C(O)Cc1ccccc1OCCC1Oc2ccccc2N(CCc2cccc(F)c2)C1=O
step 1	O=C1C(CCCc2ccccc2)Oc2ccccc2N1CCCC1CCCC1
step 1	Cc1cccc(CC(=O)O)c1OCCC1Oc2ccccc2N(CCCC2CCCC2)C1=O
step 1	O=C1C(COCc2ccccc2)Oc2ccccc2N1CCCC1CCCC1
step 1	O=C(O)Cc1ccccc1OCCCCCCCCN1C(=O)C(CCOc2ccccc2CC(=O)O)Oc2ccccc21
step 1	CCCCCCCCCCN1C(=O)C(CC(=O)O)Oc2ccccc21
step 1	CC(C)(C)CCCCN1C(=O)C(CCOc2ccccc2CC(C)(C)C)Oc2ccccc21
step 1	O=C(O)Cc1ccccc1OCCC1Oc2ccccc2N(C(C(=O)NCc2ccccc2)c2ccccc2)C1=O
step 1	CC(C)(CCCCN1C(=O)C(CCOc2ccccc2CC(=O)O)Oc2ncccc21)C(=O)O
step 1	O=C(O)CCCCCCCCCN1C(=O)C(CCOc2ccccc2CC(=O)O)Oc2ccccc21
step 1	CC(C)(C)Cc1ccc(OCCC2Oc3ccccc3N(CCCC3CCCC3)C2=O)cc1
step 1	O=C(O)Cc1ccccc1OCCC1Oc2ccccc2N(Cc2ccncc2)C1=O
step 1	O=C(O)Cc1ccccc1OCCC1Oc2ccccc2N(CCc2ccc(F)cc2)C1=O
step 1	O=C(NO)c1ccc(OCCC2Oc3ccccc3N(CCCC3CCCC3)C2=O)cc1
step 1	CCCCCCCCCCCN1CCc2cc(OCCC3Oc4ccccc4N(CCCCCCCCCC)C3=O)c(OC)cc21
step 1	O=C(O)CCCCCCCCCCCN1C(=O)C(CCOc2ccccc2CC(=O)O)Oc2ccccc21
step 1	O=C1C(CCOc2ccccc2OCCC2CCCC2)Oc2ccccc2N1CCCC1CCCC1
step 1	O=C(O)Cc1ccncc1OCCC1Oc2ccccc2N(CCCC2CCCC2)C1=O
step 1	CCCCCCCCCCN1C(=O)C(CCOc2ccc(Cc3cccc(C4OC(CO)C(O)C(O)C4O)c3)cc2)Oc2ccccc21
step 1	O=C1C(CCOc2cccc3ccccc23)Oc2ccccc2N1CCCC1CCCC1
step 1	CCCCCCCCCCN1C(=O)C(CCOc2ccccc2CCCC(=O)O)Oc2ccccc21
step 1	CC(C)(C)c1ccccc1N1CCC(COc2ccccc2CC(=O)O)CC1
step 1	CCCCCCCCCCN1C(=O)C(CCOc2ccccc2CC(=O)O)OC(Cc2ccccc2CCC(=O)O)C1=O
step 1	c1ccc(CN2CCN(CCCC3c4ccccc4Cc4ccccc43)CC2)cc1
step 1	COC(=O)c1ccccc1OCCC1Oc2ccccc2N(CCCC2CCCC2)C1=O
step 1	COc1cc(C(=O)O)ccc1OCCC1Oc2ccccc2N(CCCC2CCCC2)C1=O
step 1	CC(C)(CCCCN1C(=O)C(CCOc2ccccc2CC(=O)O)Oc2c1ccc(F)c2F)C(=O)O
step 1	O=C(CCCCCCC(=O)Nc1cccc(Oc2ccccc2)c1)NO
step 1	O=C(O)Cc1ccccc1OCCC1Oc2ccccc2N(CCCCC2CCc3ccccc32)C1=O
step 1	CC(C)CC1OC(=O)C(C)(C)CNC(=O)C(Cc2ccccc2)NC(=O)C=CCC(CC(=O)O)OC1=O
step 1	CCCCCCCCCCN1C(=O)C(O)(CCCCCN2C(=O)C(CCOc3ccccc3CC(=O)O)Oc3ccccc32)c2ccccc21
step 1	O=C1C(CCCN2CCC3(CCc4ccccc43)CC2)Oc2ccccc2N1CCCC1CCCC1
step 1	O=C1c2ccccc2C(=O)N1CCc1cc2ccccc2n1-c1ccccc1
step 1	O=C(O)Cc1ccccc1OCCCCCCOCCC1Oc2ccccc2N(CCCC2CCCC2)C1=O
step 1	CCCCCCCCN1C(=O)N(CC(O)COc2ccccc2CC(=O)O)C(=O)C1(C)C
step 1	O=C(O)Cc1ccccc1OCCC12CC3CC(CC(C3)C1)C2
step 1	CCCC(C)CCN1C(=O)C(CCOc2ccccc2CC(=O)O)Oc2ccccc21
step 1	O=C(O)Cc1ccccc1OCCC1Oc2ccccc2N(CCCCCCCN2c3ccccc3Oc3ccccc32)C1=O
step 1	CC(C)(C)CCCCN1C(=O)C(CCOc2ccccc2-c2ccsc2)Oc2ccccc21
step 1	Cc1c(CC(=O)O)cccc1OCCC1Oc2ccccc2N(CCCCC(C)(C)C)C1=O
step 1	CC(C)(C)CCCCN1C(=O)C(CCOc2cccc(C(F)(F)F)c2CC(=O)O)Oc2ccccc21
step 1	O=C(O)Cc1ccccc1OCCC1Oc2ccccc2CN(CCc2ccccc2F)C1=O
step 1	CC(C)(C)CCCCN1C(=O)C(CCOc2cccc(Br)c2CC(=O)O)Oc2ccccc21
step 2	CCCCCN1C(=O)C(CCOc2ccccc2CC(=O)O)Oc2ccccc21
step 2	O=C(O)Cc1ccccc1OCCC1Oc2ccccc2N(CCCCCCO)C1=O
step 2	CCCCCCCN1C(=O)C(CCOc2ccccc2CC(=O)O)Oc2ccccc21
step 2	CCCCCCN1C(=O)C(CCOc2ccccc2CC(=O)O)Oc2ccccc21
step 2	O=C(O)Cc1ccccc1OCCC1Oc2ccccc2N(CCCCCCF)C1=O
step 2	CCCCCCCCN1C(=O)C(CCOc2ccccc2CC(=O)O)Oc2ccccc21
step 2	O=C(O)Cc1ccccc1OCCC1Oc2ccccc2N(CCCCCCCCF)C1=O
step 2	O=C(O)Cc1ccccc1OCCCCN1C(=O)C(CCOc2ccccc2CC(=O)O)Oc2ccccc21
step 2	O=C(O)CCCCN1C(=O)C(CCOc2ccccc2CC(=O)O)Oc2ccccc21
step 2	O=C(O)Cc1ccccc1OCCC1Oc2ccccc2N(CCC2CCCC2)C1=O
step 2	CCCCCCCCCN1C(=O)C(CCOc2ccccc2CC(=O)O)Oc2ccccc21
step 2	O=C(O)Cc1ccccc1OCCC1Oc2ccccc2N(Cc2ccccc2)C1=O
step 2	O=C(O)Cc1ccccc1OCCC1Oc2ccccc2N(CCCCC(F)(F)F)C1=O
step 2	O=C(O)Cc1ccccc1OCCC1Oc2ccccc2N(CCCCO)C1=O
step 2	O=C(O)Cc1ccccc1OCCC1Oc2ccccc2N(CCSc2ccccc2)C1=O
step 2	O=C(O)Cc1ccccc1OCCC1Oc2ccccc2N(CCCCCc2ccccc2)C1=O
step 2	O=C(O)Cc1ccccc1OCCC1Oc2ccccc2N(CCCCCN2CCOCC2)C1=O
step 2	O=C(O)Cc1ccccc1OCCC1Oc2ccccc2N(CCCCCF)C1=O
step 2	O=C(O)Cc1ccccc1OCCC1Oc2ccccc2N(CCCCc2ccccc2)C1=O
step 2	CCCCN1C(=O)C(CCOc2ccccc2CC(=O)O)Oc2ccccc21
step 2	CC(C)(C)CCN1C(=O)C(CCOc2ccccc2CC(=O)O)Oc2ccccc21
step 2	O=C(O)Cc1ccccc1OCCC1Oc2ccccc2N(CCCc2ccccc2)C1=O
step 2	O=C(O)Cc1ccccc1OCCC1Oc2ccccc2N(CCN2CCCCC2)C1=O
step 2	COc1ccccc1N1CCN(CCCCN2C(=O)C(CCOc3ccccc3CC(=O)O)Oc3ccccc32)CC1
step 2	COCCCCCN1C(=O)C(CCOc2ccccc2CC(=O)O)Oc2ccccc21
step 2	CCOCCCCCN1C(=O)C(CCOc2ccccc2CC(=O)O)Oc2ccccc21
step 2	CC(C)(O)CCCCN1C(=O)C(CCOc2ccc(CC(=O)O)cc2)Oc2ccccc21
step 2	O=C(O)Cc1ccccc1OCCC1Oc2ccccc2N(CCCCCN2C(=O)c3ccccc3C2=O)C1=O
step 2	O=C(O)Cc1ccccc1OCCC1Oc2ccccc2N(CCCCCCCO)C1=O
step 2	O=C(O)CCCN1C(=O)C(CCOc2ccccc2CC(=O)O)Oc2ccccc21
step 2	O=C(O)Cc1ccccc1OCCC1Oc2ccccc2N(CC(=O)O)C1=O
step 2	O=C(O)Cc1ccccc1OCCC1Oc2ccccc2N(CCN2Cc3ccccc3C2)C1=O
step 2	CCCCCCCCCCCN1C(=O)C(CCOc2ccccc2CC(=O)O)Oc2ccccc21
step 2	CC(C)(O)CCCCN1C(=O)C(CCOc2ccccc2CCC(=O)O)Oc2ccccc21
step 2	CC(C)(O)CCCN1C(=O)C(CCOc2ccccc2CC(=O)O)Oc2ccccc21
step 2	O=C(O)Cc1cccc(OCCC2Oc3ccccc3N(CCCCCO)C2=O)c1
step 2	CCOC(=O)CCCCCN1C(=O)C(CCOc2ccccc2CC(=O)O)Oc2ccccc21
step 2	O=C(O)Cc1ccccc1OCCC1Oc2ccccc2N(CCSCc2ccccc2)C1=O
step 2	CCCSCCCN1C(=O)C(CCOc2ccccc2CC(=O)O)Oc2ccccc21
step 2	CC(C)CCN1C(=O)C(CCOc2ccccc2CC(=O)O)Oc2ccccc21
step 2	CCCSCCN1C(=O)C(CCOc2ccc(CC(=O)O)cc2)Oc2ccccc21
step 2	CCCSCCCCCN1C(=O)C(CCOc2ccccc2CC(=O)O)Oc2ccccc21
step 2	O=C(O)Cc1ccccc1OCCC1Oc2ccccc2N(CCCCCCCCCC(F)(F)F)C1=O
step 2	O=C(O)Cc1ccccc1OCCC1Oc2ccccc2N(CCCCC(=O)NO)C1=O
step 2	O=C(O)Cc1ccccc1OCCC1Oc2ccccc2N(CCCSc2ccccc2)C1=O
step 2	CC(C)CCCCN1C(=O)C(CCOc2ccccc2CC(=O)O)Oc2ccccc21
step 2	CCCCCCCCCCCCN1C(=O)C(CCOc2ccccc2CC(=O)O)Oc2ccccc21
step 2	O=C(O)Cc1ccccc1OCCCCCN1C(=O)C(CCOc2ccccc2CC(=O)O)Oc2ccccc21
step 2	O=C(O)Cc1ccccc1OCCC1Oc2ccccc2N(CCSCCCO)C1=O
step 2	CCCCCCCCCCCCCN1C(=O)C(CCOc2ccccc2CC(=O)O)Oc2ccccc21
step 2	CC(C)(C)OC(=O)CCCN1C(=O)C(CCOc2ccccc2CC(=O)O)Oc2ccccc21
step 2	O=C(O)Cc1ccccc1OCCCN1C(=O)C(CCOc2ccccc2CC(=O)O)Oc2ccccc21
step 2	O=C(O)Cc1ccccc1OCCC1Oc2ccccc2N(CCCCC(=O)NCc2ccccc2)C1=O
step 2	O=C(O)Cc1ccccc1OCCC1Oc2ccccc2N(CCCCCOCCc2ccccc2)C1=O
step 2	O=C(O)CCCCCCN1C(=O)C(CCOc2ccccc2CC(=O)O)Oc2ccccc21
step 2	COCCCN1C(=O)C(CCOc2ccccc2CC(=O)O)Oc2ccccc21
step 2	CCC(C)(O)CCCCN1C(=O)C(CCOc2ccccc2CC(=O)O)Oc2ccccc21
step 2	O=C(O)CCCCCN1C(=O)C(CCOc2ccccc2CC(=O)O)Oc2ccccc21
step 2	CC(CCCCN1C(=O)C(CCOc2ccccc2CC(=O)O)Oc2ccccc21)C(=O)O
step 2	CC(C)(O)CCCCCCN1C(=O)C(CCOc2ccccc2CC(=O)O)Oc2ccccc21
step 2	CC(C)(O)CCCCN1C(=O)C(CCOc2ccccc2C(=O)O)Oc2ccccc21
step 2	O=C(O)c1ccccc1OCCC1Oc2ccccc2N(CCCCCCCF)C1=O
step 2	O=C(O)Cc1ccccc1OCCC1Oc2ccccc2N(CCOCCF)C1=O
step 2	O=C(O)Cc1ccccc1OCCC1Oc2ccccc2N(CCO)C1=O
step 2	CC(C)(CCCCN1C(=O)C(CCOc2ccccc2CC(=O)O)Oc2ccccc21)NS(=O)(=O)C(C)(C)C
step 2	CC(C)(O)CCCCN1C(=O)C(CCOc2ccc(F)cc2CC(=O)O)Oc2ccccc21
step 2	CC(C)(O)CCCCN1C(=O)C(CCOc2cc(F)ccc2CC(=O)O)Oc2ccccc21
step 2	CCCSCCCCN1C(=O)C(CCOc2ccccc2CC(=O)O)Oc2ccccc21
step 2	O=C(O)Cc1ccccc1OCCC1Oc2ccccc2N(CCC2CCCCC2)C1=O
step 2	COc1ccccc1OCCC1Oc2ccccc2N(CCCCCCCF)C1=O
step 2	CC(C)(O)CCOCCN1C(=O)C(CCOc2ccccc2CC(=O)O)Oc2ccccc21
step 2	O=C(O)Cc1ccccc1OCCCCCCN1C(=O)C(CCOc2ccccc2CC(=O)O)Oc2ccccc21
step 2	O=C(O)Cc1ccccc1OCCC1Oc2ccccc2N(CCOCC(F)(F)F)C1=O
step 2	CC(C)(O)c1ccccc1OCCC1Oc2ccccc2N(CCCCCO)C1=O
step 2	CC(C)(O)CCCCN1C(=O)C(CCOc2ccccc2)Oc2ccccc21
step 2	O=C(O)Cc1ccccc1OCCC1Oc2ccccc2N(CCCCCCCCCCCCF)C1=O
step 2	CCCSCCN1C(=O)C(CCOc2ccc(F)cc2CC(=O)O)Oc2ccccc21
step 2	O=C(O)Cc1ccccc1OCCC1Oc2ccccc2N(CCCCOCCCO)C1=O
step 2	O=C(O)CCc1ccccc1OCCC1Oc2ccccc2N(CCCCCCCF)C1=O
step 2	O=C(O)CCc1ccccc1OCCC1Oc2ccccc2N(CCCCCO)C1=O
step 2	O=C(O)Cc1ccccc1OCCC1Oc2ccccc2N(CCCCF)C1=O
step 2	O=C(O)Cc1ccccc1OCCC1Oc2ccccc2N(CC2CCOCC2)C1=O
step 2	CC(C)(O)CCN1C(=O)C(CCOc2ccccc2CC(=O)O)Oc2ccccc21
step 2	O=C(O)CCCCCCCN1C(=O)C(CCOc2ccccc2CC(=O)O)Oc2ccccc21
step 2	O=C(O)c1ccccc1OCCC1Oc2ccccc2N(CCCCCO)C1=O
step 2	CCCSCCN1C(=O)C(CCOc2ccccc2C(=O)O)Oc2ccccc21
step 2	CCCCCCCCOCCN1C(=O)C(CCOc2ccccc2CC(=O)O)Oc2ccccc21
step 2	CC(C)(O)CC(O)CCCCN1C(=O)C(CCOc2ccccc2CC(=O)O)Oc2ccccc21
step 2	CCCCCCSSCCN1C(=O)C(CCOc2ccccc2CC(=O)O)Oc2ccccc21
step 2	O=C(O)Cc1ccccc1OCCC1Oc2ccccc2N(CCCCCC(=O)N2CCCC2)C1=O
step 2	COc1ccccc1OCCC1Oc2ccccc2N(CCCCCO)C1=O
step 2	CC(C)(O)CCCCN1C(=O)C(Cc2ccccc2)Oc2ccccc21
step 2	CCCCSCCCN1C(=O)C(CCOc2ccccc2CC(=O)O)Oc2ccccc21
step 2	CCCCCCCC(=O)N1C(=O)C(CCOc2ccccc2CC(=O)O)Oc2ccccc21
step 2	CCCCCCNCCN1C(=O)C(CCOc2ccccc2CC(=O)O)Oc2ccccc21
step 2	O=C(O)Cc1ccccc1OCCC1Oc2ccccc2N(CCCCCCC(=O)NCc2ccccc2)C1=O
step 2	Cc1cccc2c1N(CCCCCO)C(=O)C(CCOc1ccccc1CC(=O)O)O2
step 2	CCCSCCN1C(=O)C(CCCOc2ccccc2CC(=O)O)Oc2ccccc21
step 2	CCc1ccccc1CN1C(=O)C(CCOc2ccccc2CC(=O)O)Oc2ccccc21
step 2	COc1ccc(CC(=O)O)c(OCCC2Oc3ccccc3N(CCCCC(C)(C)O)C2=O)c1
step 3	CCCCCCCN1C(=O)C(CCOc2ccccc2CC(=O)O)Oc2ccccc21
step 3	CCCCCCN1C(=O)C(CCOc2ccccc2CC(=O)O)Oc2ccccc21
step 3	CCCCCN1C(=O)C(CCOc2ccccc2CC(=O)O)Oc2ccccc21
step 3	CCCCCCCCCN1C(=O)C(CCOc2ccccc2CC(=O)O)Oc2ccccc21
step 3	O=C(O)Cc1ccccc1OCCC1Oc2ccccc2N(CCCCC2CCCCC2)C1=O
step 3	CC(=O)CCCCCCN1C(=O)C(CCOc2ccccc2CC(=O)O)Oc2ccccc21
step 3	O=C(O)Cc1ccccc1OCCC1Oc2ccccc2N(CCCCCCN2C(=O)C(CCOc3ccccc3CC(=O)O)Oc3ccccc32)C1=O
step 3	CC(=O)CCCCN1C(=O)C(CCOc2ccccc2CC(=O)O)Oc2ccccc21
step 3	CCCCCCCCCCCN1C(=O)C(CCOc2ccccc2CC(=O)O)Oc2ccccc21
step 3	CCC(=O)CCCCCN1C(=O)C(CCOc2ccccc2CC(=O)O)Oc2ccccc21
step 3	O=C(O)Cc1ccccc1OCCC1Oc2ccccc2N(CCCCCc2ccccc2)C1=O
step 3	O=C(O)Cc1ccccc1OCCC1Oc2ccccc2N(CCOc2ccccc2CC(=O)O)C1=O
step 3	O=C(O)Cc1ccccc1OCCC1Oc2ccccc2N(CCc2ccccc2)C1=O
step 3	O=C(O)CCCCCN1C(=O)C(CCOc2ccccc2CC(=O)O)Oc2ccccc21
step 3	O=C(O)Cc1ccccc1OCCC1Oc2ccccc2N(CCCC2CCCCC2)C1=O
step 3	CC(C)(C#N)CCCCCN1C(=O)C(CCOc2ccccc2CC(=O)O)Oc2ccccc21
step 3	CC(C)CCN1C(=O)C(CCOc2ccccc2CC(=O)O)Oc2ccccc21
step 3	O=C(O)Cc1ccccc1OCCC1Oc2ccccc2N(CCCCCN2C(=O)C(CCOc3ccccc3CC(=O)O)Oc3ccccc32)C1=O
step 3	CC(C)(C)CCCN1C(=O)C(CCOc2ccccc2CC(=O)O)Oc2ccccc21
step 3	O=C(O)Cc1ccccc1OCCC1Oc2ccccc2N(CCCCCCc2ccccc2)C1=O
step 3	O=C(O)Cc1ccccc1OCCC1Oc2ccccc2N(CCC2CCCC2)C1=O
step 3	CC(C)(C)CCN1C(=O)C(CCOc2ccccc2CC(=O)O)Oc2ccccc21
step 3	O=C(O)Cc1ccccc1OCCC1Oc2ccccc2N(Cc2ccccc2)C1=O
step 3	CC(C)CCCCN1C(=O)C(CCOc2ccccc2CC(=O)O)Oc2ccccc21
step 3	O=C(O)Cc1ccc(OCCC2Oc3ccccc3N(CCC3CCCCC3)C2=O)cc1
step 3	O=C(O)Cc1ccccc1OCCCCN1C(=O)C(CCOc2ccccc2CC(=O)O)Oc2ccccc21
step 3	CC(C)(C#N)CCCCCCN1C(=O)C(CCOc2ccccc2CC(=O)O)Oc2ccccc21
step 3	O=C(O)Cc1ccccc1OCCC1Oc2ccccc2N(CCCCCC(=O)NO)C1=O
step 3	CC(=O)CCCCCN1C(=O)C(CCOc2ccccc2CCC(=O)O)Oc2ccccc21
step 3	O=C(O)CCc1ccccc1OCCC1Oc2ccccc2N(CCC2CCCCC2)C1=O
step 3	O=C(O)Cc1cccc(OCCC2Oc3ccccc3N(CCC3CCCCC3)C2=O)c1
step 3	CCCN1C(=O)C(CCOc2ccccc2CC(=O)O)Oc2ccccc21
step 3	O=C(O)Cc1ccccc1OCCC1Oc2ccccc2N(CCC2CCNCC2)C1=O
step 3	O=C(O)Cc1ccccc1OCCC1Oc2ccccc2N(CCC2CCN(Cc3ccccc3)CC2)C1=O
step 3	O=C(O)Cc1ccccc1OCCC1Oc2ccccc2N(CCC2=CCCCC2)C1=O
step 3	O=C(O)Cc1ccccc1OCCC1Oc2ccccc2N(CCCCCC(F)(F)F)C1=O
step 3	CC(C)(C#N)CCCCN1C(=O)C(CCOc2ccccc2CCC(=O)O)Oc2ccccc21
step 3	CC(=O)CCCCCN1C(=O)C(CCOc2cccc(CC(=O)O)c2)Oc2ccccc21
step 3	O=C(O)CCCCN1C(=O)C(CCOc2ccccc2CC(=O)O)Oc2ccccc21
step 3	CC(C)(C#N)CCN1C(=O)C(CCOc2ccccc2CC(=O)O)Oc2ccccc21
step 3	O=C(O)CCCN1C(=O)C(CCOc2ccccc2CC(=O)O)Oc2ccccc21
step 3	CCCCCCCCN1C(=O)C(CCOc2ccc(CC(=O)O)cc2)Oc2ccccc21
step 3	CC(C)(C)CCCCCN1C(=O)C(CCOc2ccccc2CC(=O)O)Oc2ccccc21
step 3	O=C(O)Cc1ccccc1OCCCCCN1C(=O)C(CCOc2ccccc2CC(=O)O)Oc2ccccc21
step 3	COC(=O)CCCCCN1C(=O)C(CCOc2ccccc2CC(=O)O)Oc2ccccc21
step 3	O=C(O)Cc1ccccc1OCCC1Oc2ccccc2N(CCCCc2ccccc2)C1=O
step 3	O=C(O)Cc1ccccc1OCCC1Oc2ccccc2N(CCC2CCOCC2)C1=O
step 3	O=C(O)Cc1ccccc1OCCC1Oc2ccccc2N(CCCCC2CCCC2)C1=O
step 3	O=C(O)c1ccccc1OCCC1Oc2ccccc2N(CCC2CCCCC2)C1=O
step 3	CC(=O)CCCCCN1C(=O)C(CCOc2ccccc2)Oc2ccccc21
step 3	O=C(O)CCCCCCN1C(=O)C(CCOc2ccccc2CC(=O)O)Oc2ccccc21
step 3	CCCCCCCCCCCCN1C(=O)C(CCOc2ccccc2CC(=O)O)Oc2ccccc21
step 3	CS(=O)(=O)CCCCCN1C(=O)C(CCOc2ccccc2CC(=O)O)Oc2ccccc21
step 3	CC(C)(C)CC(=O)CN1C(=O)C(CCOc2ccccc2CC(=O)O)Oc2ccccc21
step 3	O=C(O)Cc1ccccc1OCCC1Oc2ccccc2N(CCN2C(=O)C(CCOc3ccccc3CC(=O)O)Oc3ccccc32)C1=O
step 3	CC(C)(C#N)CCCCN1C(=O)C(CCOc2ccc(CC(=O)O)cc2)Oc2ccccc21
step 3	O=C(O)Cc1ccccc1OCCC1Oc2ccccc2N(CCCN2CCCCC2)C1=O
step 3	CCCCCCCCN1C(=O)C(CCOc2cccc(CC(=O)O)c2)Oc2ccccc21
step 3	CC(=O)CCCCCN1C(=O)C(CCOc2ccccc2OCCC2Oc3ccccc3N(CCCCC(C)(C)C#N)C2=O)Oc2ccccc21
step 3	O=C(O)Cc1ccccc1OCCC1Oc2ccccc2N(CCCCC(Cc2ccccc2)C(=O)O)C1=O
step 3	O=C(O)Cc1ccccc1OCCCN1C(=O)C(CCOc2ccccc2CC(=O)O)Oc2ccccc21
step 3	O=C(O)Cc1ccccc1OCCC1Oc2ccccc2N(CCCCCCO)C1=O
step 3	O=C(O)Cc1ccccc1OCCC1Oc2ccccc2N(CCCCC(CC(=O)O)c2ccccc2)C1=O
step 3	O=C(O)Cc1ccccc1OCCCCCCN1C(=O)C(CCOc2ccccc2CC(=O)O)Oc2ccccc21
step 3	CC(C)(O)CCCCCCN1C(=O)C(CCOc2ccccc2CC(=O)O)Oc2ccccc21
step 3	CCCCCCCCCCCCCCN1C(=O)C(CCOc2ccccc2CC(=O)O)Oc2ccccc21
step 3	CC(=O)CCCCCN1C(=O)C(CCOc2ccccc2CCCC(=O)O)Oc2ccccc21
step 3	O=C(O)Cc1ccccc1OCCC1Oc2ccccc2N(CCC2CCCO2)C1=O
step 3	CCCCCCCCN1C(=O)C(CCOc2ccc3c(c2)OC(CCOc2ccccc2CC(=O)O)C(=O)N3CCCCCC(C)=O)Oc2ccccc21
step 3	O=C(O)Cc1ccccc1OCCC1Oc2ccccc2N(CCCCCS(=O)(=O)c2ccccc2)C1=O
step 3	CC(=O)CCCCCCCCN1C(=O)C(CCOc2ccccc2CC(=O)O)Oc2ccccc21
step 3	O=C(O)CCCc1ccccc1OCCC1Oc2ccccc2N(CCC2CCCCC2)C1=O
step 3	CC(C)(C#N)CCCCN1C(=O)C(CCOc2ccccc2CC(=O)O)Oc2ccc(F)cc21
step 3	CC(=O)CCCCCN1C(=O)C(CCCOc2ccccc2CC(=O)O)Oc2ccccc21
step 3	O=C(O)Cc1ccccc1OCC1Oc2ccccc2N(CCC2CCCCC2)C1=O
step 3	CC(C#N)(C#N)CCCCN1C(=O)C(CCOc2ccccc2CC(=O)O)Oc2ccccc21
step 3	CCCCCCCCN1C(=O)C(CCCN2C(=O)C(CCOc3ccccc3CC(=O)O)Oc3ccccc32)Oc2ccccc21
step 3	CC(C)CCCN1C(=O)C(CCOc2ccccc2CC(=O)O)Oc2ccccc21
step 3	CC(=O)CCCCCN1C(=O)C(CCOc2ccc(CC(=O)O)cc2)Oc2ccccc21
step 3	CC(=O)CCCCCN1C(=O)C(CCOc2ccc(F)cc2CC(=O)O)Oc2ccccc21
step 3	CC(C#N)CCCCN1C(=O)C(CCOc2ccccc2CC(=O)O)Oc2ccccc21
step 3	CCCCCCCCN1C(=O)C(CCOc2ccccc2CCC(=O)O)Oc2ccccc21
step 3	CNC(=O)CCCCCN1C(=O)C(CCOc2ccccc2CC(=O)O)Oc2ccccc21
step 3	CC(C)(C#N)CCCCCCCCN1C(=O)C(CCOc2ccccc2CC(=O)O)Oc2ccccc21
step 3	CC(=O)CCCCCCCN1C(=O)C(CCOc2ccccc2CC(=O)O)Oc2ccccc21
step 3	O=C(O)Cc1ccccc1OCCC1Oc2ccccc2N(CCCCCCC2CCCCC2)C1=O
step 3	CCCCCCCCN1C(=O)C(CCOc2ccccc2)Oc2ccccc21
step 3	O=C(O)Cc1ccccc1OCCC1Oc2ccccc2N(CC(O)COc2ccccc2CC(=O)O)C1=O
step 3	CCCCCCCCN1C(=O)C(C)(CCCCN2C(=O)C(CCOc3ccccc3CC(=O)O)Oc3ccccc32)Oc2ccccc21
step 3	CC(C)(C#N)CCCCN1C(=O)C(CCOc2ccccc2C(=O)O)Oc2ccccc21
step 3	CCCCN1C(=O)C(CCOc2ccccc2CC(=O)O)Oc2ccccc21
step 3	CC(=O)CCCCCN1C(=O)C(CCOc2ccc(C(=O)O)cc2)Oc2ccccc21
step 3	CCCCCCCCCCCCCN1C(=O)C(CCOc2ccccc2CC(=O)O)Oc2ccccc21
step 3	CC(=O)CCCCCN1C(=O)C(COc2ccccc2CC(=O)O)Oc2ccccc21
step 3	CCCCCCCCN1C(=O)C(CCOc2ccccc2C(=O)O)Oc2ccccc21
step 3	CCCOCCN1C(=O)C(CCOc2ccccc2CC(=O)O)Oc2ccccc21
step 3	CC(=O)CCCCCN1C(=O)C(CCOc2cccc3ccccc23)Oc2ccccc21
step 3	COCCCN1C(=O)C(CCOc2ccccc2CC(=O)O)Oc2ccccc21
step 3	CCCCCCCCN1C(=O)C(CCOc2ccccc2OCCCCC(=O)O)Oc2ccccc21
step 3	N#CC1(CCCCN2C(=O)C(CCOc3ccccc3CC(=O)O)Oc3ccccc32)CCC1
step 4	CCCCCCN1C(=O)C(CCOc2ccccc2CC(=O)O)Oc2ccccc21
step 4	O=C(O)CCCCN1C(=O)C(CCOc2ccccc2CC(=O)O)Oc2ccccc21
step 4	O=C(O)Cc1ccccc1OCCC1Oc2ccccc2N(CCCCCCN2C(=O)C(CCOc3ccccc3CC(=O)O)Oc3ccccc32)C1=O
step 4	O=C(O)Cc1ccccc1OCCC1Oc2ccccc2N(CCCCCN2C(=O)C(CCOc3ccccc3CC(=O)O)Oc3ccccc32)C1=O
step 4	O=C(O)Cc1ccccc1OCCC1Oc2ccccc2N(CCCCCCCO)C1=O
step 4	O=C(O)Cc1ccccc1OCCC1Oc2ccccc2N(CCCCCc2ccccc2)C1=O
step 4	O=C(O)Cc1ccccc1OCCC1Oc2ccccc2N(CCCCCN2C(=O)CCC2=O)C1=O
step 4	O=C(O)Cc1ccccc1OCCC1Oc2ccccc2N(CCCCC2CCCCC2)C1=O
step 4	CC(=O)CCCN1C(=O)C(CCOc2ccccc2CC(=O)O)Oc2ccccc21
step 4	CC(C)CCCCN1C(=O)C(CCOc2ccccc2CC(=O)O)Oc2ccccc21
step 4	NC(=O)CCCCN1C(=O)C(CCOc2ccccc2CC(=O)O)Oc2ccccc21
step 4	O=C(O)Cc1ccccc1OCCCCCCN1C(=O)C(CCOc2ccccc2CC(=O)O)Oc2ccccc21
step 4	O=C(O)CCCCCN1C(=O)C(CCOc2ccccc2CC(=O)O)Oc2ccccc21
step 4	O=C(O)Cc1ccccc1OCCC1Oc2ccccc2N(CCCCCCc2ccccc2)C1=O
step 4	CC(=O)CCCCCCN1C(=O)C(CCOc2ccccc2CC(=O)O)Oc2ccccc21
step 4	CS(=O)(=O)CCCCCN1C(=O)C(CCOc2ccccc2CC(=O)O)Oc2ccccc21
step 4	O=C(O)Cc1ccccc1OCCC1Oc2ccccc2N(CCCC2CCCCC2)C1=O
step 4	CCCCN1C(=O)C(CCOc2ccccc2CC(=O)O)Oc2ccccc21
step 4	O=C(O)Cc1ccccc1OCCC1Oc2ccccc2N(CCCCc2ccccc2)C1=O
step 4	O=C(O)Cc1ccccc1OCCC1Oc2ccccc2N(CCCCCF)C1=O
step 4	O=C(O)Cc1ccccc1OCCC1Oc2ccccc2N(CCCCCCN2C(=O)CCC2=O)C1=O
step 4	O=C(O)Cc1ccccc1OCCC1Oc2ccccc2N(CCCCCC(=O)NO)C1=O
step 4	CCCCCCCCCN1C(=O)C(CCOc2ccccc2CC(=O)O)Oc2ccccc21
step 4	NCCCCCN1C(=O)C(CCOc2ccccc2CC(=O)O)Oc2ccccc21
step 4	N#CCCCCCN1C(=O)C(CCOc2ccccc2CC(=O)O)Oc2ccccc21
step 4	CC(C)CCN1C(=O)C(CCOc2ccccc2CC(=O)O)Oc2ccccc21
step 4	O=C(O)Cc1ccccc1OCCC1Oc2ccccc2N(CCCCCCCN2C(=O)C(CCOc3ccccc3CC(=O)O)Oc3ccccc32)C1=O
step 4	CCCCCN1C(=O)C(CCCCCN2C(=O)C(CCOc3ccccc3CC(=O)O)Oc3ccccc32)Oc2ccccc21
step 4	O=C(O)CCCCCCN1C(=O)C(CCOc2ccccc2CC(=O)O)Oc2ccccc21
step 4	O=C(O)Cc1ccccc1OCCC1Oc2ccccc2N(CCCCO)C1=O
step 4	O=C(O)Cc1ccccc1OCCCCCN1C(=O)C(CCOc2ccccc2CC(=O)O)Oc2ccccc21
step 4	O=C(O)Cc1ccccc1OCCCCN1C(=O)C(CCOc2ccccc2CC(=O)O)Oc2ccccc21
step 4	O=C(O)CCCN1C(=O)C(CCOc2ccccc2CC(=O)O)Oc2ccccc21
step 4	CC(=O)CCN1C(=O)C(CCOc2ccccc2CC(=O)O)Oc2ccccc21
step 4	O=C(O)Cc1ccccc1OCCC1Oc2ccccc2N(CCCCC(=O)NO)C1=O
step 4	NCCCCCCN1C(=O)C(CCOc2ccccc2CC(=O)O)Oc2ccccc21
step 4	CCCCCCCN1C(=O)C(CCOc2cccc(CC(=O)O)c2)Oc2ccccc21
step 4	CC(=O)CCCCN1C(=O)C(CCOc2ccccc2CCC(=O)O)Oc2ccccc21
step 4	O=C(O)Cc1ccccc1OCCC1Oc2ccccc2N(CCCCCCCCO)C1=O
step 4	O=CCCCCCN1C(=O)C(CCOc2ccccc2CC(=O)O)Oc2ccccc21
step 4	CN(C)C(=O)CCCCN1C(=O)C(CCOc2ccccc2CC(=O)O)Oc2ccccc21
step 4	CCOC(=O)CCCCCN1C(=O)C(CCOc2ccccc2CC(=O)O)Oc2ccccc21
step 4	O=C(O)Cc1ccccc1OCCC1Oc2ccccc2N(CCCc2ccccc2)C1=O
step 4	CCCCCCCN1C(=O)C(CCOc2ccccc2CCC(=O)O)Oc2ccccc21
step 4	O=C(O)Cc1ccccc1OCCC1Oc2ccccc2N(CCCCN2C(=O)C(CCOc3ccccc3CC(=O)O)Oc3ccccc32)C1=O
step 4	O=C(O)Cc1ccccc1OCCC1OC(=O)N(CCCCCCN2C(=O)C(CCOc3ccccc3CC(=O)O)Oc3ccccc32)C1=O
step 4	O=C(O)Cc1ccccc1OCCCN1C(=O)C(CCOc2ccccc2CC(=O)O)Oc2ccccc21
step 4	CC(C)CCCN1C(=O)C(CCOc2ccccc2CC(=O)O)Oc2ccccc21
step 4	O=C(O)Cc1ccccc1OCCC1Oc2ccccc2N(CCCN2C(=O)C(CCOc3ccccc3CC(=O)O)Oc3ccccc32)C1=O
step 4	CCOCCN1C(=O)C(CCOc2ccccc2CC(=O)O)Oc2ccccc21
step 4	CC(=O)CCCCN1C(=O)C(CCOc2ccccc2)Oc2ccccc21
step 4	O=C(O)CCc1ccccc1OCCC1Oc2ccccc2N(CCCCCCO)C1=O
step 4	CC(C)(C)CCCN1C(=O)C(CCOc2ccccc2CC(=O)O)Oc2ccccc21
step 4	CCCCCN1C(=O)C(CCCOc2ccccc2CC(=O)O)Oc2ccccc21
step 4	O=C(O)Cc1ccccc1OCCC1Oc2ccccc2N(CCC2CCCC2)C1=O
step 4	CCC(=O)CCCCCN1C(=O)C(CCOc2ccccc2CC(=O)O)Oc2ccccc21
step 4	O=C(O)Cc1ccccc1OCCC1Oc2ccccc2N(CCN2C(=O)C(CCOc3ccccc3CC(=O)O)Oc3ccccc32)C1=O
step 4	CCCOCCN1C(=O)C(CCOc2ccccc2CC(=O)O)Oc2ccccc21
step 4	CC(=O)OCCCCCN1C(=O)C(CCOc2ccccc2CC(=O)O)Oc2ccccc21
step 4	O=C(O)Cc1ccccc1OCCC1Oc2ccccc2N(CCCO)C1=O
step 4	COCCCCCCN1C(=O)C(CCOc2ccccc2CC(=O)O)Oc2ccccc21
step 4	CCCCCN1C(=O)C(CCOc2cccc(CC(=O)O)c2)Oc2ccccc21
step 4	O=C(O)Cc1ccccc1CCCCCN1C(=O)C(CCOc2ccccc2CC(=O)O)Oc2ccccc21
step 4	O=C(O)Cc1ccccc1OCCC1Oc2ccccc2N(c2ccccc2)C1=O
step 4	O=C(O)Cc1ccccc1OCCC1Oc2ccccc2N(CCOc2ccccc2CC(=O)O)C1=O
step 4	O=C(O)Cc1ccccc1OCCC1Oc2ccccc2N(CCCCCOCCO)C1=O
step 4	CCN(CC)C(=O)CCCCN1C(=O)C(CCOc2ccccc2CC(=O)O)Oc2ccccc21
step 4	CCCCCCCN1C(=O)C(CCCOc2ccccc2CC(=O)O)Oc2ccccc21
step 4	O=C(O)Cc1ccccc1OCCC1Oc2ccccc2N(C2CCCCC2)C1=O
step 4	O=C(O)Cc1ccccc1OCCCC1Oc2ccccc2N(CCCCCCO)C1=O
step 4	CC(=O)OCCCCN1C(=O)C(CCOc2ccccc2CC(=O)O)Oc2ccccc21
step 4	O=C(O)Cc1cccc(OCCC2Oc3ccccc3N(CCCCCCO)C2=O)c1
step 4	O=C(O)Cc1ccccc1OCCC1Oc2ccccc2N(CCCN2CCCCC2)C1=O
step 4	O=C(O)Cc1ccccc1OCCC1Oc2ccccc2N(CCCCCN2CCN(CCO)CC2)C1=O
step 4	CCCCCN1C(=O)C(CCOc2ccccc2CCC(=O)O)Oc2ccccc21
step 4	CC[N+](CC)(CC)CCCCCN1C(=O)C(CCOc2ccccc2CC(=O)O)Oc2ccccc21
step 4	CCCCCCCN1C(=O)C(CCOc2ccccc2C(=O)O)Oc2ccccc21
step 4	CCCCCN1C(=O)C(CCOc2ccc(CC(=O)O)cc2)Oc2ccccc21
step 4	O=C(O)Cc1ccccc1OCCC1OC(=O)N(CCCN2C(=O)C(CCOc3ccccc3CC(=O)O)Oc3ccccc32)C1=O
step 4	O=C(O)Cc1ccccc1OCCC1Oc2ccccc2N(Cc2ccccc2C(F)(F)F)C1=O
step 4	CS(=O)(=O)NC(=O)CCCCN1C(=O)C(CCOc2ccccc2CC(=O)O)Oc2ccccc21
step 4	O=C1C(CCOc2ccccc2)Oc2ccccc2N1CCCCCCO
step 4	O=C(O)Cc1ccccc1OCCC1Oc2ccccc2N(CCC2CCCCCC2)C1=O
step 4	O=C(O)Cc1ccccc1OCCOCCC1Oc2ccccc2N(CCCCCCO)C1=O
step 4	CC(=O)CCCCN1C(=O)C(CCOc2ccc(CC(=O)O)cc2)Oc2ccccc21
step 4	NC(=O)CCCCCN1C(=O)C(CCOc2ccccc2CC(=O)O)Oc2ccccc21
step 4	O=C(O)Cc1ccccc1OCCC1Oc2ccccc2N(CCCCCC(=O)c2ccccc2)C1=O
step 4	O=C(O)Cc1ccccc1OCCC1Oc2ccccc2N(CCCCCCS)C1=O
step 4	CCOCCCN1C(=O)C(CCOc2ccccc2CC(=O)O)Oc2ccccc21
step 4	O=C(O)Cc1ccccc1OCCC1Oc2ccccc2N(CC(=O)O)C1=O
step 4	O=C(O)Cc1ccccc1OCCCCCCCN1C(=O)C(CCOc2ccccc2CC(=O)O)Oc2ccccc21
step 4	O=C(O)Cc1ccccc1OCC1Oc2ccccc2N(CCCCCCO)C1=O
step 4	CCCCCN1C(=O)C(CCOc2ccccc2)Oc2ccccc21
step 4	O=C(O)Cc1ccccc1OCCC1Oc2ccccc2N(CCCCCCC(=O)NO)C1=O
step 4	CC(CCCN1C(=O)C(CCOc2ccccc2CC(=O)O)Oc2ccccc21)C(=O)O
step 4	COCCCN1C(=O)C(CCOc2ccccc2CC(=O)O)Oc2ccccc21
step 4	COc1cccc(CC(=O)O)c1OCCC1Oc2ccccc2N(CCCCC(C)=O)C1=O
step 4	CCCCCCOc1ccc2c(c1)N(CCCCC)C(=O)C(CCOc1ccccc1CC(=O)O)O2
step 4	Cc1ccc2c(c1)N(CCCCCCO)C(=O)C(CCOc1ccccc1CC(=O)O)O2
step 4	O=CCCCCN1C(=O)C(CCOc2ccccc2CC(=O)O)Oc2ccccc21
train 1	O=C(O)Cc1ccccc1OCCC1Oc2ccccc2N(CCCC2CCCC2)C1=O
train 1	CC(C)(C)CCCCN1C(=O)C(CCOc2ccccc2CC(=O)O)Oc2ccccc21
train 1	CC(C)(CCCCN1C(=O)C(CCOc2ccccc2CC(=O)O)Oc2ccccc21)C(=O)O
train 1	CC(O)CCCCN1C(=O)C(CCOc2ccccc2CC(=O)O)Oc2ccccc21
train 1	CCCCCCCCCCN1C(=O)C(CCOc2ccccc2CC(=O)O)Oc2ccccc21
train 2	O=C(O)Cc1ccccc1OCCC1Oc2ccccc2N(CCCCCO)C1=O
train 2	O=C(O)Cc1ccccc1OCCC1Oc2ccccc2N(CCCCCCCF)C1=O
train 2	CC(C)(O)CCCCN1C(=O)C(CCOc2ccccc2CC(=O)O)Oc2ccccc21
train 2	CC(F)(F)CCCCCN1C(=O)C(CCOc2ccccc2CC(=O)O)Oc2ccccc21
train 2	CCCSCCN1C(=O)C(CCOc2ccccc2CC(=O)O)Oc2ccccc21
train 3	CC(C)(C#N)CCCCN1C(=O)C(CCOc2ccccc2CC(=O)O)Oc2ccccc21
train 3	CCCCCCCCN1C(=O)C(CCOc2ccccc2CC(=O)O)Oc2ccccc21
train 3	O=C(O)Cc1ccccc1OCCC1Oc2ccccc2N(CCC2CCCCC2)C1=O
train 3	COCCCCN1C(=O)C(CCOc2ccccc2CC(=O)O)Oc2ccccc21
train 3	CC(=O)CCCCCN1C(=O)C(CCOc2ccccc2CC(=O)O)Oc2ccccc21
train 4	CC(=O)CCCCN1C(=O)C(CCOc2ccccc2CC(=O)O)Oc2ccccc21
train 4	CCCCCN1C(=O)C(CCOc2ccccc2CC(=O)O)Oc2ccccc21
train 4	CCCCCCCN1C(=O)C(CCOc2ccccc2CC(=O)O)Oc2ccccc21
train 4	C=CCCCCN1C(=O)C(CCOc2ccccc2CC(=O)O)Oc2ccccc21
train 4	O=C(O)Cc1ccccc1OCCC1Oc2ccccc2N(CCCCCCO)C1=O
holdout	CC(F)(F)CCCCN1C(=O)C(CCOc2ccccc2CC(=O)O)Oc2ccccc21
holdout	O=C(O)Cc1ccccc1OCCC1Oc2ccccc2N(CCCCCCCO)C1=O
holdout	O=C(O)Cc1ccccc1OCCC1Oc2ccccc2N(CCCCCCF)C1=O
holdout	CCCCCCN1C(=O)C(CCOc2ccccc2CC(=O)O)Oc2ccccc21
holdout	CC(C)CCCCN1C(=O)C(CCOc2ccccc2CC(=O)O)Oc2ccccc21
holdout	CC(CCCCN1C(=O)C(CCOc2ccccc2CC(=O)O)Oc2ccccc21)=NO

## Sheet: Fig. 3a
step	SMILES	activity	ID
train 1	COC(=O)c1cccc(OCc2nc3ccc(Oc4ccccc4)nc3n2C)c1	4.90658
train 1	CC(=NOCCOc1ccc(CC2SC(=O)NC2=O)cc1)c1ccncc1	5.10237
train 1	Cn1c(COc2cccc(C(=O)O)c2)nc2ccc(Oc3cccnc3)cc21	5.16552
train 1	Cc1cc(Oc2ccc3nc(COc4ccccc4C(=O)O)n(C)c3c2)cc(C)c1N	5.2151
train 1	Cc1cc(Oc2ccc3nc(COc4cccc(C(=O)O)c4)n(C)c3c2)ccn1	5.2257
train 1	Cn1c(COc2cccc(C(=O)O)c2)nc2ccc(Oc3ccnc(Cl)c3)cc21	5.2257
train 1	CC1(COc2ccc(CC3SC(=O)NC3=O)cc2)CCCCC1	5.52288
train 1	CC(=NOCCOc1ccc(CC2SC(=O)NC2=O)cc1)c1ccccn1	5.55284
train 1	CC(=NOCCOc1ccc(CC2SC(=O)NC2=O)cc1)c1cccnc1	5.55284
train 1	Cc1cc(Oc2ccc3nc(COc4cccc(C(=O)O)c4)n(C)c3c2)cc(C)n1	5.56146
train 1	Cc1cccc(Oc2ccc3nc(COc4cccc(C(=O)O)c4)n(C)c3c2)n1	5.72239
train 1	CC(=NOCCOc1ccc(CC2SC(=O)NC2=O)cc1)c1ccccc1	5.76955
train 1	CC(=NOCCOc1ccc(CC2SC(=O)NC2=O)cc1)c1ccc(-c2ccncc2)cc1	5.79588
train 1	CCC(=NOCCOc1ccc(CC2SC(=O)NC2=O)cc1)c1ccc(-c2ccccc2)cc1	5.79588
train 1	Cn1c(COc2cccc(C(=O)O)c2)nc2ccc(Oc3ccccc3F)cc21	5.84345
train 1	Cn1c(COc2cccc(C(=O)O)c2)nc2ccc(Oc3c(F)cccc3F)cc21	5.87746
train 1	COc1ncccc1Oc1ccc2nc(COc3cccc(C(=O)O)c3)n(C)c2c1	5.92336
train 1	Cn1c(COc2cccc(C(=O)O)c2)nc2cnc(Oc3ccc(Cl)c(F)c3)cc21	5.93033
train 1	Cn1c(COc2cccc(C(=O)O)c2)nc2ccc(Oc3ccccn3)cc21	5.94615
train 1	CC(=NOCCOc1ccc(CC2SC(=O)NC2=O)cc1)c1ccc(-c2ccccc2)cn1	5.95861
train 1	Cn1c(COc2cccc(C(=O)O)c2)nc2ccc(Oc3ccc(F)cc3)nc21	5.97469
train 1	O=C1NC(=O)C(Cc2ccc3c(c2)CCC(Cc2ccccc2)O3)S1	6
train 1	COc1ccc(CC2SC(=O)NC2=O)cc1C(=O)NCc1ccc(C(F)(F)F)cc1	6.07058
train 1	Cn1c(COc2cccc(C(=O)O)c2)nc2ccc(Oc3ccccc3)cc21	6.07314
train 1	Cc1ccc(Oc2cc(C)c3nc(COc4cccc(C(=O)O)c4)n(C)c3c2)c(C)n1	6.09098
train 2	Cn1c(COc2cccc(C(=O)O)c2)nc2ccc(Oc3ccc(F)cn3)cc21	6.09259
train 2	CC(=NOCCOc1ccc(CC2SC(=O)NC2=O)cc1)c1ccc(-c2cccnc2)cc1	6.09691
train 2	Cc1cc(Oc2ccc3nc(COc4ccc(C(=O)O)cc4)n(C)c3c2)cc(C)c1N	6.09854
train 2	Cc1cncc(Oc2ccc3nc(COc4cccc(C(=O)O)c4)n(C)c3c2)c1	6.10846
train 2	Cc1ccc(Oc2cc3c(cn2)nc(COc2cccc(C(=O)O)c2)n3C)cc1	6.12726
train 2	Cn1c(COc2cccc(C(=O)O)c2)nc2ccc(Oc3cccc(Cl)n3)cc21	6.13312
train 2	Cc1ccc(C)c(Oc2ccc3nc(COc4cccc(C(=O)O)c4)n(C)c3c2)n1	6.14448
train 2	CC(=NOCCOc1ccc(CC2SC(=O)NC2=O)cc1)c1ccc(-c2ccccn2)cc1	6.19382
train 2	Cn1c(COc2cccc(C(=O)O)c2)nc2ccc(Oc3cc(Cl)ccn3)cc21	6.21112
train 2	CCc1ccc(CCOc2ccc(CC3SC(=O)NC3=O)cc2)nc1	6.22185
train 2	Cn1c(COc2cccc(C(=O)O)c2)nc2ccc(Oc3ccccc3)nc21	6.25964
train 2	Cc1ccc(Oc2ccc3nc(COc4cccc(C(=O)O)c4)n(C)c3c2)cn1	6.2652
train 2	CCc1cc(Oc2ccc3nc(COc4cccc(C(=O)O)c4)n(C)c3c2)ccn1	6.29328
train 2	COc1ccccc1Oc1ccc2nc(COc3cccc(C(=O)O)c3)n(C)c2c1	6.32422
train 2	Cc1ccnc(Oc2ccc3nc(COc4cccc(C(=O)O)c4)n(C)c3c2)c1	6.33913
train 2	COc1nc(C)ccc1Oc1ccc2nc(COc3cccc(C(=O)O)c3)n(C)c2c1	6.36051
train 2	Cc1cc(Oc2ccc3nc(COc4ccc(C#N)cc4)n(C)c3c2)cc(C)c1N	6.4034
train 2	Cc1cc(Oc2ccc3nc(COc4ccccc4C#N)n(C)c3c2)cc(C)c1N	6.40782
train 2	CC(=O)c1ccccc1OCc1nc2ccc(Oc3cc(C)c(N)c(C)c3)cc2n1C	6.44855
train 2	Cc1cccnc1Oc1ccc2nc(COc3cccc(C(=O)O)c3)n(C)c2c1	6.45469
train 2	CC(=O)c1ccc(OCc2nc3ccc(Oc4cc(C)c(N)c(C)c4)cc3n2C)cc1	6.46852
train 2	Cn1c(COc2cccc(C(=O)O)c2)nc2cnc(Oc3ccc4c(c3)OCC4)cc21	6.47496
train 2	CC(=NOCCOc1ccc(CC2SC(=O)NC2=O)cc1)c1cccc(-c2ccccc2)c1	6.48149
train 2	Cc1cc(Oc2ccc3nc(COc4ccccc4)n(C)c3c2)cc(C)c1N	6.49757
train 2	COc1ncc(Oc2ccc3nc(COc4cccc(C(=O)O)c4)n(C)c3c2)cc1C	6.50169
train 3	COc1ccc(Oc2ccc3nc(COc4cccc(C(=O)O)c4)n(C)c3c2)cc1	6.51286
train 3	Cc1cc(Oc2ccc3nc(COc4cccc(C(=O)O)c4)n(C)c3c2)cc(C)c1N	6.52433
train 3	Cn1c(COc2cccc(C(=O)O)c2)nc2ccc(Oc3ncccc3F)cc21	6.55284
train 3	Cc1ccc(Oc2ccc3nc(COc4cccc(C(=O)O)c4)n(C)c3c2)c(C)n1	6.56384
train 3	Cn1c(COc2cccc(C(=O)O)c2)nc2ccc(Oc3ccc(Cl)c(F)c3)nc21	6.57025
train 3	COc1ccc(Oc2ccc3nc(COc4cccc(C(=O)O)c4)n(C)c3c2)c(C)n1	6.59346
train 3	COc1cc(Oc2ccc(C)nc2C)cc2c1nc(COc1cccc(C(=O)O)c1)n2C	6.6038
train 3	Cc1ccc(Oc2ccc3nc(COc4cccc(C(=O)O)c4)n(C)c3c2F)c(C)n1	6.60906
train 3	Cc1ccc(Oc2ccc3nc(COc4cccc(C(=O)O)c4)n(C)c3c2C)c(C)n1	6.61261
train 3	COc1cccc(Oc2ccc3nc(COc4cccc(C(=O)O)c4)n(C)c3c2)c1	6.62893
train 3	COc1cncc(Oc2ccc3nc(COc4cccc(C(=O)O)c4)n(C)c3c2)c1	6.63639
train 3	Cn1c(COc2cccc(C(=O)O)c2)nc2ccc(Oc3cccc(F)c3F)cc21	6.63827
train 3	CN(CCOc1ccc(CC2SC(=O)NC2=O)cc1)c1ccccn1	6.67778
train 3	Cn1c(COc2cccc(C(=O)O)c2)nc2ccc(Oc3cccc(F)c3)cc21	6.6968
train 3	Cn1c(COc2cccc(C(=O)O)c2)nc2ccc(Oc3ncccc3Cl)cc21	6.69897
train 3	COc1cc(Oc2ccc3nc(COc4cccc(C(=O)O)c4)n(C)c3c2)ccn1	6.72584
train 3	Cn1c(COc2cccc(C(=O)O)c2)nc2ccc(Oc3ccc4ccoc4c3)cc21	6.72584
train 3	CCOc1cc(Oc2ccc3nc(COc4cccc(C(=O)O)c4)n(C)c3c2)ccn1	6.73993
train 3	Cc1ccc(Oc2ccc3nc(COc4cccc(C(=O)O)c4)n(C)c3c2)nc1C	6.75449
train 3	COc1cc(Oc2ccc3nc(COc4cccc(C(=O)O)c4)n(C)c3n2)cc(C)n1	6.77989
train 3	Cn1c(COc2cccc(C(=O)O)c2)nc2ccc(Oc3ccc(F)cc3F)cc21	6.84466
train 3	Cc1ccc(F)c(Oc2ccc3nc(COc4cccc(C(=O)O)c4)n(C)c3c2)c1	6.85699
train 3	Cn1c(COc2cccc(C(=O)O)c2)nc2ccc(Oc3cc(F)ccc3F)cc21	6.8729
train 3	Cc1ccc(Oc2ccc3nc(COc4cccc(C(=O)O)c4)n(C)c3c2)nc1	6.88941
train 3	Cn1c(COc2cccc(C(=O)O)c2)nc2ccc(Oc3ccc(Cl)cc3)cc21	6.89963
train 4	Cn1c(COc2cccc(C(=O)O)c2)nc2ccc(Oc3ccc(F)cc3)cc21	6.91364
train 4	Cn1c(COc2cccc(C(=O)O)c2)nc2ccc(Oc3ccc(F)c(F)c3)cc21	6.92812
train 4	COc1ccc(Oc2ccc3nc(COc4cccc(C(=O)O)c4)n(C)c3c2)cn1	6.9393
train 4	Cn1c(COc2cccc(C(=O)O)c2)nc2ccc(Oc3cccc(OC(F)(F)F)c3)cc21	6.94692
train 4	CCOc1cc(Oc2ccc(C)nc2C)cc2c1nc(COc1cccc(C(=O)O)c1)n2C	6.98297
train 4	Cc1ccc(Oc2ccc3nc(COc4cccc(C(=O)O)c4)n(C)c3n2)c(C)c1	6.99568
train 4	COc1cc(Oc2ccc3nc(COc4cccc(C(=O)O)c4)n(C)c3c2)cc(C)n1	7
train 4	Cc1cc(F)cnc1Oc1ccc2nc(COc3cccc(C(=O)O)c3)n(C)c2c1	7
train 4	Cn1c(COc2cccc(C(=O)O)c2)nc2ccc(Oc3cc(F)cc(F)c3)cc21	7.02228
train 4	Cn1c(COc2cccc(C(=O)O)c2)nc2ccc(Oc3ccc4c(c3)OCC4)nc21	7.02687
train 4	Cc1ccc(Oc2ccc3nc(COc4cccc(C(=O)O)c4)n(C)c3c2)c(F)c1	7.03621
train 4	Cc1ccc(Oc2ccc3nc(COc4cccc(C(=O)O)c4)n(C)c3n2)cc1C	7.04576
train 4	Cn1c(COc2cccc(C(=O)O)c2)nc2ccc(Oc3ncc(Cl)cc3Cl)cc21	7.05061
train 4	Cn1c(COc2cccc(C(=O)O)c2)nc2ccc(Oc3ccc4c(c3)CCO4)cc21	7.06048
train 4	Cn1c(COc2cccc(C(=O)O)c2)nc2ccc(Oc3cccc(Cl)c3)cc21	7.0655
train 4	Cc1cccc(Oc2ccc3nc(COc4cccc(C(=O)O)c4)n(C)c3c2)c1	7.10237
train 4	Cn1c(COc2cccc(C(=O)O)c2)nc2ccc(Oc3ccc(Cl)cn3)cc21	7.14874
train 4	Cn1c(COc2cccc(C(=O)O)c2)nc2ccc(Oc3ccc(Cl)c(F)c3)cc21	7.16749
train 4	CC(=O)c1cccc(OCc2nc3ccc(Oc4cc(C)c(N)c(C)c4)cc3n2C)c1	7.18709
train 4	Cn1c(COc2cccc(C(=O)O)c2)nc2ccc(Oc3ccc(F)c(Cl)c3)cc21	7.19382
train 4	Cc1cc(Oc2ccc3nc(COc4cccc(C(=O)O)c4)n(C)c3c2)ccc1F	7.20761
train 4	COc1cc(Oc2ccc3nc(COc4cccc(C(=O)O)c4)n(C)c3c2F)ccn1	7.22185
train 4	CCOc1cc(Oc2ccnc(OC)c2)cc2c1nc(COc1cccc(C(=O)O)c1)n2C	7.23657
train 4	CCOc1cc(Oc2ncc(C)cc2C)cc2c1nc(COc1cccc(C(=O)O)c1)n2C	7.23657
train 4	COc1cc(Oc2cc(C)c3nc(COc4cccc(C(=O)O)c4)n(C)c3c2)ccn1	7.24413
train 5	Cc1cnc(Oc2cc(OC(C)C)c3nc(COc4cccc(C(=O)O)c4)n(C)c3c2)c(C)c1	7.24413
train 5	Cc1ccccc1Oc1ccc2nc(COc3cccc(C(=O)O)c3)n(C)c2c1	7.25181
train 5	Cc1ccc(Oc2ccc3nc(COc4cccc(C(=O)O)c4)n(C)c3n2)cc1F	7.30103
train 5	Cc1ccc(Oc2ccc3nc(COc4cccc(C(=O)O)c4)n(C)c3n2)cc1	7.34679
train 5	COc1ccc2nc(COc3ccc(CC4SC(=O)NC4=O)cc3)n(C)c2c1	7.36653
train 5	Cc1cc(Oc2ccc3nc(COc4cccc(C#N)c4)n(C)c3c2)cc(C)c1N	7.36653
train 5	Cc1cnc(Oc2ccc3nc(COc4cccc(C(=O)O)c4)n(C)c3c2)c(F)c1	7.36653
train 5	Cc1cc(C)cc(Oc2ccc3nc(COc4cccc(C(=O)O)c4)n(C)c3n2)c1	7.38722
train 5	Cc1cnc(Oc2ccc3nc(COc4cccc(C(=O)O)c4)n(C)c3c2)c(C)c1	7.38722
train 5	CCOc1cccc(Oc2ccc3nc(COc4cccc(C(=O)O)c4)n(C)c3c2)c1	7.39794
train 5	Cc1ccc(Oc2ccc3nc(COc4cccc(C(=O)O)c4)n(C)c3c2)cc1	7.39794
train 5	Cc1ccc(F)cc1Oc1ccc2nc(COc3cccc(C(=O)O)c3)n(C)c2c1	7.40894
train 5	CCCOc1cc(Oc2ccc(C)nc2C)cc2c1nc(COc1cccc(C(=O)O)c1)n2C	7.49485
train 5	COc1cc(Oc2cc(OC(C)C)c3nc(COc4cccc(C(=O)O)c4)n(C)c3c2)ccn1	7.49485
train 5	Cc1ccc(Oc2cc(OC(C)C)c3nc(COc4cccc(C(=O)O)c4)n(C)c3c2)c(C)n1	7.50864
train 5	Cn1c(COc2cccc(C(=O)O)c2)nc2ccc(Oc3ccc4c(c3)CCC4)nc21	7.60206
train 5	Cn1c(COc2cccc(C(=O)O)c2)nc2ccc(Oc3ncc(Cl)cc3F)cc21	7.61979
train 5	Cn1c(COc2cccc(C(=O)O)c2)nc2ccc(Oc3cc(F)cc(Cl)c3)cc21	7.63827
train 5	Cn1c(COc2cccc(C(=O)O)c2)nc2ccc(Oc3cccc(C(F)(F)F)c3)cc21	7.63827
train 5	Cc1cc(F)ccc1Oc1ccc2nc(COc3cccc(C(=O)O)c3)n(C)c2c1	7.65758
train 5	Cc1cc(Cl)cnc1Oc1ccc2nc(COc3cccc(C(=O)O)c3)n(C)c2c1	7.67778
train 5	Cc1cc(F)cc(Oc2ccc3nc(COc4cccc(C(=O)O)c4)n(C)c3c2)c1	7.67778
train 5	Cn1c(COc2cccc(C(=O)O)c2)nc2ccc(Oc3ccc4c(c3)OCC4)cc21	7.67778
train 5	Cn1c(COc2cccc(C(=O)O)c2)nc2cnc(Oc3ccc4c(c3)CCC4)cc21	7.69897
train 5	Cc1ccc(Oc2ccc3nc(COc4cccc(C(=O)O)c4)n(C)c3c2)cc1F	8.35655	A

## Sheet: Fig. 3i
ID	EC50	fold. act.
A	37	20
1	17	130
3	44	75
7	18	74
10	34	92
2	0.6	23
5	0.7	17
6	3.1	13
8	0.8	18
9	1	21

[truncated: 10 more sheets: Fig 3j,k, Fig. 3l, Fig. 4c_1, Fig. 4c_2, Fig. 4c_3, Fig. 4f, Fig. 5, Suppl. Fig. 2, Suppl. Fig. 3, Suppl. Fig. 6]
